# Supplementary material for: Small RNA and Degradome Deep Sequencing Reveals the Roles of microRNAs in Peanut (Arachis hypogaea L.) Cold Response
Source: Front Plant Sci. 2022 Jun 2;13:920195. doi: 10.3389/fpls.2022.920195 (PMC9203150; doi:10.3389/fpls.2022.920195)
Supplement: Supplementary Table S1 — List of identified miRNAs differentially expressed in peanut with cold treatment. [file Table_1.xlsx]

## Sheet: Sheet1
Supplementary Table S1: List of identified miRNAs differentially expressed in peanut with cold treatment
miRNA Identifier	Normalized Reads									Normalized Reads(reads/mgs)								Fold-Change
	WQL20				WQL30					WQL20				WQL30
	0 hpi	4 hpi	8hpi	12 hpi	0 hpi	4 hpi	8hpi	12 hpi	TOTAL	0 hpi	4 hpi	8hpi	12 hpi	0 hpi	4 hpi	8hpi	12 hpi	4 h/0 h	8 h/0 h	12 h/0 h	4 h/0 h	8 h/0 h	12 h/0 h
ath-miR159b-3p	381689	103739	246229	71581	338358	271037	415335	335814	2163782	203822	147680	111369	98508.4	197548	204470	178616	183171	0.724556	0.546404	0.483306	1.03504	0.904164	0.927226
ath-miR396b-5p	144710	111800	171428	42075	77906	57886	76396	90438	772639	77275.1	102817	65462.2	106163	45484.8	37609.8	48102.9	39120.4	1.33053	0.847132	1.37383	0.826865	1.05756	0.860075
vvi-miR396b	144111	110935	170807	41355	77460	57422	75896	89758	767744	76955.3	102445	64342	105342	45224.4	37363.7	47741.2	38806.8	1.33122	0.836096	1.36887	0.826183	1.05565	0.858093
ath-miR159a	122286	38079	103483	28367	97978	93045	122495	104660	710393	65300.7	62065.9	44134.7	36159	57203.7	60304.4	55667.4	62881.4	0.950462	0.675868	0.553731	1.0542	0.973144	1.09925
gma-miR166u	91727	41266	70882	27801	75267	62835	84337	81449	535564	48982.2	42512.8	43254.1	39185.3	43944.1	41519.2	43321.8	42465	0.867923	0.883057	0.799991	0.944818	0.985839	0.966342
lja-miR1511-3p	60942	47516	59157	40708	78747	63892	91931	78162	521055	32543	35480.5	63335.4	45120.2	45975.8	45257.7	41573.5	43179.3	1.09026	1.9462	1.38648	0.98438	0.904246	0.939174
lja-miR166-3p	78489	38155	64592	24043	63595	56107	72633	74377	471991	41913.1	38740.3	37407.2	36231.2	37129.5	35757.3	39560.3	37918.1	0.924299	0.892494	0.864435	0.963043	1.06547	1.02124
ath-miR166a-3p	76618	37514	63577	23553	61838	54727	70505	72459	460791	40914	38131.5	36644.8	35622.5	36103.6	34709.7	38540.1	36985.4	0.931991	0.895655	0.870668	0.961389	1.06748	1.02442
zma-miR166h-3p	76521	37427	63499	23504	61688	54577	70386	72294	459896	40862.2	38084.7	36568.6	35539.9	36016.1	34651.1	38452.3	36884.1	0.932028	0.894925	0.86975	0.9621	1.06764	1.0241
cpa-miR166e	75847	37166	63034	23279	61142	53965	69363	71553	455349	40502.3	37805.8	36218.5	35292.1	35697.3	34147.5	38058.2	36470.5	0.933424	0.894234	0.871359	0.956584	1.06614	1.02166
ath-miR162a-3p	42603	57829	66481	49467	44711	37585	54135	46464	399275	22750	39873.2	76963.1	54913.2	26104.2	26650.7	24713.7	25400.6	1.75267	3.38299	2.41377	1.02094	0.946732	0.973047
zma-miR162-3p	42558	57769	66442	49332	44675	37536	54075	46423	398810	22726	39849.8	76753	54856.2	26083.2	26621.2	24691.9	25367.5	1.75349	3.37733	2.41381	1.02063	0.946659	0.972561
osa-miR398b	2058	786	2887	403	41052	59010	34781	88301	229278	1098.97	1731.53	627.006	746.369	23967.9	17122.7	46966.3	39880	1.57559	0.570539	0.679152	0.714402	1.95955	1.66389
ath-miR396a-5p	22619	28985	28419	11617	28165	20350	30282	27545	197982	12078.5	17044.8	18074.3	27523.6	16443.9	14907.8	14650.9	13752.9	1.41117	1.49639	2.27871	0.906587	0.890959	0.83635
gma-miR396h	22644	28959	28409	11625	28159	20343	30282	27527	197948	12091.9	17038.8	18086.7	27498.9	16440.4	14907.8	14641.3	13748.1	1.40911	1.49577	2.27416	0.90678	0.890567	0.836241
zma-miR396g-3p	22582	28954	28398	11611	28135	20320	30247	27515	197762	12058.8	17032.2	18064.9	27494.1	16426.4	14890.6	14634.9	13732.6	1.41243	1.49807	2.28001	0.906505	0.890938	0.836008
sly-miR167b-5p	13142	19546	26742	11587	29643	23931	33725	36165	194481	7017.83	16039	18027.6	18560.5	17306.8	16602.8	19235.7	16173	2.28547	2.56883	2.64476	0.959322	1.11145	0.934485
gma-miR319d	25982	10991	18206	9036	25317	36238	45794	21250	192814	13874.4	10919.4	14058.6	10436.8	14781.1	22544.4	11302.6	24490.3	0.787018	1.01328	0.752237	1.52522	0.764666	1.65686
osa-miR166g-3p	29136	14498	26100	13312	25721	18430	27681	22603	177481	15558.6	15654	20711.4	13767	15017	13627.4	12022.3	12455.3	1.00613	1.33119	0.884847	0.907463	0.800577	0.829414
lus-miR159b	27553	7395	16892	4891	27260	20824	29635	26569	161019	14713.3	10131.3	7609.64	7022.14	15915.5	14589.3	14131.7	14073.2	0.688581	0.517195	0.477265	0.916672	0.887921	0.884244
gma-miR319f	23538	12980	26961	3552	19972	17374	35631	14940	154948	12569.3	16170.4	5526.37	12325.5	11660.5	17541.2	7946.41	11741.6	1.2865	0.439672	0.980607	1.50432	0.681481	1.00696
ath-miR319c	24786	10109	13000	5698	22192	16986	32584	19046	144401	13235.7	7797	8865.21	9599.3	12956.6	16041.1	10130.3	11479.4	0.589087	0.669794	0.725257	1.23806	0.781866	0.885989
gma-miR319c	24555	10079	12946	5695	22064	16847	32305	18746	143237	13112.4	7764.61	8860.54	9570.81	12881.9	15903.8	9970.78	11385.5	0.592159	0.675739	0.729907	1.23458	0.774015	0.883837
gma-miR319q	24555	10079	12946	5695	22064	16847	32305	18746	143237	13112.4	7764.61	8860.54	9570.81	12881.9	15903.8	9970.78	11385.5	0.592159	0.675739	0.729907	1.23458	0.774015	0.883837
gma-miR1511	4542	16278	14107	11029	17866	13463	21138	16907	115330	2425.43	8460.94	17159.4	15457.3	10430.9	10406.3	8992.64	9098.53	3.48843	7.0748	6.373	0.997634	0.862113	0.872264
osa-miR159a.1	20548	5451	14455	3875	17560	12526	21136	18737	114288	10972.6	8669.66	6028.9	5176.16	10252.3	10405.3	9965.99	8465.29	0.790117	0.549449	0.471733	1.01492	0.972076	0.825699
gso-miR482a	19797	6857	6597	4973	13871	12843	21712	17567	104217	10571.6	3956.68	7737.22	6511.26	8098.48	10688.8	9343.68	8679.52	0.374274	0.731888	0.615921	1.31986	1.15376	1.07175
ptc-miR166n	17247	5578	10565	6924	14945	8937	15740	10286	90222	9209.9	6336.56	10772.7	5296.75	8725.52	7748.81	5471	6039.78	0.688016	1.16968	0.575115	0.888063	0.627011	0.692197
vvi-miR166a	17217	5529	10507	6854	14921	8908	15703	10245	89884	9193.88	6301.77	10663.8	5250.22	8711.51	7730.6	5449.2	6020.18	0.685431	1.15988	0.571056	0.8874	0.625517	0.69106
mtr-miR166b	17225	5532	10495	6859	14920	8907	15701	10241	89880	9198.15	6294.57	10671.5	5253.07	8710.93	7729.61	5447.07	6019.5	0.68433	1.16018	0.571101	0.887347	0.625314	0.691029
ppt-miR408b	2216	571	1510	144	11415	18120	9468	22524	65968	1183.34	905.651	224.042	542.21	6664.56	4661.1	11980.3	12245.8	0.765332	0.189329	0.458201	0.699386	1.79761	1.83745
gma-miR408d	2211	562	1502	143	11388	18080	9442	22483	65811	1180.67	900.853	222.486	533.664	6648.8	4648.3	11958.4	12218.8	0.762999	0.18844	0.451999	0.699119	1.79859	1.83774
ath-miR408-3p	2210	561	1502	143	11387	18079	9439	22484	65805	1180.14	900.853	222.486	532.714	6648.21	4646.83	11959	12218.1	0.763344	0.188525	0.451399	0.698959	1.79883	1.8378
bra-miR408-5p	2210	561	1502	143	11387	18079	9439	22484	65805	1180.14	900.853	222.486	532.714	6648.21	4646.83	11959	12218.1	0.763344	0.188525	0.451399	0.698959	1.79883	1.8378
vvi-miR396a	9304	10904	10838	4819	6848	3891	5979	5532	58115	4968.34	6500.29	7497.62	10354.2	3998.15	2943.47	2942.41	2629.6	1.30834	1.50908	2.08404	0.736206	0.735941	0.657705
ath-miR156a-5p	8937	5218	5610	992	6375	5081	6612	8263	47088	4772.36	3364.7	1543.4	4954.9	3722	3255.09	4394.99	3433.83	0.70504	0.323404	1.03825	0.874556	1.18082	0.922577
ptc-miR167f-5p	6278	2559	2443	940	8622	5673	9181	9958	45654	3352.45	1465.24	1462.5	2429.97	5033.89	4519.81	5296.54	3833.91	0.437064	0.436246	0.724835	0.897877	1.05218	0.76162
gra-miR167c	6264	2549	2432	933	8600	5646	9134	9922	45480	3344.98	1458.64	1451.6	2420.48	5021.04	4496.67	5277.4	3815.66	0.436068	0.433966	0.723616	0.895565	1.05106	0.759934
pvu-miR2118	3579	1001	961	445	1960	4088	12226	4367	28627	1911.19	576.378	692.352	950.529	1144.33	6018.87	2322.76	2762.74	0.301581	0.362263	0.49735	5.25973	2.02979	2.41428
gma-miR2118a-3p	3579	1001	961	445	1959	4088	12226	4367	28626	1911.19	576.378	692.352	950.529	1143.75	6018.87	2322.76	2762.74	0.301581	0.362263	0.49735	5.26241	2.03083	2.41552
osa-miR408-3p	871	173	606	65	4173	7598	4537	8619	26642	465.114	363.46	101.13	164.277	2436.37	2233.57	4584.35	5134.86	0.781443	0.217431	0.353198	0.916759	1.88163	2.10758
ath-miR319a	5410	1060	1677	515	4225	3381	5659	2745	24672	2888.94	1005.81	801.261	1006.55	2466.73	2785.93	1460.03	2284.94	0.34816	0.277355	0.348416	1.1294	0.591889	0.926301
mtr-miR319a-3p	5551	945	1748	421	4065	3352	5556	2687	24325	2964.23	1048.4	655.011	897.352	2373.32	2735.22	1429.18	2265.34	0.353682	0.220972	0.302727	1.15249	0.602188	0.954503
osa-miR159f	3841	1363	3329	756	3361	3154	4454	3717	23975	2051.09	1996.63	1176.22	1294.28	1962.29	2192.71	1977.03	2131.53	0.973447	0.57346	0.631018	1.11742	1.00751	1.08624
ahy-miR3518	1271	2016	1661	930	2906	2991	2744	4150	18669	678.714	996.216	1446.94	1914.35	1696.65	1350.87	2207.34	2021.37	1.4678	2.13188	2.82056	0.796202	1.301	1.19139
ppe-miR396a	5329	1965	2620	578	2458	1345	2071	2034	18400	2845.69	1571.39	899.279	1865.92	1435.08	1019.55	1081.86	908.974	0.552202	0.316015	0.655702	0.710449	0.753866	0.633394
mdm-miR396a	3089	2074	2662	621	2494	1393	2107	2073	16513	1649.53	1596.58	966.181	1969.43	1456.1	1037.28	1102.6	941.413	0.967905	0.585732	1.19394	0.712366	0.75723	0.646529
ath-miR167a-5p	2486	1634	1450	501	3413	1556	2488	2500	16028	1327.52	869.665	779.479	1551.61	1992.65	1224.84	1329.72	1051.57	0.655103	0.587167	1.1688	0.61468	0.667311	0.527724
osa-miR166m	2270	1566	2925	1766	1807	1406	1863	1694	15297	1212.18	1754.32	2747.62	1487.04	1055	917.156	901.019	950.199	1.44725	2.26668	1.22675	0.86934	0.854044	0.90066
osa-miR167d-5p	2412	1675	1463	524	3325	1368	2307	2216	15290	1288.01	877.462	815.263	1590.55	1941.28	1135.74	1178.66	924.518	0.681255	0.632965	1.23489	0.585047	0.60716	0.476242
ath-miR167d	2392	1667	1459	528	3313	1354	2274	2204	15191	1277.33	875.063	821.487	1582.95	1934.27	1119.49	1172.28	915.057	0.685073	0.643129	1.23927	0.578767	0.606059	0.473076
vvi-miR167c	2388	1620	1397	475	3345	1356	2230	2221	15032	1275.19	837.877	739.027	1538.32	1952.95	1097.83	1181.32	916.408	0.657059	0.579542	1.20634	0.562139	0.604891	0.469242
ath-miR159c	2172	925	1419	502	2748	2037	2708	2462	14973	1159.85	851.072	781.035	878.361	1604.4	1333.15	1309.51	1376.64	0.733779	0.673394	0.757307	0.830934	0.816199	0.858041
bna-miR167d	2361	1647	1444	512	3286	1317	2229	2154	14950	1260.77	866.066	796.593	1563.96	1918.51	1097.34	1145.69	890.051	0.686932	0.631829	1.24047	0.571975	0.597177	0.463929
ahy-miR3514-3p	1470	1366	2350	1780	1420	1993	2400	2078	14857	784.98	1409.46	2769.41	1297.13	829.056	1181.52	1105.26	1346.9	1.79553	3.528	1.65243	1.42514	1.33316	1.62462
gma-miR167h	2336	1600	1387	466	3225	1267	2135	2094	14510	1247.42	831.879	725.024	1519.33	1882.89	1051.06	1113.77	856.26	0.666878	0.581217	1.21797	0.558217	0.591523	0.454758
mdm-miR156ad	1833	1050	1264	229	1274	1909	2216	2501	12276	978.822	758.108	356.289	997.058	743.815	1090.94	1330.25	1290.14	0.77451	0.363998	1.01863	1.46668	1.78842	1.73448
bdi-miR162	1229	1158	1526	1128	1079	604	1126	897	8747	656.286	915.247	1754.99	1099.61	629.966	554.331	477.104	408.194	1.39459	2.67413	1.67551	0.879937	0.757349	0.647961
gma-miR167i	1438	1147	1113	290	2003	649	979	1037	8656	767.892	667.543	451.195	1089.17	1169.44	481.962	551.568	438.605	0.869318	0.587577	1.41839	0.412132	0.471653	0.375057
gma-miR168b	1226	412	745	259	1027	1024	1698	1249	7640	654.684	446.828	402.964	391.227	599.606	835.927	664.328	692.037	0.682509	0.615509	0.597581	1.39413	1.10794	1.15415
ath-miR168a-5p	1195	391	712	235	1015	1001	1678	1242	7469	638.13	427.035	365.624	371.285	592.6	826.081	660.605	676.493	0.669198	0.572961	0.581834	1.39399	1.11476	1.14157
gma-miR396b-3p	1187	804	1188	762	836	586	998	820	7181	633.858	712.525	1185.55	763.462	488.092	491.316	436.148	396.029	1.12411	1.87038	1.20447	1.0066	0.893578	0.811381
ptc-miR396e-3p	1187	804	1187	762	836	586	997	818	7177	633.858	711.926	1185.55	763.462	488.092	490.824	435.085	396.029	1.12316	1.87038	1.20447	1.0056	0.891398	0.811381
mtr-miR1507-3p	1024	631	797	430	863	773	1108	1063	6689	546.816	478.016	669.014	599.185	503.856	545.469	565.397	522.407	0.87418	1.22347	1.09577	1.08259	1.12214	1.03682
ppt-miR894	1373	527	971	419	894	392	911	851	6338	733.182	582.376	651.9	500.428	521.955	448.486	452.637	264.92	0.794312	0.889137	0.682543	0.859242	0.867195	0.507554
cca-miR156b	926	846	895	167	634	388	680	757	5293	494.484	536.793	259.826	803.344	370.156	334.764	402.639	262.217	1.08556	0.525449	1.62461	0.904387	1.08776	0.708396
stu-miR156f-5p	926	846	895	167	634	388	680	757	5293	494.484	536.793	259.826	803.344	370.156	334.764	402.639	262.217	1.08556	0.525449	1.62461	0.904387	1.08776	0.708396
ath-miR164a	710	256	303	94	803	601	999	705	4471	379.14	181.73	146.25	243.092	468.825	491.808	374.981	406.166	0.479321	0.38574	0.641168	1.04902	0.799831	0.866348
gma-miR164b	710	257	303	94	803	601	998	705	4471	379.14	181.73	146.25	244.042	468.825	491.316	374.981	406.166	0.479321	0.38574	0.643672	1.04797	0.799831	0.866348
gma-miR482b-5p	636	373	406	265	548	447	898	632	4205	339.624	243.506	412.299	354.193	319.946	442.086	336.153	302.09	0.716987	1.21399	1.0429	1.38175	1.05066	0.944193
gma-miR482e	636	373	406	265	548	447	898	632	4205	339.624	243.506	412.299	354.193	319.946	442.086	336.153	302.09	0.716987	1.21399	1.0429	1.38175	1.05066	0.944193
gma-miR160b	566	154	452	149	481	506	697	726	3731	302.244	271.096	231.821	146.235	280.828	343.134	386.151	341.964	0.896943	0.767	0.483832	1.22186	1.37504	1.2177
aau-miR160	565	154	447	149	479	503	694	720	3711	301.71	268.097	231.821	146.235	279.661	341.657	382.96	339.936	0.888591	0.768357	0.484688	1.22168	1.36937	1.21553
csi-miR160a-5p	565	154	447	149	479	503	694	720	3711	301.71	268.097	231.821	146.235	279.661	341.657	382.96	339.936	0.888591	0.768357	0.484688	1.22168	1.36937	1.21553
ath-miR160a-5p	562	155	446	149	480	502	687	713	3694	300.108	267.497	231.821	147.185	280.244	338.211	379.236	339.26	0.891335	0.772459	0.490439	1.20684	1.35323	1.21059
ahy-miR3516	330	506	972	484	295	268	353	394	3602	176.22	582.975	753.03	480.487	172.234	173.782	209.564	181.119	3.30822	4.27324	2.72663	1.00899	1.21674	1.05159
htu-miR171a	425	270	361	382	380	376	545	419	3158	226.95	216.517	594.333	256.386	221.86	268.304	222.861	254.107	0.954027	2.61878	1.1297	1.20934	1.00451	1.14535
osa-miR171b	425	270	361	382	380	376	545	419	3158	226.95	216.517	594.333	256.386	221.86	268.304	222.861	254.107	0.954027	2.61878	1.1297	1.20934	1.00451	1.14535
ptc-miR6478	464	559	549	249	296	125	218	268	2728	247.776	329.273	387.406	530.815	172.817	107.322	142.546	84.4772	1.32891	1.56353	2.14232	0.621011	0.824837	0.488823
ath-miR394a	291	238	409	272	386	321	427	378	2722	155.394	245.305	423.19	226	225.363	210.212	201.054	216.937	1.5786	2.72334	1.45437	0.932772	0.892132	0.962612
ath-miR396a-3p	236	223	408	188	386	291	426	361	2519	126.024	244.706	292.499	211.756	225.363	209.72	192.012	196.663	1.94174	2.32098	1.68028	0.930587	0.85201	0.872648
cme-miR166i	411	187	319	377	354	217	371	262	2498	219.474	191.326	586.554	177.571	206.68	182.644	139.355	146.652	0.871749	2.67254	0.809077	0.883701	0.674253	0.709562
gma-miR396a-3p	217	217	403	186	376	284	408	351	2442	115.878	241.707	289.387	206.059	219.525	200.859	186.693	191.932	2.08587	2.49735	1.77824	0.914971	0.850441	0.874307
gma-miR5368	301	330	190	132	218	247	511	319	2248	160.734	113.956	205.372	313.361	127.278	251.566	169.672	166.927	0.708973	1.27771	1.94956	1.97651	1.33309	1.31152
ath-miR157a-5p	323	351	371	151	240	148	345	232	2161	172.482	222.514	234.933	333.302	140.122	169.844	123.398	100.021	1.29007	1.36207	1.93239	1.21211	0.880646	0.713812
hbr-miR156	323	351	371	150	240	148	342	232	2157	172.482	222.514	233.377	333.302	140.122	168.367	123.398	100.021	1.29007	1.35305	1.93239	1.20157	0.880646	0.713812
fve-miR159b	336	85	223	82	315	221	325	248	1835	179.424	133.748	127.579	80.7142	183.91	159.998	131.908	149.356	0.745432	0.71105	0.449852	0.869977	0.717242	0.812111
bdi-miR159a-3p	325	85	225	76	298	203	320	250	1782	173.55	134.948	118.244	80.7142	173.985	157.536	132.972	137.191	0.777574	0.681327	0.465078	0.905458	0.764273	0.788521
fve-miR156h	276	223	297	41	245	95	179	235	1591	147.384	178.131	63.7897	211.756	143.041	88.1218	124.994	64.2026	1.20862	0.432813	1.43676	0.616058	0.873829	0.44884
atr-miR390.1	226	50	227	82	195	295	299	69	1443	120.684	136.148	127.579	47.479	113.849	147.198	36.7003	199.366	1.12813	1.05714	0.393416	1.29292	0.322359	1.75114
ath-miR390a-5p	225	50	228	82	193	289	295	69	1431	120.15	136.747	127.579	47.479	112.682	145.229	36.7003	195.311	1.13814	1.06183	0.395164	1.28884	0.325699	1.7333
gma-miR390e	225	50	228	82	193	289	295	69	1431	120.15	136.747	127.579	47.479	112.682	145.229	36.7003	195.311	1.13814	1.06183	0.395164	1.28884	0.325699	1.7333
osa-miR160e-5p	188	85	186	107	153	121	194	150	1184	100.392	111.557	166.476	80.7142	89.3279	95.5063	79.7832	81.7739	1.11121	1.65826	0.803991	1.06917	0.89315	0.915435
ath-miR395a	89	114	95	46	277	145	153	245	1164	47.526	56.978	71.5689	108.252	161.724	75.322	130.313	97.9935	1.19888	1.50589	2.27774	0.465743	0.80577	0.605929
osa-miR166d-5p	66	147	240	164	75	78	82	85	937	35.244	143.945	255.159	139.588	43.7882	40.3687	45.2105	52.7137	4.08423	7.23978	3.96062	0.921908	1.03248	1.20384
ppe-miR858	64	103	133	74	181	100	102	118	875	34.176	79.7693	115.133	97.8067	105.675	50.2147	62.7628	67.5817	2.33407	3.36881	2.86185	0.475178	0.59392	0.639521
csi-miR396a-3p	109	204	203	81	87	54	54	60	852	58.206	121.753	126.024	193.714	50.7943	26.5842	31.9133	36.4941	2.09176	2.16513	3.32808	0.523371	0.628285	0.718469
smo-miR171b	89	40	79	88	115	105	163	114	793	47.526	47.3817	136.914	37.9832	67.1419	80.245	60.6353	70.9608	0.996964	2.88083	0.799208	1.19516	0.903092	1.05688
cca-miR396a-3p	141	118	200	36	61	41	71	66	734	75.294	119.954	56.0105	112.05	35.6144	34.9533	35.1046	27.7085	1.59314	0.74389	1.48817	0.981439	0.985687	0.778014
cln-miR162	91	137	152	60	77	59	66	77	719	48.594	91.1649	93.3508	130.092	44.9559	32.4918	40.9554	39.8732	1.87605	1.92103	2.67713	0.72275	0.911013	0.886941
cme-miR858	43	92	89	65	155	81	83	93	701	22.962	53.3794	101.13	87.3613	90.4956	40.861	49.4656	54.7412	2.32469	4.40423	3.8046	0.451524	0.546608	0.604905
osa-miR5083	86	67	56	112	112	68	120	71	692	45.924	33.5871	174.255	63.6218	65.3903	59.0761	37.7641	45.9556	0.731362	3.79442	1.38537	0.903437	0.577517	0.702788
ath-miR171b-3p	55	40	116	97	80	68	86	62	604	29.37	69.5732	150.917	37.9832	46.7074	42.3379	32.9771	45.9556	2.36885	5.13848	1.29326	0.906449	0.706035	0.983904
zma-miR171b-3p	55	40	116	97	80	68	86	62	604	29.37	69.5732	150.917	37.9832	46.7074	42.3379	32.9771	45.9556	2.36885	5.13848	1.29326	0.906449	0.706035	0.983904
aqc-miR171f	55	40	116	97	78	68	86	62	602	29.37	69.5732	150.917	37.9832	45.5397	42.3379	32.9771	45.9556	2.36885	5.13848	1.29326	0.929691	0.724139	1.00913
gma-miR171a	55	40	116	97	78	68	86	62	602	29.37	69.5732	150.917	37.9832	45.5397	42.3379	32.9771	45.9556	2.36885	5.13848	1.29326	0.929691	0.724139	1.00913
zma-miR398a-3p	31	0	9	4	118	133	69	232	596	16.554	5.39792	6.22339	0	68.8934	33.9687	123.398	89.8837	0.326079	0.375944	0	0.493062	1.79115	1.30468
gma-miR171m	81	45	57	47	81	67	103	88	569	43.254	34.1868	73.1248	42.7311	47.2912	50.707	46.8062	45.2798	0.790374	1.69059	0.98791	1.07223	0.989743	0.957466
ahy-miR408-5p	7	4	39	2	107	119	58	197	533	3.738	23.391	3.11169	3.79832	62.4711	28.5534	104.782	80.4223	6.25762	0.832448	1.01614	0.457066	1.67729	1.28735
ath-miR164c-5p	75	72	60	33	95	47	87	51	520	40.05	35.9861	51.3429	68.3697	55.465	42.8302	27.1263	31.7634	0.89853	1.28197	1.70711	0.772201	0.48907	0.572675
hbr-miR408a	5	4	23	2	101	106	63	199	503	2.67	13.7947	3.11169	3.79832	58.9681	31.0149	105.846	71.6366	5.16655	1.16543	1.42259	0.525962	1.79497	1.21484
csi-miR156d-5p	72	81	92	51	60	22	69	52	499	38.448	55.1787	79.3482	76.9159	35.0305	33.9687	27.6582	14.868	1.43515	2.06378	2.00052	0.969689	0.789545	0.424429
osa-miR164d	72	71	56	29	90	45	83	48	494	38.448	33.5871	45.1195	67.4201	52.5458	40.861	25.5306	30.4118	0.873571	1.17352	1.75354	0.777625	0.485874	0.578767
ath-miR156g	67	39	84	47	75	43	67	54	476	35.778	50.3806	73.1248	37.0336	43.7882	32.9841	28.722	29.0601	1.40814	2.04385	1.03509	0.753266	0.65593	0.663653
cas-miR156g	67	39	84	47	75	43	67	54	476	35.778	50.3806	73.1248	37.0336	43.7882	32.9841	28.722	29.0601	1.40814	2.04385	1.03509	0.753266	0.65593	0.663653
ath-miR397a	5	3	8	2	132	104	39	132	425	2.67	4.79815	3.11169	2.84874	77.0672	19.1997	70.2093	70.285	1.79706	1.16543	1.06694	0.24913	0.911013	0.911996
nta-miR397	5	3	8	2	132	104	38	132	424	2.67	4.79815	3.11169	2.84874	77.0672	18.7074	70.2093	70.285	1.79706	1.16543	1.06694	0.242742	0.911013	0.911996
eun-miR397a-5p	5	3	8	2	131	103	39	132	423	2.67	4.79815	3.11169	2.84874	76.4834	19.1997	70.2093	69.6092	1.79706	1.16543	1.06694	0.251031	0.917968	0.910122
eun-miR397b-3p	5	3	8	2	131	103	39	132	423	2.67	4.79815	3.11169	2.84874	76.4834	19.1997	70.2093	69.6092	1.79706	1.16543	1.06694	0.251031	0.917968	0.910122
ahy-miR398	101	16	47	12	85	28	79	49	417	53.934	28.1891	18.6702	15.1933	49.6266	38.8918	26.0625	18.9229	0.52266	0.346167	0.281701	0.783688	0.525172	0.381305
hbr-miR396a	72	68	119	18	31	26	34	42	410	38.448	71.3725	28.0052	64.5714	18.0991	16.7382	22.3393	17.5712	1.85634	0.728392	1.67945	0.924809	1.23428	0.970835
osa-miR396a-3p	80	47	61	31	66	30	33	55	403	42.72	36.5859	48.2312	44.6302	38.5336	16.2459	29.2539	20.2745	0.856411	1.12901	1.04471	0.421604	0.759178	0.526152
ath-miR398a-3p	100	16	46	12	78	27	75	48	402	53.4	27.5894	18.6702	15.1933	45.5397	36.9225	25.5306	18.2471	0.516655	0.349628	0.284518	0.810777	0.560624	0.400685
zma-miR396g-5p	78	47	61	31	66	29	31	55	398	41.652	36.5859	48.2312	44.6302	38.5336	15.2613	29.2539	19.5987	0.878371	1.15796	1.0715	0.396052	0.759178	0.508613
sly-miR171c	64	23	59	58	38	38	54	54	388	34.176	35.3864	90.2391	21.8403	22.186	26.5842	28.722	25.6811	1.03542	2.64042	0.639054	1.19824	1.2946	1.15753
ahy-miR156b-3p	67	42	51	14	58	23	72	53	380	35.778	30.5882	21.7818	39.8823	33.8629	35.4456	28.1901	15.5438	0.854945	0.608806	1.11472	1.04674	0.832478	0.459022
sly-miR167b-3p	49	22	55	40	59	38	49	58	370	26.166	32.9873	62.2339	20.8907	34.4467	24.1227	30.8495	25.6811	1.26069	2.37842	0.798393	0.700292	0.895573	0.74553
aly-miR157b-3p	67	42	50	14	52	23	70	47	365	35.778	29.9884	21.7818	39.8823	30.3598	34.461	24.9988	15.5438	0.838181	0.608806	1.11472	1.13509	0.823416	0.511986
ghr-miR156c	13	30	61	64	57	36	56	47	364	6.942	36.5859	99.5742	28.4874	33.279	27.5688	24.9988	24.3294	5.27022	14.3437	4.10363	0.828415	0.751187	0.731074
mes-miR166i	42	18	21	9	59	49	66	73	337	22.428	12.5951	14.0026	17.0924	34.4467	32.4918	38.8278	33.115	0.561581	0.624336	0.762102	0.94325	1.12719	0.961342
osa-miR166h-5p	13	48	127	98	11	14	13	6	330	6.942	76.1706	152.473	45.5798	6.42227	6.39991	3.19133	9.46144	10.9724	21.9638	6.5658	0.996519	0.496916	1.47322
ath-miR8175	69	29	28	25	43	20	59	55	328	36.846	16.7935	38.8962	27.5378	25.1052	29.0457	29.2539	13.5163	0.455776	1.05564	0.747375	1.15696	1.16525	0.538388
csi-miR1515a	48	36	36	30	35	35	51	43	314	25.632	21.5917	46.6754	34.1849	20.4345	25.1073	22.8712	23.6536	0.842372	1.82098	1.33368	1.22867	1.11925	1.15753
ath-miR398b-3p	0	0	12	0	43	78	57	119	309	0	7.19723	0	0	25.1052	28.0611	63.2947	52.7137	#DIV/0!	#DIV/0!	#DIV/0!	1.11774	2.52118	2.09971
gra-miR166c	73	17	23	29	60	27	38	35	302	38.982	13.7947	45.1195	16.1428	35.0305	18.7074	18.6161	18.2471	0.353873	1.15745	0.41411	0.534032	0.531425	0.52089
aly-miR165a-3p	48	13	40	6	32	44	39	51	273	25.632	23.9908	9.33508	12.3445	18.683	19.1997	27.1263	29.736	0.935969	0.364196	0.481606	1.02766	1.45193	1.59161
ath-miR165a-3p	48	13	40	6	32	44	39	51	273	25.632	23.9908	9.33508	12.3445	18.683	19.1997	27.1263	29.736	0.935969	0.364196	0.481606	1.02766	1.45193	1.59161
ath-miR168a-3p	35	29	38	36	32	30	39	26	265	18.69	22.7912	56.0105	27.5378	18.683	19.1997	13.8291	20.2745	1.21943	2.99681	1.4734	1.02766	0.740198	1.08519
gma-miR4995	39	48	40	15	14	24	54	29	263	20.826	23.9908	23.3377	45.5798	8.17379	26.5842	15.4248	16.2196	1.15196	1.1206	2.1886	3.25237	1.8871	1.98434
ptc-miR167f-3p	30	27	32	26	27	31	50	38	261	16.02	19.1926	40.452	25.6386	15.7637	24.615	20.2118	20.9503	1.19804	2.52509	1.60041	1.5615	1.28217	1.32902
aau-miR168	34	25	32	37	31	26	39	22	246	18.156	19.1926	57.5663	23.7395	18.0991	19.1997	11.7015	17.5712	1.05709	3.17065	1.30753	1.06081	0.646526	0.970835
ppt-miR166j	38	12	35	7	40	30	32	50	244	20.292	20.9919	10.8909	11.395	23.3537	15.7536	26.5944	20.2745	1.03449	0.53671	0.561549	0.674567	1.13877	0.86815
gma-miR166m	53	9	14	17	51	39	18	29	230	28.302	8.39676	26.4494	8.54621	29.776	8.86141	15.4248	26.3569	0.296684	0.934541	0.301965	0.297603	0.518027	0.885173
ppt-miR319a	44	12	24	5	42	14	40	22	203	23.496	14.3945	7.77923	11.395	24.5214	19.692	11.7015	9.46144	0.612634	0.331087	0.484974	0.803055	0.477198	0.385845
ath-miR2111a-5p	22	4	11	0	35	24	43	57	196	11.748	6.59746	0	3.79832	20.4345	21.1689	30.3176	16.2196	0.561581	0	0.323316	1.03594	1.48365	0.793737
fve-miR2111c	22	4	9	0	36	24	44	57	196	11.748	5.39792	0	3.79832	21.0183	21.6612	30.3176	16.2196	0.459476	0	0.323316	1.03059	1.44244	0.771689
pta-miR319	43	10	24	5	37	14	38	20	191	22.962	14.3945	7.77923	9.49579	21.6022	18.7074	10.6378	9.46144	0.626881	0.338787	0.413544	0.865998	0.49244	0.437986
pab-miR3711	28	10	21	10	29	26	27	30	181	14.952	12.5951	15.5585	9.49579	16.9314	13.2921	15.9566	17.5712	0.842372	1.04056	0.635085	0.785056	0.942428	1.03779
csi-miR396e-5p	27	27	40	9	20	18	14	17	172	14.418	23.9908	14.0026	25.6386	11.6768	6.89221	9.0421	12.1647	1.66394	0.97119	1.77824	0.590246	0.774361	1.04178
ptc-miR396g-5p	27	27	40	9	20	18	14	17	172	14.418	23.9908	14.0026	25.6386	11.6768	6.89221	9.0421	12.1647	1.66394	0.97119	1.77824	0.590246	0.774361	1.04178
vca-miR167a-3p	23	14	23	12	32	26	15	26	171	12.282	13.7947	18.6702	13.2941	18.683	7.38451	13.8291	17.5712	1.12316	1.52012	1.08241	0.395254	0.740198	0.940496
lus-miR398f	4	0	3	0	36	74	18	34	169	2.136	1.79931	0	0	21.0183	8.86141	18.0842	50.0105	0.842372	0	0	0.421604	0.860402	2.37937
ahy-miR3510	13	17	18	6	24	19	21	49	167	6.942	10.7958	9.33508	16.1428	14.0122	10.3383	26.0625	12.8405	1.55515	1.34472	2.32539	0.737807	1.85999	0.916381
csi-miR160c-5p	14	16	48	25	13	10	26	15	167	7.476	28.7889	38.8962	15.1933	7.58995	12.7998	7.97832	6.75817	3.85084	5.2028	2.03227	1.68642	1.05117	0.890411
ahy-miR3513-5p	20	20	27	17	12	15	16	34	161	10.68	16.1938	26.4494	18.9916	7.00611	7.87681	18.0842	10.1373	1.51627	2.47653	1.77824	1.12428	2.5812	1.44692
gma-miR530a	20	4	1	7	22	34	32	33	153	10.68	0.599769	10.8909	3.79832	12.8445	15.7536	17.5523	22.9778	0.0561581	1.01975	0.355648	1.22648	1.36652	1.78892
aly-miR166g-5p	27	7	42	32	21	8	11	4	152	14.418	25.1903	49.7871	6.64705	12.2607	5.41531	2.12755	5.40654	1.74714	3.45312	0.461025	0.44168	0.173526	0.440965
ppe-miR398b	3	1	7	0	20	38	34	42	145	1.602	4.19838	0	0.949579	11.6768	16.7382	22.3393	25.6811	2.62071	0	0.592746	1.43345	1.91313	2.19931
osa-miR159c	16	9	11	5	23	22	32	26	144	8.544	6.59746	7.77923	8.54621	13.4284	15.7536	13.8291	14.868	0.772174	0.910491	1.00026	1.17316	1.02984	1.10721
sof-miR159e	23	4	16	7	22	22	34	16	144	12.282	9.5963	10.8909	3.79832	12.8445	16.7382	8.51021	14.868	0.78133	0.886739	0.309259	1.30314	0.662555	1.15753
osa-miR159e	17	9	11	5	22	22	28	24	138	9.078	6.59746	7.77923	8.54621	12.8445	13.7844	12.7653	14.868	0.726752	0.856932	0.94142	1.07317	0.993833	1.15753
ptc-miR2111a	16	3	8	0	28	16	27	39	137	8.544	4.79815	0	2.84874	16.3476	13.2921	20.7436	10.8131	0.561581	0	0.33342	0.813094	1.26891	0.661448
fve-miR159c	16	9	11	5	22	23	28	22	136	8.544	6.59746	7.77923	8.54621	12.8445	13.7844	11.7015	15.5438	0.772174	0.910491	1.00026	1.07317	0.911013	1.21015
osa-miR159d	16	9	11	5	22	22	28	22	135	8.544	6.59746	7.77923	8.54621	12.8445	13.7844	11.7015	14.868	0.772174	0.910491	1.00026	1.07317	0.911013	1.15753
pta-miR159a	11	6	10	3	26	18	32	25	131	5.874	5.99769	4.66754	5.69748	15.1799	15.7536	13.2972	12.1647	1.02106	0.79461	0.969948	1.03779	0.875975	0.801369
ahy-miR3509-3p	15	14	28	20	11	12	18	12	130	8.01	16.7935	31.1169	13.2941	6.42227	8.86141	6.38266	8.10981	2.09657	3.88476	1.65969	1.3798	0.993833	1.26276
gma-miR6300	5	10	5	19	38	16	2	34	129	2.67	2.99884	29.5611	9.49579	22.186	0.984601	18.0842	10.8131	1.12316	11.0716	3.55648	0.0443794	0.815117	0.487383
stu-miR398a-3p	3	1	0	0	17	26	24	58	129	1.602	0	0	0.949579	9.92532	11.8152	30.8495	17.5712	0	0	0.592746	1.19041	3.10816	1.77035
osa-miR160f-5p	14	9	28	13	9	16	21	17	127	7.476	16.7935	20.226	8.54621	5.25458	10.3383	9.0421	10.8131	2.24633	2.70546	1.14315	1.96749	1.7208	2.05784
hbr-miR6173	10	29	18	18	10	6	17	17	125	5.34	10.7958	28.0052	27.5378	5.83842	8.36911	9.0421	4.0549	2.02169	5.24443	5.15689	1.43345	1.54872	0.69452
sof-miR159c	12	6	10	3	25	18	28	23	125	6.408	5.99769	4.66754	5.69748	14.5961	13.7844	12.2334	12.1647	0.935969	0.728392	0.889119	0.944393	0.838132	0.833424
aqc-miR159	25	6	18	3	20	14	17	21	124	13.35	10.7958	4.66754	5.69748	11.6768	8.36911	11.1697	9.46144	0.808677	0.349628	0.426777	0.716727	0.956564	0.810274
mdm-miR159a	11	6	10	3	25	18	28	23	124	5.874	5.99769	4.66754	5.69748	14.5961	13.7844	12.2334	12.1647	1.02106	0.79461	0.969948	0.944393	0.838132	0.833424
pta-miR159c	11	6	10	3	25	18	28	23	124	5.874	5.99769	4.66754	5.69748	14.5961	13.7844	12.2334	12.1647	1.02106	0.79461	0.969948	0.944393	0.838132	0.833424
gra-miR166d	19	5	36	26	19	3	8	3	119	10.146	21.5917	40.452	4.7479	11.093	3.93841	1.59566	2.02745	2.1281	3.98699	0.467957	0.355035	0.143844	0.182768
sly-miR482a	16	7	7	1	11	22	40	13	117	8.544	4.19838	1.55585	6.64705	6.42227	19.692	6.91455	14.868	0.491384	0.182098	0.777979	3.06621	1.07665	2.31507
zma-miR164h-5p	11	12	5	7	36	14	21	7	113	5.874	2.99884	10.8909	11.395	21.0183	10.3383	3.72322	9.46144	0.510528	1.85409	1.9399	0.491871	0.177142	0.450152
aly-miR162a-5p	18	11	24	11	25	6	10	3	108	9.612	14.3945	17.1143	10.4454	14.5961	4.92301	1.59566	4.0549	1.49755	1.78051	1.0867	0.337283	0.109322	0.277808
ath-miR162a-5p	18	11	24	11	25	6	10	3	108	9.612	14.3945	17.1143	10.4454	14.5961	4.92301	1.59566	4.0549	1.49755	1.78051	1.0867	0.337283	0.109322	0.277808
ahy-miR3514-5p	11	8	30	11	10	6	15	15	106	5.874	17.9931	17.1143	7.59663	5.83842	7.38451	7.97832	4.0549	3.06317	2.91357	1.29326	1.26481	1.36652	0.69452
ata-miR395b-3p	15	15	3	5	17	6	25	15	101	8.01	1.79931	7.77923	14.2437	9.92532	12.3075	7.97832	4.0549	0.224633	0.97119	1.77824	1.24001	0.803835	0.408541
mtr-miR395a	15	15	3	5	17	6	25	15	101	8.01	1.79931	7.77923	14.2437	9.92532	12.3075	7.97832	4.0549	0.224633	0.97119	1.77824	1.24001	0.803835	0.408541
osa-miR395b	15	15	3	5	17	6	25	15	101	8.01	1.79931	7.77923	14.2437	9.92532	12.3075	7.97832	4.0549	0.224633	0.97119	1.77824	1.24001	0.803835	0.408541
tae-miR395b	15	15	3	5	17	6	25	15	101	8.01	1.79931	7.77923	14.2437	9.92532	12.3075	7.97832	4.0549	0.224633	0.97119	1.77824	1.24001	0.803835	0.408541
ath-miR172a	1	6	11	6	13	15	29	17	98	0.534	6.59746	9.33508	5.69748	7.58995	14.2767	9.0421	10.1373	12.3548	17.4814	10.6694	1.881	1.19133	1.33562
gma-miR396d	12	11	21	8	8	6	11	7	84	6.408	12.5951	12.4468	10.4454	4.67074	5.41531	3.72322	4.0549	1.96553	1.94238	1.63005	1.15941	0.797137	0.86815
hci-miR156a	17	6	12	1	11	17	5	14	83	9.078	7.19723	1.55585	5.69748	6.42227	2.4615	7.44644	11.4889	0.792821	0.171386	0.627613	0.383276	1.15947	1.78892
hci-miR164a	8	8	5	5	23	8	16	5	78	4.272	2.99884	7.77923	7.59663	13.4284	7.87681	2.65944	5.40654	0.701977	1.82098	1.77824	0.58658	0.198046	0.40262
osa-miR164e	8	8	5	5	23	8	16	5	78	4.272	2.99884	7.77923	7.59663	13.4284	7.87681	2.65944	5.40654	0.701977	1.82098	1.77824	0.58658	0.198046	0.40262
mtr-miR395g	13	15	2	1	11	3	17	11	73	6.942	1.19954	1.55585	14.2437	6.42227	8.36911	5.85077	2.02745	0.172794	0.224121	2.05181	1.30314	0.911013	0.315691
gma-miR167k	5	1	0	0	3	55	3	2	69	2.67	0	0	0.949579	1.75153	1.4769	1.06378	37.1699	0	0	0.355648	0.843208	0.607342	21.2215
ahy-miR3511-5p	6	10	15	5	9	4	5	14	68	3.204	8.99653	7.77923	9.49579	5.25458	2.4615	7.44644	2.70327	2.80791	2.42797	2.96373	0.468449	1.41713	0.514459
csi-miR166g-5p	13	10	4	10	10	4	11	5	67	6.942	2.39908	15.5585	9.49579	5.83842	5.41531	2.65944	2.70327	0.345588	2.24121	1.36788	0.927529	0.455507	0.463013
gma-miR390a-3p	8	9	12	2	6	14	10	5	66	4.272	7.19723	3.11169	8.54621	3.50305	4.92301	2.65944	9.46144	1.68474	0.728392	2.00052	1.40535	0.759178	2.70091
ath-miR390a-3p	8	9	12	2	6	14	9	5	65	4.272	7.19723	3.11169	8.54621	3.50305	4.43071	2.65944	9.46144	1.68474	0.728392	2.00052	1.26481	0.759178	2.70091
mtr-miR171e-5p	5	13	13	5	5	8	9	7	65	2.67	7.797	7.77923	12.3445	2.91921	4.43071	3.72322	5.40654	2.92022	2.91357	4.62342	1.51777	1.27542	1.85205
ahy-miR3509-5p	6	4	18	15	6	4	8	2	63	3.204	10.7958	23.3377	3.79832	3.50305	3.93841	1.06378	2.70327	3.36949	7.28392	1.18549	1.12428	0.303671	0.771689
ata-miR408-3p	0	4	2	1	19	12	13	12	63	0	1.19954	1.55585	3.79832	11.093	6.39991	6.38266	8.10981	#DIV/0!	#DIV/0!	#DIV/0!	0.576932	0.575377	0.731074
csi-miR477b-5p	4	7	6	6	9	11	10	8	61	2.136	3.59861	9.33508	6.64705	5.25458	4.92301	4.25511	7.43399	1.68474	4.37035	3.11192	0.936898	0.80979	1.41476
osa-miR162b	7	12	10	5	7	3	9	8	61	3.738	5.99769	7.77923	11.395	4.0869	4.43071	4.25511	2.02745	1.60452	2.08112	3.04841	1.08412	1.04116	0.496086
csi-miR166j-3p	13	4	15	1	7	5	9	6	60	6.942	8.99653	1.55585	3.79832	4.0869	4.43071	3.19133	3.37909	1.29596	0.224121	0.54715	1.08412	0.780869	0.82681
osa-miR166e-3p	11	3	15	3	6	3	10	8	59	5.874	8.99653	4.66754	2.84874	3.50305	4.92301	4.25511	2.02745	1.53159	0.79461	0.484974	1.40535	1.21468	0.578767
mes-miR477d	4	7	6	6	9	11	10	5	58	2.136	3.59861	9.33508	6.64705	5.25458	4.92301	2.65944	7.43399	1.68474	4.37035	3.11192	0.936898	0.506119	1.41476
ath-miR399b	2	3	6	3	6	9	5	20	54	1.068	3.59861	4.66754	2.84874	3.50305	2.4615	10.6378	6.08236	3.36949	4.37035	2.66736	0.702673	3.03671	1.7363
atr-miR398	0	0	0	0	13	14	5	21	53	0	0	0	0	7.58995	2.4615	11.1697	9.46144	#DIV/0!	#DIV/0!	#DIV/0!	0.324311	1.47164	1.24657
ath-miR172c	1	7	6	11	3	10	9	2	49	0.534	3.59861	17.1143	6.64705	1.75153	4.43071	1.06378	6.75817	6.73898	32.0493	12.4477	2.52962	0.607342	3.85845
ahy-miR156a	6	6	4	4	6	4	10	7	47	3.204	2.39908	6.22339	5.69748	3.50305	4.92301	3.72322	2.70327	0.748775	1.94238	1.77824	1.40535	1.06285	0.771689
mtr-miR2118	6	2	0	0	2	6	16	12	44	3.204	0	0	1.89916	1.16768	7.87681	6.38266	4.0549	0	0	0.592746	6.74567	5.46608	3.4726
cas-miR162b	5	6	7	5	10	2	7	1	43	2.67	4.19838	7.77923	5.69748	5.83842	3.4461	0.531888	1.35163	1.57243	2.91357	2.13389	0.590246	0.0911013	0.231507
mtr-miR171b	2	4	12	1	2	3	9	10	43	1.068	7.19723	1.55585	3.79832	1.16768	4.43071	5.31888	2.02745	6.73898	1.45678	3.55648	3.79444	4.55507	1.7363
ptc-miR171a-5p	2	4	8	3	7	2	8	5	39	1.068	4.79815	4.66754	3.79832	4.0869	3.93841	2.65944	1.35163	4.49265	4.37035	3.55648	0.963666	0.650724	0.330724
osa-miR171i-3p	5	5	7	2	4	6	5	3	37	2.67	4.19838	3.11169	4.7479	2.33537	2.4615	1.59566	4.0549	1.57243	1.16543	1.77824	1.05401	0.68326	1.7363
stu-miR171b-3p	5	5	7	2	4	6	5	3	37	2.67	4.19838	3.11169	4.7479	2.33537	2.4615	1.59566	4.0549	1.57243	1.16543	1.77824	1.05401	0.68326	1.7363
csi-miR156g-3p	6	11	5	2	5	1	4	2	36	3.204	2.99884	3.11169	10.4454	2.91921	1.9692	1.06378	0.675817	0.935969	0.97119	3.2601	0.674567	0.364405	0.231507
gma-miR156g	5	0	6	4	1	3	5	10	34	2.67	3.59861	6.22339	0	0.583842	2.4615	5.31888	2.02745	1.3478	2.33086	0	4.21604	9.11013	3.4726
ptc-miR396f	4	5	3	1	2	5	5	9	34	2.136	1.79931	1.55585	4.7479	1.16768	2.4615	4.78699	3.37909	0.842372	0.728392	2.2228	2.10802	4.09956	2.89383
vvi-miR399i	0	0	0	0	7	3	12	12	34	0	0	0	0	4.0869	5.90761	6.38266	2.02745	#DIV/0!	#DIV/0!	#DIV/0!	1.4455	1.56174	0.496086
ctr-miR171	5	5	5	2	2	5	5	3	32	2.67	2.99884	3.11169	4.7479	1.16768	2.4615	1.59566	3.37909	1.12316	1.16543	1.77824	2.10802	1.36652	2.89383
cca-miR396c	8	4	8	1	2	0	4	4	31	4.272	4.79815	1.55585	3.79832	1.16768	1.9692	2.12755	0	1.12316	0.364196	0.889119	1.68642	1.82203	0
gma-miR171n	2	3	0	1	0	9	8	7	30	1.068	0	1.55585	2.84874	0	3.93841	3.72322	6.08236	0	1.45678	2.66736	#DIV/0!	#DIV/0!	#DIV/0!
mtr-miR171c	4	5	4	5	1	0	10	1	30	2.136	2.39908	7.77923	4.7479	0.583842	4.92301	0.531888	0	1.12316	3.64196	2.2228	8.43208	0.911013	0
mtr-miR156j	8	2	1	2	4	7	4	1	29	4.272	0.599769	3.11169	1.89916	2.33537	1.9692	0.531888	4.73072	0.140395	0.728392	0.44456	0.843208	0.227753	2.02568
ptc-miR166p	5	0	1	1	7	3	6	5	28	2.67	0.599769	1.55585	0	4.0869	2.9538	2.65944	2.02745	0.224633	0.582714	0	0.72275	0.650724	0.496086
osa-miR166k-3p	0	0	1	2	24	0	0	0	27	0	0.599769	3.11169	0	14.0122	0	0	0	#DIV/0!	#DIV/0!	#DIV/0!	0	0	0
ath-miR157d	3	0	7	4	1	2	2	7	26	1.602	4.19838	6.22339	0	0.583842	0.984601	3.72322	1.35163	2.62071	3.88476	0	1.68642	6.37709	2.31507
gma-miR172b-5p	0	3	3	0	5	5	3	5	24	0	1.79931	0	2.84874	2.91921	1.4769	2.65944	3.37909	#DIV/0!	#DIV/0!	#DIV/0!	0.505925	0.911013	1.15753
rgl-miR5139	4	0	5	2	3	1	3	5	23	2.136	2.99884	3.11169	0	1.75153	1.4769	2.65944	0.675817	1.40395	1.45678	0	0.843208	1.51836	0.385845
sof-miR408e	1	1	1	0	4	7	3	6	23	0.534	0.599769	0	0.949579	2.33537	1.4769	3.19133	4.73072	1.12316	0	1.77824	0.632406	1.36652	2.02568
zma-miR156k-5p	4	5	4	0	4	2	3	1	23	2.136	2.39908	0	4.7479	2.33537	1.4769	0.531888	1.35163	1.12316	0	2.2228	0.632406	0.227753	0.578767
aof-miR5139b	4	0	5	2	3	1	3	4	22	2.136	2.99884	3.11169	0	1.75153	1.4769	2.12755	0.675817	1.40395	1.45678	0	0.843208	1.21468	0.385845
cpa-miR8155	4	0	5	2	3	1	3	4	22	2.136	2.99884	3.11169	0	1.75153	1.4769	2.12755	0.675817	1.40395	1.45678	0	0.843208	1.21468	0.385845
gma-miR482a-3p	3	2	3	0	0	5	7	2	22	1.602	1.79931	0	1.89916	0	3.4461	1.06378	3.37909	1.12316	0	1.18549	#DIV/0!	#DIV/0!	#DIV/0!
gma-miR482c-3p	3	2	3	0	0	5	7	2	22	1.602	1.79931	0	1.89916	0	3.4461	1.06378	3.37909	1.12316	0	1.18549	#DIV/0!	#DIV/0!	#DIV/0!
ppe-miR1511-3p	4	0	5	2	3	1	3	4	22	2.136	2.99884	3.11169	0	1.75153	1.4769	2.12755	0.675817	1.40395	1.45678	0	0.843208	1.21468	0.385845
pvu-miR482-3p	3	2	3	0	0	5	7	2	22	1.602	1.79931	0	1.89916	0	3.4461	1.06378	3.37909	1.12316	0	1.18549	#DIV/0!	#DIV/0!	#DIV/0!
pab-miR156b	3	2	3	1	0	6	1	5	21	1.602	1.79931	1.55585	1.89916	0	0.492301	2.65944	4.0549	1.12316	0.97119	1.18549	#DIV/0!	#DIV/0!	#DIV/0!
pab-miR171a	1	0	5	1	7	1	4	2	21	0.534	2.99884	1.55585	0	4.0869	1.9692	1.06378	0.675817	5.61581	2.91357	0	0.481833	0.26029	0.165362
ptc-miR171c	4	1	1	1	3	3	6	2	21	2.136	0.599769	1.55585	0.949579	1.75153	2.9538	1.06378	2.02745	0.280791	0.728392	0.44456	1.68642	0.607342	1.15753
osa-miR166i-3p	6	4	1	0	1	1	4	3	20	3.204	0.599769	0	3.79832	0.583842	1.9692	1.59566	0.675817	0.187194	0	1.18549	3.37283	2.73304	1.15753
pab-miR397b	1	0	1	0	7	2	1	8	20	0.534	0.599769	0	0	4.0869	0.492301	4.25511	1.35163	1.12316	0	0	0.120458	1.04116	0.330724
sly-miR171d	4	1	0	1	3	3	6	2	20	2.136	0	1.55585	0.949579	1.75153	2.9538	1.06378	2.02745	0	0.728392	0.44456	1.68642	0.607342	1.15753
vvi-miR171f	4	1	0	1	3	3	6	2	20	2.136	0	1.55585	0.949579	1.75153	2.9538	1.06378	2.02745	0	0.728392	0.44456	1.68642	0.607342	1.15753
cas-miR159b-5p	7	0	5	1	1	1	1	3	19	3.738	2.99884	1.55585	0	0.583842	0.492301	1.59566	0.675817	0.802259	0.416224	0	0.843208	2.73304	1.15753
gma-miR156r	1	0	4	4	0	4	1	5	19	0.534	2.39908	6.22339	0	0	0.492301	2.65944	2.70327	4.49265	11.6543	0	#DIV/0!	#DIV/0!	#DIV/0!
ahy-miR3512	0	2	3	3	2	2	4	1	17	0	1.79931	4.66754	1.89916	1.16768	1.9692	0.531888	1.35163	#DIV/0!	#DIV/0!	#DIV/0!	1.68642	0.455507	1.15753
ahy-miR3517	3	0	0	1	3	1	4	5	17	1.602	0	1.55585	0	1.75153	1.9692	2.65944	0.675817	0	0.97119	0	1.12428	1.51836	0.385845
gma-miR169k	3	0	3	0	3	4	4	0	17	1.602	1.79931	0	0	1.75153	1.9692	0	2.70327	1.12316	0	0	1.12428	0	1.54338
osa-miR5538	0	4	3	9	0	0	0	1	17	0	1.79931	14.0026	3.79832	0	0	0.531888	0	#DIV/0!	#DIV/0!	#DIV/0!	#DIV/0!	#DIV/0!	#DIV/0!
gma-miR171o-5p	1	3	4	1	2	2	3	0	16	0.534	2.39908	1.55585	2.84874	1.16768	1.4769	0	1.35163	4.49265	2.91357	5.33471	1.26481	0	1.15753
ama-miR396-3p	4	4	1	1	2	0	2	1	15	2.136	0.599769	1.55585	3.79832	1.16768	0.984601	0.531888	0	0.280791	0.728392	1.77824	0.843208	0.455507	0
ath-miR396b-3p	4	4	1	1	2	0	2	1	15	2.136	0.599769	1.55585	3.79832	1.16768	0.984601	0.531888	0	0.280791	0.728392	1.77824	0.843208	0.455507	0
fve-miR396b-3p	4	4	1	1	2	0	2	1	15	2.136	0.599769	1.55585	3.79832	1.16768	0.984601	0.531888	0	0.280791	0.728392	1.77824	0.843208	0.455507	0
gma-miR10420	1	5	0	4	0	2	3	0	15	0.534	0	6.22339	4.7479	0	1.4769	0	1.35163	0	11.6543	8.89119	#DIV/0!	#DIV/0!	#DIV/0!
pab-miR396a-3p	4	4	1	1	2	0	2	1	15	2.136	0.599769	1.55585	3.79832	1.16768	0.984601	0.531888	0	0.280791	0.728392	1.77824	0.843208	0.455507	0
pla-miR11602	2	6	0	4	0	0	2	1	15	1.068	0	6.22339	5.69748	0	0.984601	0.531888	0	0	5.82714	5.33471	#DIV/0!	#DIV/0!	#DIV/0!
ahy-miR3521	1	1	6	4	1	0	1	0	14	0.534	3.59861	6.22339	0.949579	0.583842	0.492301	0	0	6.73898	11.6543	1.77824	0.843208	0	0
csi-miR166i-3p	1	1	2	0	3	3	2	2	14	0.534	1.19954	0	0.949579	1.75153	0.984601	1.06378	2.02745	2.24633	0	1.77824	0.562139	0.607342	1.15753
csi-miR477c-5p	2	3	1	0	2	2	1	3	14	1.068	0.599769	0	2.84874	1.16768	0.492301	1.59566	1.35163	0.561581	0	2.66736	0.421604	1.36652	1.15753
mes-miR477i	2	3	1	0	2	2	1	3	14	1.068	0.599769	0	2.84874	1.16768	0.492301	1.59566	1.35163	0.561581	0	2.66736	0.421604	1.36652	1.15753
nta-miR477a	2	3	1	0	2	2	1	3	14	1.068	0.599769	0	2.84874	1.16768	0.492301	1.59566	1.35163	0.561581	0	2.66736	0.421604	1.36652	1.15753
tae-miR167b	2	1	1	0	3	1	1	4	13	1.068	0.599769	0	0.949579	1.75153	0.492301	2.12755	0.675817	0.561581	0	0.889119	0.281069	1.21468	0.385845
aof-miR393a	0	2	3	0	2	0	2	3	12	0	1.79931	0	1.89916	1.16768	0.984601	1.59566	0	#DIV/0!	#DIV/0!	#DIV/0!	0.843208	1.36652	0
csi-miR159a-5p	1	0	0	0	0	0	8	3	12	0.534	0	0	0	0	3.93841	1.59566	0	0	0	0	#DIV/0!	#DIV/0!	#DIV/0!
osa-miR156k	2	1	0	1	1	3	1	3	12	1.068	0	1.55585	0.949579	0.583842	0.492301	1.59566	2.02745	0	1.45678	0.889119	0.843208	2.73304	3.4726
rgl-miR5141	5	1	1	2	1	0	1	1	12	2.67	0.599769	3.11169	0.949579	0.583842	0.492301	0.531888	0	0.224633	1.16543	0.355648	0.843208	0.911013	0
ath-miR169b-5p	6	0	1	0	0	2	1	0	10	3.204	0.599769	0	0	0	0.492301	0	1.35163	0.187194	0	0	#DIV/0!	#DIV/0!	#DIV/0!
gma-miR169v	6	0	1	0	0	2	1	0	10	3.204	0.599769	0	0	0	0.492301	0	1.35163	0.187194	0	0	#DIV/0!	#DIV/0!	#DIV/0!
ptc-miR169s	6	0	1	0	0	2	1	0	10	3.204	0.599769	0	0	0	0.492301	0	1.35163	0.187194	0	0	#DIV/0!	#DIV/0!	#DIV/0!
sly-miR156e-5p	2	1	1	0	5	1	0	0	10	1.068	0.599769	0	0.949579	2.91921	0	0	0.675817	0.561581	0	0.889119	0	0	0.231507
ahy-miR3513-3p	1	1	2	0	3	0	2	0	9	0.534	1.19954	0	0.949579	1.75153	0.984601	0	0	2.24633	0	1.77824	0.562139	0	0
ath-miR166a-5p	1	0	2	5	0	0	0	1	9	0.534	1.19954	7.77923	0	0	0	0.531888	0	2.24633	14.5678	0	#DIV/0!	#DIV/0!	#DIV/0!
gma-miR390b-5p	5	0	1	1	0	1	0	1	9	2.67	0.599769	1.55585	0	0	0	0.531888	0.675817	0.224633	0.582714	0	#DIV/0!	#DIV/0!	#DIV/0!
mdm-miR171f-5p	2	2	1	2	0	0	0	2	9	1.068	0.599769	3.11169	1.89916	0	0	1.06378	0	0.561581	2.91357	1.77824	#DIV/0!	#DIV/0!	#DIV/0!
mtr-miR171a	1	1	0	1	2	0	3	1	9	0.534	0	1.55585	0.949579	1.16768	1.4769	0.531888	0	0	2.91357	1.77824	1.26481	0.455507	0
peu-miR2916	1	2	1	0	2	1	1	1	9	0.534	0.599769	0	1.89916	1.16768	0.492301	0.531888	0.675817	1.12316	0	3.55648	0.421604	0.455507	0.578767
ppe-miR171e	2	2	1	2	0	0	0	2	9	1.068	0.599769	3.11169	1.89916	0	0	1.06378	0	0.561581	2.91357	1.77824	#DIV/0!	#DIV/0!	#DIV/0!
zma-miR156a-3p	0	0	2	2	3	0	1	1	9	0	1.19954	3.11169	0	1.75153	0.492301	0.531888	0	#DIV/0!	#DIV/0!	#DIV/0!	0.281069	0.303671	0
ahy-miR3511-3p	1	0	4	1	0	0	1	1	8	0.534	2.39908	1.55585	0	0	0.492301	0.531888	0	4.49265	2.91357	0	#DIV/0!	#DIV/0!	#DIV/0!
ath-miR167c-5p	3	1	0	0	3	1	0	0	8	1.602	0	0	0.949579	1.75153	0	0	0.675817	0	0	0.592746	0	0	0.385845
osa-miR156c-3p	0	0	1	2	3	0	1	1	8	0	0.599769	3.11169	0	1.75153	0.492301	0.531888	0	#DIV/0!	#DIV/0!	#DIV/0!	0.281069	0.303671	0
eun-miR172a-5p	0	0	0	0	3	1	3	0	7	0	0	0	0	1.75153	1.4769	0	0.675817	#DIV/0!	#DIV/0!	#DIV/0!	0.843208	0	0.385845
mes-miR172c	0	0	0	0	3	1	3	0	7	0	0	0	0	1.75153	1.4769	0	0.675817	#DIV/0!	#DIV/0!	#DIV/0!	0.843208	0	0.385845
mtr-miR319a-5p	0	0	0	0	1	3	3	0	7	0	0	0	0	0.583842	1.4769	0	2.02745	#DIV/0!	#DIV/0!	#DIV/0!	2.52962	0	3.4726
vvi-miR156e	3	1	1	0	1	0	0	1	7	1.602	0.599769	0	0.949579	0.583842	0	0.531888	0	0.374388	0	0.592746	0	0.911013	0
vvi-miR172a	0	0	0	0	3	1	3	0	7	0	0	0	0	1.75153	1.4769	0	0.675817	#DIV/0!	#DIV/0!	#DIV/0!	0.843208	0	0.385845
vvi-miR172b	0	0	0	0	3	1	3	0	7	0	0	0	0	1.75153	1.4769	0	0.675817	#DIV/0!	#DIV/0!	#DIV/0!	0.843208	0	0.385845
ath-miR399a	0	0	1	0	0	0	4	1	6	0	0.599769	0	0	0	1.9692	0.531888	0	#DIV/0!	#DIV/0!	#DIV/0!	#DIV/0!	#DIV/0!	#DIV/0!
gma-miR166i-5p	1	0	1	0	0	1	2	1	6	0.534	0.599769	0	0	0	0.984601	0.531888	0.675817	1.12316	0	0	#DIV/0!	#DIV/0!	#DIV/0!
osa-miR5532	2	0	0	2	1	0	0	1	6	1.068	0	3.11169	0	0.583842	0	0.531888	0	0	2.91357	0	0	0.911013	0
pab-miR159a	1	0	1	1	1	1	0	1	6	0.534	0.599769	1.55585	0	0.583842	0	0.531888	0.675817	1.12316	2.91357	0	0	0.911013	1.15753
pde-miR159	1	0	1	1	1	1	0	1	6	0.534	0.599769	1.55585	0	0.583842	0	0.531888	0.675817	1.12316	2.91357	0	0	0.911013	1.15753
ppt-miR390c-5p	0	0	1	0	3	1	1	0	6	0	0.599769	0	0	1.75153	0.492301	0	0.675817	#DIV/0!	#DIV/0!	#DIV/0!	0.281069	0	0.385845
ptc-miR167h-5p	2	0	0	0	1	2	0	1	6	1.068	0	0	0	0.583842	0	0.531888	1.35163	0	0	0	0	0.911013	2.31507
stu-miR172c-3p	0	0	1	0	0	1	3	1	6	0	0.599769	0	0	0	1.4769	0.531888	0.675817	#DIV/0!	#DIV/0!	#DIV/0!	#DIV/0!	#DIV/0!	#DIV/0!
aqc-miR477e	0	3	0	0	0	1	0	1	5	0	0	0	2.84874	0	0	0.531888	0.675817	#DIV/0!	#DIV/0!	#DIV/0!	#DIV/0!	#DIV/0!	#DIV/0!
ath-miR170-3p	1	0	1	0	0	0	0	3	5	0.534	0.599769	0	0	0	0	1.59566	0	1.12316	0	0	#DIV/0!	#DIV/0!	#DIV/0!
ath-miR858a	0	0	1	0	0	1	1	2	5	0	0.599769	0	0	0	0.492301	1.06378	0.675817	#DIV/0!	#DIV/0!	#DIV/0!	#DIV/0!	#DIV/0!	#DIV/0!
osa-miR399i	0	0	0	0	1	0	2	2	5	0	0	0	0	0.583842	0.984601	1.06378	0	#DIV/0!	#DIV/0!	#DIV/0!	1.68642	1.82203	0
ath-miR5658	0	0	0	0	1	1	2	0	4	0	0	0	0	0.583842	0.984601	0	0.675817	#DIV/0!	#DIV/0!	#DIV/0!	1.68642	0	1.15753
ath-miR858b	0	0	0	0	0	1	1	2	4	0	0	0	0	0	0.492301	1.06378	0.675817	#DIV/0!	#DIV/0!	#DIV/0!	#DIV/0!	#DIV/0!	#DIV/0!
csi-miR164b-3p	0	0	0	3	0	0	0	1	4	0	0	4.66754	0	0	0	0.531888	0	#DIV/0!	#DIV/0!	#DIV/0!	#DIV/0!	#DIV/0!	#DIV/0!
osa-miR156l-5p	0	0	0	0	1	0	0	3	4	0	0	0	0	0.583842	0	1.59566	0	#DIV/0!	#DIV/0!	#DIV/0!	0	2.73304	0
pab-miR171d	1	0	0	0	0	0	3	0	4	0.534	0	0	0	0	1.4769	0	0	0	0	0	#DIV/0!	#DIV/0!	#DIV/0!
ptc-miR156k	0	1	0	0	2	0	0	1	4	0	0	0	0.949579	1.16768	0	0.531888	0	#DIV/0!	#DIV/0!	#DIV/0!	0	0.455507	0
ptc-miR160h	1	0	0	1	2	0	0	0	4	0.534	0	1.55585	0	1.16768	0	0	0	0	2.91357	0	0	0	0
ata-miR393-5p	0	0	0	0	2	0	1	0	3	0	0	0	0	1.16768	0.492301	0	0	#DIV/0!	#DIV/0!	#DIV/0!	0.421604	0	0
atr-miR8577	0	0	0	0	0	1	2	0	3	0	0	0	0	0	0.984601	0	0.675817	#DIV/0!	#DIV/0!	#DIV/0!	#DIV/0!	#DIV/0!	#DIV/0!
far-miR164a	2	0	0	0	1	0	0	0	3	1.068	0	0	0	0.583842	0	0	0	0	0	0	0	0	0
gma-miR160a-3p	1	0	0	0	0	0	1	1	3	0.534	0	0	0	0	0.492301	0.531888	0	0	0	0	#DIV/0!	#DIV/0!	#DIV/0!
gma-miR169e	1	0	0	0	0	0	0	2	3	0.534	0	0	0	0	0	1.06378	0	0	0	0	#DIV/0!	#DIV/0!	#DIV/0!
gma-miR169j-5p	0	0	0	0	1	1	1	0	3	0	0	0	0	0.583842	0.492301	0	0.675817	#DIV/0!	#DIV/0!	#DIV/0!	0.843208	0	1.15753
gma-miR395d	1	0	0	0	0	0	1	1	3	0.534	0	0	0	0	0.492301	0.531888	0	0	0	0	#DIV/0!	#DIV/0!	#DIV/0!
nta-miR156f	1	0	0	0	1	1	0	0	3	0.534	0	0	0	0.583842	0	0	0.675817	0	0	0	0	0	1.15753
osa-miR166b-5p	1	1	0	0	1	0	0	0	3	0.534	0	0	0.949579	0.583842	0	0	0	0	0	1.77824	0	0	0
osa-miR319a-3p.2-3p	0	0	0	0	2	0	0	1	3	0	0	0	0	1.16768	0	0.531888	0	#DIV/0!	#DIV/0!	#DIV/0!	0	0.455507	0
osa-miR396e-5p	0	0	0	0	2	0	0	1	3	0	0	0	0	1.16768	0	0.531888	0	#DIV/0!	#DIV/0!	#DIV/0!	0	0.455507	0
osa-miR396f-5p	0	0	0	0	2	0	0	1	3	0	0	0	0	1.16768	0	0.531888	0	#DIV/0!	#DIV/0!	#DIV/0!	0	0.455507	0
vvi-miR2111-5p	0	0	0	0	0	0	3	0	3	0	0	0	0	0	1.4769	0	0	#DIV/0!	#DIV/0!	#DIV/0!	#DIV/0!	#DIV/0!	#DIV/0!
aqc-miR167	0	1	0	0	1	0	0	0	2	0	0	0	0.949579	0.583842	0	0	0	#DIV/0!	#DIV/0!	#DIV/0!	0	0	0
ath-miR393a-5p	0	0	0	0	1	0	1	0	2	0	0	0	0	0.583842	0.492301	0	0	#DIV/0!	#DIV/0!	#DIV/0!	0.843208	0	0
ath-miR414	1	0	0	0	0	0	0	1	2	0.534	0	0	0	0	0	0.531888	0	0	0	0	#DIV/0!	#DIV/0!	#DIV/0!
atr-miR397b	1	0	0	0	1	0	0	0	2	0.534	0	0	0	0.583842	0	0	0	0	0	0	0	0	0
bna-miR162a	1	0	1	0	0	0	0	0	2	0.534	0.599769	0	0	0	0	0	0	1.12316	0	0	#DIV/0!	#DIV/0!	#DIV/0!
bna-miR168b	0	0	0	0	0	0	2	0	2	0	0	0	0	0	0.984601	0	0	#DIV/0!	#DIV/0!	#DIV/0!	#DIV/0!	#DIV/0!	#DIV/0!
cca-miR390	2	0	0	0	0	0	0	0	2	1.068	0	0	0	0	0	0	0	0	0	0	#DIV/0!	#DIV/0!	#DIV/0!
csi-miR159b-5p	0	0	1	0	1	0	0	0	2	0	0.599769	0	0	0.583842	0	0	0	#DIV/0!	#DIV/0!	#DIV/0!	0	0	0
eun-miR167c-5p	0	0	0	0	1	0	0	1	2	0	0	0	0	0.583842	0	0.531888	0	#DIV/0!	#DIV/0!	#DIV/0!	0	0.911013	0
mes-miR171d	0	0	0	0	0	2	0	0	2	0	0	0	0	0	0	0	1.35163	#DIV/0!	#DIV/0!	#DIV/0!	#DIV/0!	#DIV/0!	#DIV/0!
mtr-miR395h	0	0	0	0	0	0	1	1	2	0	0	0	0	0	0.492301	0.531888	0	#DIV/0!	#DIV/0!	#DIV/0!	#DIV/0!	#DIV/0!	#DIV/0!
osa-miR164c	0	0	0	0	0	0	2	0	2	0	0	0	0	0	0.984601	0	0	#DIV/0!	#DIV/0!	#DIV/0!	#DIV/0!	#DIV/0!	#DIV/0!
osa-miR1863a	0	0	1	1	0	0	0	0	2	0	0.599769	1.55585	0	0	0	0	0	#DIV/0!	#DIV/0!	#DIV/0!	#DIV/0!	#DIV/0!	#DIV/0!
osa-miR393a	0	0	0	0	1	0	1	0	2	0	0	0	0	0.583842	0.492301	0	0	#DIV/0!	#DIV/0!	#DIV/0!	0.843208	0	0
pla-miR11604	0	0	1	1	0	0	0	0	2	0	0.599769	1.55585	0	0	0	0	0	#DIV/0!	#DIV/0!	#DIV/0!	#DIV/0!	#DIV/0!	#DIV/0!
ppe-miR393a	0	0	0	0	1	0	1	0	2	0	0	0	0	0.583842	0.492301	0	0	#DIV/0!	#DIV/0!	#DIV/0!	0.843208	0	0
ppt-miR160b	0	0	0	0	0	0	2	0	2	0	0	0	0	0	0.984601	0	0	#DIV/0!	#DIV/0!	#DIV/0!	#DIV/0!	#DIV/0!	#DIV/0!
ppt-miR166m	0	0	0	1	0	0	0	1	2	0	0	1.55585	0	0	0	0.531888	0	#DIV/0!	#DIV/0!	#DIV/0!	#DIV/0!	#DIV/0!	#DIV/0!
ppt-miR167	1	0	0	0	1	0	0	0	2	0.534	0	0	0	0.583842	0	0	0	0	0	0	0	0	0
pta-miR156b	0	0	0	0	1	0	1	0	2	0	0	0	0	0.583842	0.492301	0	0	#DIV/0!	#DIV/0!	#DIV/0!	0.843208	0	0
ptc-miR160g	0	0	1	1	0	0	0	0	2	0	0.599769	1.55585	0	0	0	0	0	#DIV/0!	#DIV/0!	#DIV/0!	#DIV/0!	#DIV/0!	#DIV/0!
ptc-miR393a-3p	0	0	0	0	1	0	1	0	2	0	0	0	0	0.583842	0.492301	0	0	#DIV/0!	#DIV/0!	#DIV/0!	0.843208	0	0
sly-miR164b-3p	1	0	0	0	1	0	0	0	2	0.534	0	0	0	0.583842	0	0	0	0	0	0	0	0	0
vvi-miR845a	2	0	0	0	0	0	0	0	2	1.068	0	0	0	0	0	0	0	0	0	0	#DIV/0!	#DIV/0!	#DIV/0!
zma-miR159c-5p	0	0	0	0	0	0	0	2	2	0	0	0	0	0	0	1.06378	0	#DIV/0!	#DIV/0!	#DIV/0!	#DIV/0!	#DIV/0!	#DIV/0!
ahy-miR3515	1	0	0	0	0	0	0	0	1	0.534	0	0	0	0	0	0	0	0	0	0	#DIV/0!	#DIV/0!	#DIV/0!
aof-miR160b	0	0	0	0	1	0	0	0	1	0	0	0	0	0.583842	0	0	0	#DIV/0!	#DIV/0!	#DIV/0!	0	0	0
aof-miR169b	1	0	0	0	0	0	0	0	1	0.534	0	0	0	0	0	0	0	0	0	0	#DIV/0!	#DIV/0!	#DIV/0!
ata-miR171b-5p	0	0	0	0	0	1	0	0	1	0	0	0	0	0	0	0	0.675817	#DIV/0!	#DIV/0!	#DIV/0!	#DIV/0!	#DIV/0!	#DIV/0!
ath-miR156h	0	0	1	0	0	0	0	0	1	0	0.599769	0	0	0	0	0	0	#DIV/0!	#DIV/0!	#DIV/0!	#DIV/0!	#DIV/0!	#DIV/0!
ath-miR169a-5p	1	0	0	0	0	0	0	0	1	0.534	0	0	0	0	0	0	0	0	0	0	#DIV/0!	#DIV/0!	#DIV/0!
ath-miR169d	1	0	0	0	0	0	0	0	1	0.534	0	0	0	0	0	0	0	0	0	0	#DIV/0!	#DIV/0!	#DIV/0!
ath-miR169h	1	0	0	0	0	0	0	0	1	0.534	0	0	0	0	0	0	0	0	0	0	#DIV/0!	#DIV/0!	#DIV/0!
ath-miR170-5p	1	0	0	0	0	0	0	0	1	0.534	0	0	0	0	0	0	0	0	0	0	#DIV/0!	#DIV/0!	#DIV/0!
bdi-miR169m	1	0	0	0	0	0	0	0	1	0.534	0	0	0	0	0	0	0	0	0	0	#DIV/0!	#DIV/0!	#DIV/0!
cas-miR157d	0	0	0	0	1	0	0	0	1	0	0	0	0	0.583842	0	0	0	#DIV/0!	#DIV/0!	#DIV/0!	0	0	0
cas-miR167b	0	0	0	0	0	0	0	1	1	0	0	0	0	0	0	0.531888	0	#DIV/0!	#DIV/0!	#DIV/0!	#DIV/0!	#DIV/0!	#DIV/0!
cca-miR395a	0	0	0	0	0	0	1	0	1	0	0	0	0	0	0.492301	0	0	#DIV/0!	#DIV/0!	#DIV/0!	#DIV/0!	#DIV/0!	#DIV/0!
cme-miR169k	1	0	0	0	0	0	0	0	1	0.534	0	0	0	0	0	0	0	0	0	0	#DIV/0!	#DIV/0!	#DIV/0!
csi-miR156g-5p	0	0	1	0	0	0	0	0	1	0	0.599769	0	0	0	0	0	0	#DIV/0!	#DIV/0!	#DIV/0!	#DIV/0!	#DIV/0!	#DIV/0!
csi-miR156i-5p	0	0	0	0	1	0	0	0	1	0	0	0	0	0.583842	0	0	0	#DIV/0!	#DIV/0!	#DIV/0!	0	0	0
eun-miR167c-3p	1	0	0	0	0	0	0	0	1	0.534	0	0	0	0	0	0	0	0	0	0	#DIV/0!	#DIV/0!	#DIV/0!
eun-miR167d-5p	1	0	0	0	0	0	0	0	1	0.534	0	0	0	0	0	0	0	0	0	0	#DIV/0!	#DIV/0!	#DIV/0!
fve-miR169f	0	0	0	0	0	0	1	0	1	0	0	0	0	0	0.492301	0	0	#DIV/0!	#DIV/0!	#DIV/0!	#DIV/0!	#DIV/0!	#DIV/0!
fve-miR396e	0	0	0	0	1	0	0	0	1	0	0	0	0	0.583842	0	0	0	#DIV/0!	#DIV/0!	#DIV/0!	0	0	0
gma-miR169c	1	0	0	0	0	0	0	0	1	0.534	0	0	0	0	0	0	0	0	0	0	#DIV/0!	#DIV/0!	#DIV/0!
gma-miR169u	1	0	0	0	0	0	0	0	1	0.534	0	0	0	0	0	0	0	0	0	0	#DIV/0!	#DIV/0!	#DIV/0!
lja-miR2111-3p	0	0	0	0	0	0	0	1	1	0	0	0	0	0	0	0.531888	0	#DIV/0!	#DIV/0!	#DIV/0!	#DIV/0!	#DIV/0!	#DIV/0!
mdm-miR1511	0	0	1	0	0	0	0	0	1	0	0.599769	0	0	0	0	0	0	#DIV/0!	#DIV/0!	#DIV/0!	#DIV/0!	#DIV/0!	#DIV/0!
mdm-miR169c	1	0	0	0	0	0	0	0	1	0.534	0	0	0	0	0	0	0	0	0	0	#DIV/0!	#DIV/0!	#DIV/0!
mdm-miR319b-5p	0	0	0	0	0	1	0	0	1	0	0	0	0	0	0	0	0.675817	#DIV/0!	#DIV/0!	#DIV/0!	#DIV/0!	#DIV/0!	#DIV/0!
mdm-miR395l	0	0	0	0	0	0	0	1	1	0	0	0	0	0	0	0.531888	0	#DIV/0!	#DIV/0!	#DIV/0!	#DIV/0!	#DIV/0!	#DIV/0!
mes-miR477a	0	1	0	0	0	0	0	0	1	0	0	0	0.949579	0	0	0	0	#DIV/0!	#DIV/0!	#DIV/0!	#DIV/0!	#DIV/0!	#DIV/0!
mtr-miR169d-5p	1	0	0	0	0	0	0	0	1	0.534	0	0	0	0	0	0	0	0	0	0	#DIV/0!	#DIV/0!	#DIV/0!
mtr-miR169e-5p	1	0	0	0	0	0	0	0	1	0.534	0	0	0	0	0	0	0	0	0	0	#DIV/0!	#DIV/0!	#DIV/0!
mtr-miR169f	1	0	0	0	0	0	0	0	1	0.534	0	0	0	0	0	0	0	0	0	0	#DIV/0!	#DIV/0!	#DIV/0!
mtr-miR2645	0	0	0	0	0	0	1	0	1	0	0	0	0	0	0.492301	0	0	#DIV/0!	#DIV/0!	#DIV/0!	#DIV/0!	#DIV/0!	#DIV/0!
mtr-miR319c-5p	0	0	0	0	0	0	1	0	1	0	0	0	0	0	0.492301	0	0	#DIV/0!	#DIV/0!	#DIV/0!	#DIV/0!	#DIV/0!	#DIV/0!
nta-miR477b	0	0	0	0	0	0	0	1	1	0	0	0	0	0	0	0.531888	0	#DIV/0!	#DIV/0!	#DIV/0!	#DIV/0!	#DIV/0!	#DIV/0!
osa-miR168a-5p	0	0	0	0	1	0	0	0	1	0	0	0	0	0.583842	0	0	0	#DIV/0!	#DIV/0!	#DIV/0!	0	0	0
osa-miR169e	1	0	0	0	0	0	0	0	1	0.534	0	0	0	0	0	0	0	0	0	0	#DIV/0!	#DIV/0!	#DIV/0!
osa-miR169f.1	1	0	0	0	0	0	0	0	1	0.534	0	0	0	0	0	0	0	0	0	0	#DIV/0!	#DIV/0!	#DIV/0!
osa-miR396g	0	0	0	0	1	0	0	0	1	0	0	0	0	0.583842	0	0	0	#DIV/0!	#DIV/0!	#DIV/0!	0	0	0
osa-miR397b	0	0	0	0	1	0	0	0	1	0	0	0	0	0.583842	0	0	0	#DIV/0!	#DIV/0!	#DIV/0!	0	0	0
osa-miR399e	0	0	0	0	0	0	1	0	1	0	0	0	0	0	0.492301	0	0	#DIV/0!	#DIV/0!	#DIV/0!	#DIV/0!	#DIV/0!	#DIV/0!
osa-miR414	0	0	1	0	0	0	0	0	1	0	0.599769	0	0	0	0	0	0	#DIV/0!	#DIV/0!	#DIV/0!	#DIV/0!	#DIV/0!	#DIV/0!
osa-miR444a-3p.2	1	0	0	0	0	0	0	0	1	0.534	0	0	0	0	0	0	0	0	0	0	#DIV/0!	#DIV/0!	#DIV/0!
osa-miR444b.1	0	0	0	0	0	1	0	0	1	0	0	0	0	0	0	0	0.675817	#DIV/0!	#DIV/0!	#DIV/0!	#DIV/0!	#DIV/0!	#DIV/0!
osa-miR444b.2	0	0	0	0	0	1	0	0	1	0	0	0	0	0	0	0	0.675817	#DIV/0!	#DIV/0!	#DIV/0!	#DIV/0!	#DIV/0!	#DIV/0!
osa-miR5077	0	0	0	0	0	1	0	0	1	0	0	0	0	0	0	0	0.675817	#DIV/0!	#DIV/0!	#DIV/0!	#DIV/0!	#DIV/0!	#DIV/0!
pab-miR169a	1	0	0	0	0	0	0	0	1	0.534	0	0	0	0	0	0	0	0	0	0	#DIV/0!	#DIV/0!	#DIV/0!
pab-miR319e	1	0	0	0	0	0	0	0	1	0.534	0	0	0	0	0	0	0	0	0	0	#DIV/0!	#DIV/0!	#DIV/0!
pab-miR398a	0	0	0	0	0	0	0	1	1	0	0	0	0	0	0	0.531888	0	#DIV/0!	#DIV/0!	#DIV/0!	#DIV/0!	#DIV/0!	#DIV/0!
ppe-miR169e-5p	1	0	0	0	0	0	0	0	1	0.534	0	0	0	0	0	0	0	0	0	0	#DIV/0!	#DIV/0!	#DIV/0!
pta-miR156a	0	0	0	0	1	0	0	0	1	0	0	0	0	0.583842	0	0	0	#DIV/0!	#DIV/0!	#DIV/0!	0	0	0
ptc-miR169o	1	0	0	0	0	0	0	0	1	0.534	0	0	0	0	0	0	0	0	0	0	#DIV/0!	#DIV/0!	#DIV/0!
ptc-miR169v	1	0	0	0	0	0	0	0	1	0.534	0	0	0	0	0	0	0	0	0	0	#DIV/0!	#DIV/0!	#DIV/0!
ptc-miR169z	0	0	1	0	0	0	0	0	1	0	0.599769	0	0	0	0	0	0	#DIV/0!	#DIV/0!	#DIV/0!	#DIV/0!	#DIV/0!	#DIV/0!
ptc-miR171l-3p	0	1	0	0	0	0	0	0	1	0	0	0	0.949579	0	0	0	0	#DIV/0!	#DIV/0!	#DIV/0!	#DIV/0!	#DIV/0!	#DIV/0!
ptc-miR319i	0	0	0	0	0	0	1	0	1	0	0	0	0	0	0.492301	0	0	#DIV/0!	#DIV/0!	#DIV/0!	#DIV/0!	#DIV/0!	#DIV/0!
ptc-miR399d	1	0	0	0	0	0	0	0	1	0.534	0	0	0	0	0	0	0	0	0	0	#DIV/0!	#DIV/0!	#DIV/0!
sbi-miR169d-5p	1	0	0	0	0	0	0	0	1	0.534	0	0	0	0	0	0	0	0	0	0	#DIV/0!	#DIV/0!	#DIV/0!
sly-miR171b-5p	1	0	0	0	0	0	0	0	1	0.534	0	0	0	0	0	0	0	0	0	0	#DIV/0!	#DIV/0!	#DIV/0!
stu-miR171d-5p	1	0	0	0	0	0	0	0	1	0.534	0	0	0	0	0	0	0	0	0	0	#DIV/0!	#DIV/0!	#DIV/0!
vca-miR396b-5p	0	0	0	0	1	0	0	0	1	0	0	0	0	0.583842	0	0	0	#DIV/0!	#DIV/0!	#DIV/0!	0	0	0
vvi-miR169l	1	0	0	0	0	0	0	0	1	0.534	0	0	0	0	0	0	0	0	0	0	#DIV/0!	#DIV/0!	#DIV/0!
vvi-miR169o	1	0	0	0	0	0	0	0	1	0.534	0	0	0	0	0	0	0	0	0	0	#DIV/0!	#DIV/0!	#DIV/0!
zma-miR159h-3p	0	1	0	0	0	0	0	0	1	0	0	0	0.949579	0	0	0	0	#DIV/0!	#DIV/0!	#DIV/0!	#DIV/0!	#DIV/0!	#DIV/0!
zma-miR171f-5p	0	0	0	0	0	1	0	0	1	0	0	0	0	0	0	0	0.675817	#DIV/0!	#DIV/0!	#DIV/0!	#DIV/0!	#DIV/0!	#DIV/0!
novel_1	19566	9547	9719	5784	13326	22542	42775	21487	144746	10448.2	5829.15	8999.02	9065.63	7780.28	21058.2	11428.7	15234.3	0.557907	0.861294	0.86767	2.70661	1.46893	1.95806
novel_218	11266	8257	15202	7576	9428	9611	12146	12915	86401	6016.04	9117.69	11787.1	7840.68	5504.47	5979.48	6869.34	6495.28	1.51556	1.95928	1.30329	1.0863	1.24796	1.18
novel_168	3927	5214	9337	2909	3050	3296	4065	3892	35690	2097.02	5600.04	4525.96	4951.11	1780.72	2001.2	2070.11	2227.49	2.67048	2.15828	2.36102	1.12382	1.16251	1.2509
novel_8	1014	236	587	139	4771	9878	6122	11520	34267	541.476	352.064	216.263	224.101	2785.51	3013.86	6127.35	6675.72	0.650194	0.399395	0.41387	1.08198	2.19972	2.39659
novel_6	1208	271	8114	1351	11199	2983	3351	4432	32909	645.072	4866.52	2101.95	257.336	6538.45	1649.7	2357.33	2015.96	7.54416	3.25847	0.398926	0.252307	0.360533	0.308324
novel_173	3554	1201	1482	776	2494	3516	7043	4166	24232	1897.84	888.857	1207.34	1140.44	1456.1	3467.27	2215.85	2376.17	0.468353	0.636165	0.600918	2.3812	1.52177	1.63187
novel_16	1913	3123	2916	661	2455	2430	3594	3534	20626	1021.54	1748.93	1028.41	2965.54	1433.33	1769.33	1879.69	1642.24	1.71204	1.00673	2.903	1.23442	1.31141	1.14575
novel_14	2474	1714	2898	1147	2218	2222	2406	3050	18129	1321.12	1738.13	1784.56	1627.58	1294.96	1184.48	1622.26	1501.67	1.31565	1.35079	1.23197	0.914679	1.25275	1.15962
novel_19	1010	1638	2412	1467	1820	1512	1783	1680	13322	539.34	1446.64	2282.43	1555.41	1062.59	877.772	893.572	1021.84	2.68225	4.23189	2.88391	0.826066	0.840936	0.961643
novel_21	769	1532	1799	939	1386	2208	2591	1584	12808	410.646	1078.98	1460.94	1454.76	809.206	1275.55	842.511	1492.2	2.62753	3.55766	3.5426	1.5763	1.04116	1.84404
novel_23	2048	1059	1891	936	1572	995	1485	1605	11591	1093.63	1134.16	1456.27	1005.6	917.8	731.066	853.681	672.438	1.03706	1.33159	0.919509	0.796542	0.930138	0.732663
novel_140	476	478	829	415	397	442	499	534	4070	254.184	497.208	645.676	453.899	231.785	245.658	284.028	298.711	1.9561	2.54019	1.78571	1.05985	1.22539	1.28874
novel_51	487	206	218	16	439	523	758	784	3431	260.058	130.75	24.8935	195.613	256.307	373.164	417	353.452	0.502771	0.095723	0.752191	1.45593	1.62696	1.37902
novel_187	385	226	516	233	431	395	524	428	3138	205.59	309.481	362.512	214.605	251.636	257.966	227.648	266.948	1.50533	1.76328	1.04385	1.02515	0.904672	1.06085
novel_134	130	361	521	357	288	333	403	314	2707	69.42	312.48	555.437	342.798	168.147	198.397	167.013	225.047	4.50129	8.00111	4.93803	1.17991	0.993258	1.3384
novel_56	150	245	746	422	174	176	158	145	2216	80.1	447.428	656.567	232.647	101.589	77.7835	77.1238	118.944	5.58586	8.19684	2.90446	0.765672	0.759178	1.17084
novel_135	287	227	265	119	283	232	307	323	2043	153.258	158.939	185.146	215.554	165.227	151.136	171.8	156.79	1.03707	1.20807	1.40648	0.914717	1.03978	0.948932
novel_178	72	329	584	242	186	178	180	209	1980	38.448	350.265	376.515	312.412	108.595	88.6141	111.165	120.295	9.1101	9.79283	8.12556	0.816008	1.02367	1.10775
novel_33	96	129	251	275	205	292	356	330	1934	51.264	150.542	427.858	122.496	119.688	175.259	175.523	197.339	2.9366	8.34616	2.38951	1.4643	1.46651	1.64878
novel_191	329	42	195	24	256	269	476	319	1910	175.686	116.955	37.3403	39.8823	149.464	234.335	169.672	181.795	0.665704	0.21254	0.227009	1.56784	1.13521	1.21631
novel_53	77	273	555	507	37	50	186	37	1722	41.118	332.872	788.814	259.235	21.6022	91.5679	19.6799	33.7909	8.09552	19.1842	6.30466	4.23883	0.911013	1.56423
novel_63	242	97	79	21	241	165	254	269	1368	129.228	47.3817	32.6728	92.1092	140.706	125.044	143.078	111.51	0.366652	0.25283	0.712765	0.888692	1.01686	0.792502
novel_58	49	168	272	231	102	148	211	174	1355	26.166	163.137	359.401	159.529	59.5519	103.875	92.5486	100.021	6.2347	13.7354	6.09682	1.74428	1.55408	1.67956
novel_67	64	120	132	106	61	124	167	109	883	34.176	79.1695	164.92	113.95	35.6144	82.2142	57.9758	83.8013	2.31652	4.8256	3.3342	2.30846	1.62788	2.35302
novel_193	92	51	89	81	104	88	187	167	859	49.128	53.3794	126.024	48.4285	60.7196	92.0602	88.8253	59.4719	1.08654	2.56521	0.985762	1.51615	1.46288	0.979452
novel_138	168	146	117	84	78	70	79	79	821	89.712	70.173	130.691	138.639	45.5397	38.8918	42.0192	47.3072	0.782202	1.45678	1.54537	0.854019	0.922693	1.03881
novel_69	96	75	67	121	90	127	113	126	815	51.264	40.1845	188.257	71.2184	52.5458	55.63	67.0179	85.8288	0.783874	3.67231	1.38925	1.05869	1.27542	1.63341
novel_60	39	55	198	205	95	51	94	58	795	20.826	118.754	318.948	52.2269	55.465	46.2763	30.8495	34.4667	5.70221	15.3149	2.50777	0.834332	0.556198	0.621413
novel_126	112	79	101	62	112	89	128	108	791	59.808	60.5767	96.4625	75.0168	65.3903	63.0145	57.4439	60.1477	1.01285	1.61287	1.25429	0.963666	0.878477	0.919826
novel_146	112	49	80	56	124	75	123	130	749	59.808	47.9815	87.1274	46.5294	72.3965	60.553	69.1455	50.6863	0.802259	1.45678	0.777979	0.836408	0.955095	0.700121
novel_208	23	54	54	60	100	126	139	175	731	12.282	32.3875	93.3508	51.2773	58.3842	68.4298	93.0805	85.153	2.63699	7.60062	4.17499	1.17206	1.59427	1.45849
novel_136	67	82	120	238	82	38	49	34	710	35.778	71.9723	370.291	77.8655	47.8751	24.1227	18.0842	25.6811	2.01163	10.3497	2.17635	0.503868	0.377737	0.536418
novel_148	52	39	103	26	84	96	154	133	687	27.768	61.7762	40.452	37.0336	49.0428	75.8143	70.7411	64.8785	2.22473	1.45678	1.33368	1.54588	1.44244	1.3229
novel_70	113	66	80	24	118	59	86	117	663	60.342	47.9815	37.3403	62.6722	68.8934	42.3379	62.2309	39.8732	0.795159	0.618811	1.03862	0.614542	0.903293	0.578767
novel_192	85	36	57	49	88	111	94	130	650	45.39	34.1868	76.2365	34.1849	51.3781	46.2763	69.1455	75.0157	0.75318	1.67959	0.753136	0.9007	1.34582	1.46007
novel_65	31	102	59	244	64	18	101	15	634	16.554	35.3864	379.627	96.8571	37.3659	49.7224	7.97832	12.1647	2.13763	22.9326	5.85098	1.33069	0.213519	0.325556
novel_171	70	46	54	78	71	86	116	109	630	37.38	32.3875	121.356	43.6806	41.4528	57.1069	57.9758	58.1203	0.86644	3.24655	1.16856	1.37764	1.3986	1.40208
novel_157	28	47	67	78	91	98	110	105	624	14.952	40.1845	121.356	44.6302	53.1297	54.1531	55.8483	66.2301	2.68757	8.11637	2.9849	1.01926	1.05117	1.24657
novel_66	84	37	46	52	106	76	87	120	608	44.856	27.5894	80.904	35.1344	61.8873	42.8302	63.8266	51.3621	0.615065	1.80364	0.783272	0.692067	1.03134	0.82993
novel_50	78	68	59	146	50	56	104	23	584	41.652	35.3864	227.154	64.5714	29.1921	51.1993	12.2334	37.8458	0.849572	5.4536	1.55026	1.75387	0.419066	1.29644
novel_72	28	53	86	29	57	60	86	177	576	14.952	51.5801	45.1195	50.3277	33.279	42.3379	94.1442	40.549	3.44971	3.01763	3.36595	1.27221	2.82894	1.21846
novel_74	90	18	89	6	71	86	112	79	551	48.06	53.3794	9.33508	17.0924	41.4528	55.1377	42.0192	58.1203	1.11068	0.194238	0.355648	1.33013	1.01366	1.40208
novel_68	39	41	90	62	64	46	79	68	489	20.826	53.9792	96.4625	38.9327	37.3659	38.8918	36.1684	31.0876	2.59191	4.63183	1.86943	1.04084	0.967952	0.831977
novel_190	45	49	87	65	39	56	70	52	463	24.03	52.1799	101.13	46.5294	22.7699	34.461	27.6582	37.8458	2.17145	4.20849	1.9363	1.51345	1.21468	1.6621
novel_77	64	22	44	33	44	77	95	75	454	34.176	26.3898	51.3429	20.8907	25.6891	46.7686	39.8916	52.0379	0.772174	1.50231	0.611269	1.82056	1.55286	2.02568
novel_78	48	22	43	54	55	53	66	64	405	25.632	25.7901	84.0157	20.8907	32.1113	32.4918	34.0409	35.8183	1.00617	3.27777	0.815026	1.01185	1.06009	1.11544
novel_161	27	60	70	32	39	43	58	61	390	14.418	41.9838	49.7871	56.9748	22.7699	28.5534	32.4452	29.0601	2.9119	3.45312	3.95164	1.254	1.42492	1.27626
novel_144	7	22	52	30	57	69	52	57	346	3.738	31.188	46.6754	20.8907	33.279	25.5996	30.3176	46.6314	8.34349	12.4867	5.58875	0.769243	0.911013	1.40122
novel_82	57	27	71	13	39	28	32	70	337	30.438	42.5836	20.226	25.6386	22.7699	15.7536	37.2322	18.9229	1.39903	0.664498	0.842323	0.691863	1.63515	0.83105
novel_175	44	41	65	42	34	32	43	31	332	23.496	38.985	65.3455	38.9327	19.8506	21.1689	16.4885	21.6262	1.65922	2.78113	1.65699	1.06641	0.83063	1.08944
novel_125	36	17	36	67	40	47	33	48	324	19.224	21.5917	104.242	16.1428	23.3537	16.2459	25.5306	31.7634	1.12316	5.42248	0.839724	0.695647	1.09322	1.3601
novel_83	5	3	97	124	3	5	13	25	275	2.67	58.1776	192.925	2.84874	1.75153	6.39991	13.2972	3.37909	21.7894	72.2565	1.06694	3.6539	7.59178	1.92922
novel_166	30	37	32	22	21	31	36	42	251	16.02	19.1926	34.2286	35.1344	12.2607	17.7228	22.3393	20.9503	1.19804	2.13662	2.19316	1.4455	1.82203	1.70874
novel_141	23	14	18	28	32	41	30	37	223	12.282	10.7958	43.5637	13.2941	18.683	14.769	19.6799	27.7085	0.878997	3.54695	1.08241	0.790508	1.05336	1.48309
novel_88	35	35	24	5	30	26	29	39	223	18.69	14.3945	7.77923	33.2353	17.5153	14.2767	20.7436	17.5712	0.770169	0.416224	1.77824	0.815101	1.18432	1.0032
novel_185	33	30	36	50	15	15	20	15	214	17.622	21.5917	77.7923	28.4874	8.75764	9.84601	7.97832	10.1373	1.22527	4.4145	1.61658	1.12428	0.911013	1.15753
novel_199	31	18	22	30	28	21	20	40	210	16.554	13.1949	46.6754	17.0924	16.3476	9.84601	21.2755	14.1922	0.797083	2.81958	1.03253	0.602292	1.30145	0.86815
novel_85	39	5	14	26	30	18	31	31	194	20.826	8.39676	40.452	4.7479	17.5153	15.2613	16.4885	12.1647	0.403187	1.94238	0.227979	0.871315	0.941381	0.69452
novel_227	9	28	27	41	15	29	24	19	192	4.806	16.1938	63.7897	26.5882	8.75764	11.8152	10.1059	19.5987	3.36949	13.2729	5.5323	1.34913	1.15395	2.2379
novel_86	20	14	19	41	24	16	34	22	190	10.68	11.3956	63.7897	13.2941	14.0122	16.7382	11.7015	10.8131	1.067	5.97282	1.24477	1.19454	0.835096	0.771689
novel_142	27	13	28	24	17	27	23	10	169	14.418	16.7935	37.3403	12.3445	9.92532	11.3229	5.31888	18.2471	1.16476	2.58984	0.856189	1.14081	0.53589	1.83844
novel_182	21	15	15	11	23	23	29	30	167	11.214	8.99653	17.1143	14.2437	13.4284	14.2767	15.9566	15.5438	0.802259	1.52616	1.27017	1.06318	1.18828	1.15753
novel_197	23	17	36	25	25	9	18	14	167	12.282	21.5917	38.8962	16.1428	14.5961	8.86141	7.44644	6.08236	1.75799	3.16692	1.31435	0.60711	0.510168	0.416712
novel_95	28	9	25	3	16	17	32	37	167	14.952	14.9942	4.66754	8.54621	9.34148	15.7536	19.6799	11.4889	1.00282	0.312168	0.571577	1.68642	2.10672	1.22988
novel_87	21	5	13	12	27	22	36	29	165	11.214	7.797	18.6702	4.7479	15.7637	17.7228	15.4248	14.868	0.695291	1.6649	0.42339	1.12428	0.978496	0.943176
novel_217	15	21	27	12	24	18	19	25	161	8.01	16.1938	18.6702	19.9412	14.0122	9.35371	13.2972	12.1647	2.02169	2.33086	2.48953	0.66754	0.948972	0.86815
novel_84	10	38	20	35	14	13	19	10	159	5.34	11.9954	54.4546	36.084	8.17379	9.35371	5.31888	8.78562	2.24633	10.1975	6.7573	1.14435	0.650724	1.07485
novel_167	21	9	10	10	24	19	32	28	153	11.214	5.99769	15.5585	8.54621	14.0122	15.7536	14.8929	12.8405	0.534839	1.38741	0.762102	1.12428	1.06285	0.916381
novel_99	29	8	13	7	19	20	31	21	148	15.486	7.797	10.8909	7.59663	11.093	15.2613	11.1697	13.5163	0.503487	0.703275	0.490548	1.37576	1.00691	1.21846
novel_170	31	1	19	1	24	16	38	16	146	16.554	11.3956	1.55585	0.949579	14.0122	18.7074	8.51021	10.8131	0.68839	0.0939861	0.0573625	1.33508	0.607342	0.771689
novel_73	16	17	25	29	14	23	12	10	146	8.544	14.9942	45.1195	16.1428	8.17379	5.90761	5.31888	15.5438	1.75494	5.28084	1.88938	0.72275	0.650724	1.90166
novel_55	17	9	9	8	36	11	27	24	141	9.078	5.39792	12.4468	8.54621	21.0183	13.2921	12.7653	7.43399	0.594615	1.37109	0.94142	0.632406	0.607342	0.353691
novel_127	9	15	21	27	18	10	12	25	137	4.806	12.5951	42.0079	14.2437	10.5092	5.90761	13.2972	6.75817	2.62071	8.74071	2.96373	0.562139	1.2653	0.643074
novel_103	8	14	13	12	19	17	20	32	135	4.272	7.797	18.6702	13.2941	11.093	9.84601	17.0204	11.4889	1.82514	4.37035	3.11192	0.887588	1.53434	1.03569
novel_169	20	7	18	13	15	21	20	21	135	10.68	10.7958	20.226	6.64705	8.75764	9.84601	11.1697	14.1922	1.01085	1.89382	0.622383	1.12428	1.27542	1.62055
novel_124	18	18	25	27	18	13	9	2	130	9.612	14.9942	42.0079	17.0924	10.5092	4.43071	1.06378	8.78562	1.55995	4.37035	1.77824	0.421604	0.101224	0.835997
novel_159	13	5	19	21	14	15	14	29	130	6.942	11.3956	32.6728	4.7479	8.17379	6.89221	15.4248	10.1373	1.64155	4.70654	0.683938	0.843208	1.8871	1.24021
novel_152	19	10	13	4	10	20	20	32	128	10.146	7.797	6.22339	9.49579	5.83842	9.84601	17.0204	13.5163	0.76848	0.613383	0.935915	1.68642	2.91524	2.31507
novel_229	20	13	9	12	17	13	15	28	127	10.68	5.39792	18.6702	12.3445	9.92532	7.38451	14.8929	8.78562	0.505423	1.74814	1.15585	0.744007	1.50049	0.885173
novel_236	9	22	12	16	15	13	17	23	127	4.806	7.19723	24.8935	20.8907	8.75764	8.36911	12.2334	8.78562	1.49755	5.17968	4.3468	0.955636	1.39689	1.0032
novel_186	25	15	12	31	4	14	14	10	125	13.35	7.19723	48.2312	14.2437	2.33537	6.89221	5.31888	9.46144	0.539118	3.61283	1.06694	2.95123	2.27753	4.05137
novel_195	18	11	18	10	17	17	10	19	120	9.612	10.7958	15.5585	10.4454	9.92532	4.92301	10.1059	11.4889	1.12316	1.61865	1.0867	0.496005	1.01819	1.15753
novel_150	5	7	23	30	15	15	9	15	119	2.67	13.7947	46.6754	6.64705	8.75764	4.43071	7.97832	10.1373	5.16655	17.4814	2.48953	0.505925	0.911013	1.15753
novel_139	2	10	24	23	19	12	17	10	117	1.068	14.3945	35.7845	9.49579	11.093	8.36911	5.31888	8.10981	13.478	33.5061	8.89119	0.754449	0.479481	0.731074
novel_160	13	16	10	30	8	5	20	13	115	6.942	5.99769	46.6754	15.1933	4.67074	9.84601	6.91455	3.37909	0.863971	6.72362	2.1886	2.10802	1.4804	0.723459
novel_100	11	0	5	2	23	32	22	18	113	5.874	2.99884	3.11169	0	13.4284	10.8306	9.57399	21.6262	0.510528	0.52974	0	0.806547	0.712967	1.61048
novel_149	14	10	13	9	17	24	10	13	110	7.476	7.797	14.0026	9.49579	9.92532	4.92301	6.91455	16.2196	1.04294	1.87301	1.27017	0.496005	0.696657	1.63417
novel_129	15	9	8	9	8	22	18	20	109	8.01	4.79815	14.0026	8.54621	4.67074	8.86141	10.6378	14.868	0.59902	1.74814	1.06694	1.89722	2.27753	3.18322
novel_132	11	12	18	9	14	19	11	15	109	5.874	10.7958	14.0026	11.395	8.17379	5.41531	7.97832	12.8405	1.8379	2.38383	1.9399	0.662521	0.976086	1.57094
novel_105	0	2	4	0	1	2	8	89	106	0	2.39908	0	1.89916	0.583842	3.93841	47.3381	1.35163	#DIV/0!	#DIV/0!	#DIV/0!	6.74567	81.0802	2.31507
novel_97	25	6	12	11	5	14	13	19	105	13.35	7.19723	17.1143	5.69748	2.91921	6.39991	10.1059	9.46144	0.539118	1.28197	0.426777	2.19234	3.46185	3.24109
novel_242	11	5	10	8	12	13	24	20	103	5.874	5.99769	12.4468	4.7479	7.00611	11.8152	10.6378	8.78562	1.02106	2.11896	0.80829	1.68642	1.51836	1.25399
novel_79	5	6	10	8	7	29	16	22	103	2.67	5.99769	12.4468	5.69748	4.0869	7.87681	11.7015	19.5987	2.24633	4.66171	2.13389	1.92733	2.86319	4.7955
novel_164	10	1	14	6	20	19	16	16	102	5.34	8.39676	9.33508	0.949579	11.6768	7.87681	8.51021	12.8405	1.57243	1.74814	0.177824	0.674567	0.728811	1.09966
novel_101	1	2	39	39	9	2	4	5	101	0.534	23.391	60.678	1.89916	5.25458	1.9692	2.65944	1.35163	43.8033	113.629	3.55648	0.374759	0.506119	0.25723
novel_209	15	6	21	12	13	11	10	13	101	8.01	12.5951	18.6702	5.69748	7.58995	4.92301	6.91455	7.43399	1.57243	2.33086	0.711295	0.648622	0.911013	0.979452
novel_223	17	11	15	20	7	11	8	11	100	9.078	8.99653	31.1169	10.4454	4.0869	3.93841	5.85077	7.43399	0.991026	3.42773	1.15062	0.963666	1.43159	1.81898
novel_130	15	7	13	8	10	8	11	27	99	8.01	7.797	12.4468	6.64705	5.83842	5.41531	14.361	5.40654	0.973408	1.5539	0.829844	0.927529	2.45974	0.926027
novel_179	11	6	12	16	16	20	11	7	99	5.874	7.19723	24.8935	5.69748	9.34148	5.41531	3.72322	13.5163	1.22527	4.23792	0.969948	0.579706	0.398568	1.44692
novel_137	14	12	9	13	10	11	11	17	97	7.476	5.39792	20.226	11.395	5.83842	5.41531	9.0421	7.43399	0.722033	2.70546	1.5242	0.927529	1.54872	1.27329
novel_102	18	6	14	16	11	13	9	5	92	9.612	8.39676	24.8935	5.69748	6.42227	4.43071	2.65944	8.78562	0.873571	2.58984	0.592746	0.689898	0.414097	1.36799
novel_76	8	6	13	23	11	7	8	16	92	4.272	7.797	35.7845	5.69748	6.42227	3.93841	8.51021	4.73072	1.82514	8.37651	1.33368	0.613242	1.32511	0.736612
novel_110	3	3	20	12	5	12	18	18	91	1.602	11.9954	18.6702	2.84874	2.91921	8.86141	9.57399	8.10981	7.48775	11.6543	1.77824	3.03555	3.27965	2.77808
novel_163	7	5	22	33	5	8	3	7	90	3.738	13.1949	51.3429	4.7479	2.91921	1.4769	3.72322	5.40654	3.52994	13.7354	1.27017	0.505925	1.27542	1.85205
novel_172	5	4	12	23	9	17	9	10	89	2.67	7.19723	35.7845	3.79832	5.25458	4.43071	5.31888	11.4889	2.69559	13.4024	1.42259	0.843208	1.01224	2.18645
novel_220	9	5	9	11	15	8	24	7	88	4.806	5.39792	17.1143	4.7479	8.75764	11.8152	3.72322	5.40654	1.12316	3.56103	0.98791	1.34913	0.42514	0.617351
novel_96	7	4	11	10	13	18	15	10	88	3.738	6.59746	15.5585	3.79832	7.58995	7.38451	5.31888	12.1647	1.76497	4.16224	1.01614	0.972932	0.70078	1.60274
novel_133	2	14	16	20	6	13	4	11	86	1.068	9.5963	31.1169	13.2941	3.50305	1.9692	5.85077	8.78562	8.9853	29.1357	12.4477	0.562139	1.67019	2.50799
novel_115	11	14	10	7	7	10	13	11	83	5.874	5.99769	10.8909	13.2941	4.0869	6.39991	5.85077	6.75817	1.02106	1.85409	2.26321	1.56596	1.43159	1.65362
novel_232	8	8	25	7	10	7	13	5	83	4.272	14.9942	10.8909	7.59663	5.83842	6.39991	2.65944	4.73072	3.50988	2.54937	1.77824	1.09617	0.455507	0.810274
novel_106	5	3	9	4	11	17	12	20	81	2.67	5.39792	6.22339	2.84874	6.42227	5.90761	10.6378	11.4889	2.02169	2.33086	1.06694	0.919863	1.65639	1.78892
novel_109	7	11	6	5	13	9	22	7	80	3.738	3.59861	7.77923	10.4454	7.58995	10.8306	3.72322	6.08236	0.962711	2.08112	2.79437	1.42697	0.490546	0.801369
novel_111	17	12	4	11	3	12	6	15	80	9.078	2.39908	17.1143	11.395	1.75153	2.9538	7.97832	8.10981	0.264274	1.88525	1.25523	1.68642	4.55507	4.63013
novel_198	6	8	14	16	6	6	7	14	77	3.204	8.39676	24.8935	7.59663	3.50305	3.4461	7.44644	4.0549	2.62071	7.76952	2.37098	0.983743	2.1257	1.15753
novel_116	1	3	0	7	2	20	36	7	76	0.534	0	10.8909	2.84874	1.16768	17.7228	3.72322	13.5163	0	20.395	5.33471	15.1777	3.18855	11.5753
novel_238	7	3	3	19	2	12	18	11	75	3.738	1.79931	29.5611	2.84874	1.16768	8.86141	5.85077	8.10981	0.481355	7.90826	0.762102	7.58887	5.01057	6.9452
novel_113	4	4	5	2	7	15	24	13	74	2.136	2.99884	3.11169	3.79832	4.0869	11.8152	6.91455	10.1373	1.40395	1.45678	1.77824	2.891	1.69188	2.48043
novel_214	6	15	7	11	12	5	7	11	74	3.204	4.19838	17.1143	14.2437	7.00611	3.4461	5.85077	3.37909	1.31036	5.34154	4.4456	0.491871	0.835096	0.482306
novel_107	7	6	9	9	11	6	15	10	73	3.738	5.39792	14.0026	5.69748	6.42227	7.38451	5.31888	4.0549	1.44407	3.74602	1.5242	1.14983	0.828194	0.631382
novel_206	12	4	2	18	9	9	10	8	72	6.408	1.19954	28.0052	3.79832	5.25458	4.92301	4.25511	6.08236	0.187194	4.37035	0.592746	0.936898	0.80979	1.15753
novel_225	4	3	7	26	6	14	7	5	72	2.136	4.19838	40.452	2.84874	3.50305	3.4461	2.65944	9.46144	1.96553	18.9382	1.33368	0.983743	0.759178	2.70091
novel_239	9	10	10	24	6	6	4	2	71	4.806	5.99769	37.3403	9.49579	3.50305	1.9692	1.06378	4.0549	1.24796	7.76952	1.97582	0.562139	0.303671	1.15753
novel_119	1	0	0	0	3	2	3	60	69	0.534	0	0	0	1.75153	1.4769	31.9133	1.35163	0	0	0	0.843208	18.2203	0.771689
novel_183	2	3	10	4	1	12	1	36	69	1.068	5.99769	6.22339	2.84874	0.583842	0.492301	19.148	8.10981	5.61581	5.82714	2.66736	0.843208	32.7965	13.8904
novel_181	8	13	13	14	5	5	7	3	68	4.272	7.797	21.7818	12.3445	2.91921	3.4461	1.59566	3.37909	1.82514	5.09875	2.88964	1.18049	0.546608	1.15753
novel_194	7	10	13	7	6	5	12	8	68	3.738	7.797	10.8909	9.49579	3.50305	5.90761	4.25511	3.37909	2.08587	2.91357	2.54034	1.68642	1.21468	0.964611
novel_93	12	6	5	7	7	5	17	9	68	6.408	2.99884	10.8909	5.69748	4.0869	8.36911	4.78699	3.37909	0.467984	1.69958	0.889119	2.04779	1.1713	0.82681
novel_189	14	8	10	3	10	1	15	4	65	7.476	5.99769	4.66754	7.59663	5.83842	7.38451	2.12755	0.675817	0.802259	0.624336	1.01614	1.26481	0.364405	0.115753
novel_201	10	1	7	14	11	9	7	6	65	5.34	4.19838	21.7818	0.949579	6.42227	3.4461	3.19133	6.08236	0.786214	4.079	0.177824	0.536587	0.496916	0.947073
novel_143	8	3	6	4	18	4	10	11	64	4.272	3.59861	6.22339	2.84874	10.5092	4.92301	5.85077	2.70327	0.842372	1.45678	0.666839	0.468449	0.55673	0.25723
novel_108	9	1	5	8	13	8	6	10	60	4.806	2.99884	12.4468	0.949579	7.58995	2.9538	5.31888	5.40654	0.623979	2.58984	0.197582	0.389173	0.70078	0.712328
novel_120	13	6	13	9	8	2	6	3	60	6.942	7.797	14.0026	5.69748	4.67074	2.9538	1.59566	1.35163	1.12316	2.01709	0.820725	0.632406	0.34163	0.289383
novel_200	4	3	10	13	4	10	8	7	59	2.136	5.99769	20.226	2.84874	2.33537	3.93841	3.72322	6.75817	2.80791	9.4691	1.33368	1.68642	1.59427	2.89383
novel_222	9	6	2	4	10	5	11	10	57	4.806	1.19954	6.22339	5.69748	5.83842	5.41531	5.31888	3.37909	0.249592	1.29492	1.18549	0.927529	0.911013	0.578767
novel_180	2	6	4	8	9	4	11	11	55	1.068	2.39908	12.4468	5.69748	5.25458	5.41531	5.85077	2.70327	2.24633	11.6543	5.33471	1.03059	1.11346	0.514459
novel_121	5	5	14	18	0	3	6	2	53	2.67	8.39676	28.0052	4.7479	0	2.9538	1.06378	2.02745	3.14486	10.4889	1.77824	#DIV/0!	#DIV/0!	#DIV/0!
novel_155	2	5	4	5	11	9	7	10	53	1.068	2.39908	7.77923	4.7479	6.42227	3.4461	5.31888	6.08236	2.24633	7.28392	4.4456	0.536587	0.828194	0.947073
novel_80	6	3	1	0	3	9	14	17	53	3.204	0.599769	0	2.84874	1.75153	6.89221	9.0421	6.08236	0.187194	0	0.889119	3.93497	5.16241	3.4726
novel_112	1	3	1	0	2	9	18	4	38	0.534	0.599769	0	2.84874	1.16768	8.86141	2.12755	6.08236	1.12316	0	5.33471	7.58887	1.82203	5.2089
novel_188	5	3	5	8	4	4	8	0	37	2.67	2.99884	12.4468	2.84874	2.33537	3.93841	0	2.70327	1.12316	4.66171	1.06694	1.68642	0	1.15753
novel_81	6	3	7	5	1	7	2	0	31	3.204	4.19838	7.77923	2.84874	0.583842	0.984601	0	4.73072	1.31036	2.42797	0.889119	1.68642	0	8.10274
novel_12	0	1	0	0	0	4	1	0	6	0	0	0	0.949579	0	0.492301	0	2.70327	#DIV/0!	#DIV/0!	#DIV/0!	#DIV/0!	#DIV/0!	#DIV/0!
novel_104	0	2	0	0	0	3	0	0	5	0	0	0	1.89916	0	0	0	2.02745	#DIV/0!	#DIV/0!	#DIV/0!	#DIV/0!	#DIV/0!	#DIV/0!
