# Supplementary material for: Small RNA and Degradome Deep Sequencing Reveals the Roles of microRNAs in Peanut (Arachis hypogaea L.) Cold Response
Source: Front Plant Sci. 2022 Jun 2;13:920195. doi: 10.3389/fpls.2022.920195 (PMC9203150; doi:10.3389/fpls.2022.920195)
Supplement: Supplementary Table S2 — Statistics of degradome reads in DS1 and DS2. [file Table_2.xlsx]

## Sheet: Sheet1
Supplementary Table S2: Statistics of degradome reads in DS1 and DS2
Sample	DS1(number)	DS1(ratio)	DS2(number)	DS2(ratio)
Raw Reads	34299289	/	43309050	/
Unique Raw Reads	10139640	/	9850766	/
reads < 15nt after removing 3 adaptor	268161	0.78%	291908	0.67%
Mappable Reads	34031128	99.22%	43017142	99.33%
Unique reads < 15nt after removing 3 adaptor	81989	0.81%	79084	0.80%
Unique Mappable Reads	10057651	99.19%	9771682	99.20%
Mapped Reads	25396751	74.04%	30399096	70.19%
Unique Mapped Reads	7005430	69.09%	6538802	66.38%
Number of input Transcript	84778	/	84778	/
Number of Coverd Transcript	68318	80.58%	67894	80.08%
