# Supplementary material for: Small RNA and Degradome Deep Sequencing Reveals the Roles of microRNAs in Peanut (Arachis hypogaea L.) Cold Response
Source: Front Plant Sci. 2022 Jun 2;13:920195. doi: 10.3389/fpls.2022.920195 (PMC9203150; doi:10.3389/fpls.2022.920195)
Supplement: Supplementary Table S3 — Differentially-expressed target genes between the DS1 and DS2 libraries. [file Table_3.xlsx]

## Sheet: Sheet2
Supplementary Table S3: Differentially-expressed target genes between the DS1 and DS2 libraries
Query	Transcript	GnenID	Symbol	Description	GO	KEGG	TStart	TStop	TSlice	MFEratio	AllenScore	Structure	Sequence	DegradomeRawReads(DS1)	DegradomeNormReads(DS1)	DegradomeCategory(DS1)	DegradomePval(DS1)	Tplot_file_path(DS1)	DegradomeRawReads(DS2)	DegradomeNormReads(DS2)	DegradomeCategory(DS2)	DegradomePval(DS2)	Tplot_file_path(DS2)	DS1	DS2	log2(fold_change)	regulation	pvalue	qvalue
aau-miR160	arahy.Tifrunner.gnm2.ann1.04D7UL.1	arahy.Tifrunner.gnm2.ann1.04D7UL	RD22	dehydration-responsive protein RD22	NA	NA	848	869	860	0.698238	7	.((((((..(.(((((((((((&)))))))))))-)..)))))).	AGCCUGGGACACCUGUGUGUCA&UGGCAUACAGG-GAGCCAGGCA	0	0	NA	NA	NA	1	14.9194	4	0.556679	Output/DS2/cleaveLand_result/t_plot/aau-miR160_arahy.Tifrunner.gnm2.ann1.04D7UL.1_860_TPlot.pdf	0	14.9194	-Inf	down	0.0001122	0.000135089
aau-miR160	arahy.Tifrunner.gnm2.ann1.4NZ6PL.1	arahy.Tifrunner.gnm2.ann1.4NZ6PL	-	guanine nucleotide-binding protein subunit beta-like protein [Glycine max]	GO:0005515(protein binding)	NA	718	741	732	0.751101	6.5	..((...(((((((((((((((((&)))))))))))))))))---))..	CACCUGAUGGUUCCCUGUGUGCCA&UGGCAUACAGGGAGCCA---GGCA	1	19.286	4	0.126655	Output/DS1/cleaveLand_result/t_plot/aau-miR160_arahy.Tifrunner.gnm2.ann1.4NZ6PL.1_732_TPlot.pdf	0	0	NA	NA	NA	19.286	0	Inf	up	1.1252e-05	1.82352e-05
aau-miR160	arahy.Tifrunner.gnm2.ann1.56TENK.1	arahy.Tifrunner.gnm2.ann1.56TENK	sll0005	Protein kinase superfamily protein	GO:0004672(protein kinase activity);GO:0005524(ATP binding);GO:0006468(protein phosphorylation)	NA	2563	2584	2574	0.656388	7	.(.(((-((((((((((.((((.&.))))-)))))))))).)))-).	AGACCU-GCUCCCUGUGUUGCCC&UGGCA-UACAGGGAGCCAGG-CA	0	0	NA	NA	NA	2	29.8387	2	0.703404	Output/DS2/cleaveLand_result/t_plot/aau-miR160_arahy.Tifrunner.gnm2.ann1.56TENK.1_2574_TPlot.pdf	0	29.8387	-Inf	down	4.6941e-08	1.33078e-07
aau-miR160	arahy.Tifrunner.gnm2.ann1.56TENK.2	arahy.Tifrunner.gnm2.ann1.56TENK	sll0005	Protein kinase superfamily protein	GO:0004672(protein kinase activity);GO:0005524(ATP binding);GO:0006468(protein phosphorylation)	NA	3281	3302	3292	0.656388	7	.(.(((-((((((((((.((((.&.))))-)))))))))).)))-).	AGACCU-GCUCCCUGUGUUGCCC&UGGCA-UACAGGGAGCCAGG-CA	0	0	NA	NA	NA	1	14.9194	4	0.867157	Output/DS2/cleaveLand_result/t_plot/aau-miR160_arahy.Tifrunner.gnm2.ann1.56TENK.2_3292_TPlot.pdf	0	14.9194	-Inf	down	0.0001122	0.000135089
aau-miR160	arahy.Tifrunner.gnm2.ann1.81A43L.1	arahy.Tifrunner.gnm2.ann1.81A43L	-	guanine nucleotide-binding protein subunit beta-like protein [Glycine max]	GO:0005515(protein binding)	NA	718	741	732	0.751101	6.5	..((...(((((((((((((((((&)))))))))))))))))---))..	CACCUGAUGGUUCCCUGUGUGCCA&UGGCAUACAGGGAGCCA---GGCA	7	135.002	2	0.123059	Output/DS1/cleaveLand_result/t_plot/aau-miR160_arahy.Tifrunner.gnm2.ann1.81A43L.1_732_TPlot.pdf	0	0	NA	NA	NA	135.002	0	Inf	up	3.2829e-31	1.19533e-29
aau-miR160	arahy.Tifrunner.gnm2.ann1.8YLR9D.1	arahy.Tifrunner.gnm2.ann1.8YLR9D	sll0005	Protein kinase superfamily protein	NA	NA	2614	2635	2625	0.656388	7	.(.(((-((((((((((.((((.&.))))-)))))))))).)))-).	AGACCU-GCUCCCUGUGUUGCCC&UGGCA-UACAGGGAGCCAGG-CA	0	0	NA	NA	NA	3	44.7581	2	0.714128	Output/DS2/cleaveLand_result/t_plot/aau-miR160_arahy.Tifrunner.gnm2.ann1.8YLR9D.1_2625_TPlot.pdf	0	44.7581	-Inf	down	2.2283e-11	1.27622e-10
aau-miR160	arahy.Tifrunner.gnm2.ann1.CS4MIP.1	arahy.Tifrunner.gnm2.ann1.CS4MIP	At1g67300	sugar porter (SP) family MFS transporter	GO:0005215(transporter activity);GO:0006810(transport);GO:0016020(membrane);GO:0016021(integral component of membrane);GO:0022857(transmembrane transporter activity);GO:0022891(substrate-specific transmembrane transporter activity);GO:0055085(transmembrane transport)	NA	1936	1957	1948	0.665198	6	.(((.(((((.(((((((((((&))))))))))).)))))-))).	AGCCAUGGCUAUCUGUAUGUCA&UGGCAUACAGGGAGCCA-GGCA	4	77.1441	2	0.636874	Output/DS1/cleaveLand_result/t_plot/aau-miR160_arahy.Tifrunner.gnm2.ann1.CS4MIP.1_1948_TPlot.pdf	0	0	NA	NA	NA	77.1441	0	Inf	up	1.5869e-18	2.23416e-17
aau-miR160	arahy.Tifrunner.gnm2.ann1.DS9KFU.1	arahy.Tifrunner.gnm2.ann1.DS9KFU	CNR8	cell number regulator 8-like [Glycine max]	NA	NA	273	294	285	0.737885	6.5	.(((.((((((((((((((((.&.))))))))))))))))-))).	GGCUGUGGCUCCUUGUGUGCUG&UGGCAUACAGGGAGCCA-GGCA	0	0	NA	NA	NA	2	29.8387	3	0.128797	Output/DS2/cleaveLand_result/t_plot/aau-miR160_arahy.Tifrunner.gnm2.ann1.DS9KFU.1_285_TPlot.pdf	0	29.8387	-Inf	down	4.6941e-08	1.33078e-07
aau-miR160	arahy.Tifrunner.gnm2.ann1.ERE2QZ.1	arahy.Tifrunner.gnm2.ann1.ERE2QZ	-	guanine nucleotide-binding protein subunit beta-like protein [Glycine max]	GO:0005515(protein binding)	NA	683	706	697	0.751101	6.5	..((...(((((((((((((((((&)))))))))))))))))---))..	CACCUGAUGGUUCCCUGUGUGCCA&UGGCAUACAGGGAGCCA---GGCA	5	96.4302	2	0.106453	Output/DS1/cleaveLand_result/t_plot/aau-miR160_arahy.Tifrunner.gnm2.ann1.ERE2QZ.1_697_TPlot.pdf	2	29.8387	3	0.0536588	Output/DS2/cleaveLand_result/t_plot/aau-miR160_arahy.Tifrunner.gnm2.ann1.ERE2QZ.1_697_TPlot.pdf	96.4302	29.8387	1.6923	up	3.0983e-09	1.16086e-08
aau-miR160	arahy.Tifrunner.gnm2.ann1.F84KR8.1	arahy.Tifrunner.gnm2.ann1.F84KR8	-	TCP-1/cpn60 chaperonin family protein	GO:0005524(ATP binding);GO:0005737(cytoplasm);GO:0006457(protein folding);GO:0042026(protein refolding);GO:0044267(cellular protein metabolic process)	NA	464	486	478	0.662996	6.5	.(((..((.((((((((-((((((&)))))).))))))))-))--))).	CGCUAUUGAGCUCCCUG-AUGCCA&UGGCAUACAGGGAGC-CA--GGCA	5	96.4302	3	0.352412	Output/DS1/cleaveLand_result/t_plot/aau-miR160_arahy.Tifrunner.gnm2.ann1.F84KR8.1_478_TPlot.pdf	0	0	NA	NA	NA	96.4302	0	Inf	up	9.2231e-23	1.88935e-21
aau-miR160	arahy.Tifrunner.gnm2.ann1.GXU0CK.1	arahy.Tifrunner.gnm2.ann1.GXU0CK	sll0005	Protein kinase superfamily protein	GO:0004672(protein kinase activity);GO:0005524(ATP binding);GO:0006468(protein phosphorylation)	NA	2524	2545	2535	0.656388	7	.(.(((-((((((((((.((((.&.))))-)))))))))).)))-).	AGACCU-GCUCCCUGUGUUGCCC&UGGCA-UACAGGGAGCCAGG-CA	0	0	NA	NA	NA	2	29.8387	2	0.719345	Output/DS2/cleaveLand_result/t_plot/aau-miR160_arahy.Tifrunner.gnm2.ann1.GXU0CK.1_2535_TPlot.pdf	0	29.8387	-Inf	down	4.6941e-08	1.33078e-07
aau-miR160	arahy.Tifrunner.gnm2.ann1.KAS3CI.1	arahy.Tifrunner.gnm2.ann1.KAS3CI	APX3	ascorbate peroxidase 3	GO:0004601(peroxidase activity);GO:0006979(response to oxidative stress);GO:0020037(heme binding);GO:0055114(oxidation-reduction process)	ko00053(Ascorbate and aldarate metabolism);ko00480(Glutathione metabolism)	958	976	968	0.667401	6	.(((-(((((((((-((((((&)))))).))))))))).))).	GGCC-GGCUUCCUG-AUGCUA&UGGCAUACAGGGAGCCAGGCA	4	77.1441	2	0.622991	Output/DS1/cleaveLand_result/t_plot/aau-miR160_arahy.Tifrunner.gnm2.ann1.KAS3CI.1_968_TPlot.pdf	2	29.8387	3	0.379969	Output/DS2/cleaveLand_result/t_plot/aau-miR160_arahy.Tifrunner.gnm2.ann1.KAS3CI.1_968_TPlot.pdf	77.1441	29.8387	1.37037	up	4.7924e-06	1.2912e-05
aau-miR160	arahy.Tifrunner.gnm2.ann1.KAS3CI.2	arahy.Tifrunner.gnm2.ann1.KAS3CI	APX3	ascorbate peroxidase 3	GO:0004601(peroxidase activity);GO:0006979(response to oxidative stress);GO:0020037(heme binding);GO:0055114(oxidation-reduction process)	ko00053(Ascorbate and aldarate metabolism);ko00480(Glutathione metabolism)	1048	1066	1058	0.667401	6	.(((-(((((((((-((((((&)))))).))))))))).))).	GGCC-GGCUUCCUG-AUGCUA&UGGCAUACAGGGAGCCAGGCA	3	57.8581	2	0.615852	Output/DS1/cleaveLand_result/t_plot/aau-miR160_arahy.Tifrunner.gnm2.ann1.KAS3CI.2_1058_TPlot.pdf	2	29.8387	3	0.374243	Output/DS2/cleaveLand_result/t_plot/aau-miR160_arahy.Tifrunner.gnm2.ann1.KAS3CI.2_1058_TPlot.pdf	57.8581	29.8387	0.955333	up	0.0027707	0.00317186
aau-miR160	arahy.Tifrunner.gnm2.ann1.P7BH2P.1	arahy.Tifrunner.gnm2.ann1.P7BH2P	At1g67300	sugar porter (SP) family MFS transporter	GO:0005215(transporter activity);GO:0006810(transport);GO:0016020(membrane);GO:0016021(integral component of membrane);GO:0022857(transmembrane transporter activity);GO:0022891(substrate-specific transmembrane transporter activity);GO:0055085(transmembrane transport)	NA	1936	1957	1948	0.722467	6	.(((.(((((.(((((((((((&))))))))))).)))))-))).	AGCCAUGGCUGUCUGUAUGUCA&UGGCAUACAGGGAGCCA-GGCA	0	0	NA	NA	NA	1	14.9194	4	0.452593	Output/DS2/cleaveLand_result/t_plot/aau-miR160_arahy.Tifrunner.gnm2.ann1.P7BH2P.1_1948_TPlot.pdf	0	14.9194	-Inf	down	0.0001122	0.000135089
aau-miR160	arahy.Tifrunner.gnm2.ann1.TZR8AU.1	arahy.Tifrunner.gnm2.ann1.TZR8AU	At5g14050	U3 small nucleolar RNA-associated-like protein	GO:0005515(protein binding)	ko03008(Ribosome biogenesis in eukaryotes)	407	427	418	0.669604	5	(((((((((((((((((.((.&.)).)))))))))))))))))	UGUUUGGCUCUCUGUAUUCCC&UGGCAUACAGGGAGCCAGGCA	4	77.1441	2	0.601166	Output/DS1/cleaveLand_result/t_plot/aau-miR160_arahy.Tifrunner.gnm2.ann1.TZR8AU.1_418_TPlot.pdf	1	14.9194	4	0.771514	Output/DS2/cleaveLand_result/t_plot/aau-miR160_arahy.Tifrunner.gnm2.ann1.TZR8AU.1_418_TPlot.pdf	77.1441	14.9194	2.37037	up	8.856e-11	4.94056e-10
aau-miR160	arahy.Tifrunner.gnm2.ann1.UXG27B.1	arahy.Tifrunner.gnm2.ann1.UXG27B	-	guanine nucleotide-binding protein subunit beta-like protein [Glycine max]	GO:0005515(protein binding)	NA	702	725	716	0.751101	6.5	..((...(((((((((((((((((&)))))))))))))))))---))..	CACCUGAUGGUUCCCUGUGUGCCA&UGGCAUACAGGGAGCCA---GGCA	3	57.8581	3	0.0355608	Output/DS1/cleaveLand_result/t_plot/aau-miR160_arahy.Tifrunner.gnm2.ann1.UXG27B.1_716_TPlot.pdf	2	29.8387	3	0.0449199	Output/DS2/cleaveLand_result/t_plot/aau-miR160_arahy.Tifrunner.gnm2.ann1.UXG27B.1_716_TPlot.pdf	57.8581	29.8387	0.955333	up	0.0027707	0.00317186
aau-miR160	arahy.Tifrunner.gnm2.ann1.VPB6CA.1	arahy.Tifrunner.gnm2.ann1.VPB6CA	At2g03480	probable methyltransferase PMT5-like isoform X2 [Glycine max]	GO:0008168(methyltransferase activity)	NA	2409	2432	2423	0.660793	6	((.((...((((((((((((((((&))))))))))))))))--.))-))	UGACCAACGGCUUCUUGUAUGCCA&UGGCAUACAGGGAGCC--AGG-CA	0	0	NA	NA	NA	2	29.8387	2	0.674798	Output/DS2/cleaveLand_result/t_plot/aau-miR160_arahy.Tifrunner.gnm2.ann1.VPB6CA.1_2423_TPlot.pdf	0	29.8387	-Inf	down	4.6941e-08	1.33078e-07
aau-miR160	arahy.Tifrunner.gnm2.ann1.ZB3H4T.1	arahy.Tifrunner.gnm2.ann1.ZB3H4T	APX3	ascorbate peroxidase 3	GO:0004601(peroxidase activity);GO:0006979(response to oxidative stress);GO:0020037(heme binding);GO:0055114(oxidation-reduction process)	ko00053(Ascorbate and aldarate metabolism);ko00480(Glutathione metabolism)	863	881	873	0.667401	6	.(((-(((((((((-((((((&)))))).))))))))).))).	GGCC-GGCUUCCUG-AUGCUA&UGGCAUACAGGGAGCCAGGCA	3	57.8581	3	0.318739	Output/DS1/cleaveLand_result/t_plot/aau-miR160_arahy.Tifrunner.gnm2.ann1.ZB3H4T.1_873_TPlot.pdf	2	29.8387	3	0.385642	Output/DS2/cleaveLand_result/t_plot/aau-miR160_arahy.Tifrunner.gnm2.ann1.ZB3H4T.1_873_TPlot.pdf	57.8581	29.8387	0.955333	up	0.0027707	0.00317186
aau-miR160	arahy.Tifrunner.gnm2.ann1.ZT6WDH.1	arahy.Tifrunner.gnm2.ann1.ZT6WDH	-	TCP-1/cpn60 chaperonin family protein	GO:0005524(ATP binding);GO:0005737(cytoplasm);GO:0006457(protein folding);GO:0042026(protein refolding);GO:0044267(cellular protein metabolic process)	ko03018(RNA degradation)	522	544	536	0.662996	6.5	.(((..((.((((((((-((((((&)))))).))))))))-))--))).	AGCUAUUGAGCUCCCUG-AUGCCA&UGGCAUACAGGGAGC-CA--GGCA	9	173.574	3	0.33819	Output/DS1/cleaveLand_result/t_plot/aau-miR160_arahy.Tifrunner.gnm2.ann1.ZT6WDH.1_536_TPlot.pdf	0	0	NA	NA	NA	173.574	0	Inf	up	1.2169e-39	5.93878e-38
ahy-miR156a	arahy.Tifrunner.gnm2.ann1.00VL53.1	arahy.Tifrunner.gnm2.ann1.00VL53	-	receptor-like kinase 1	GO:0004672(protein kinase activity);GO:0005515(protein binding);GO:0005524(ATP binding);GO:0006468(protein phosphorylation)	NA	799	818	809	0.799465	4	.((((((((((((((.(((.&.))).)))))))))))))).	UUGCUCUCUCUCUUCAGUCU&UGACAGAAGAGAGAGAGCAC	2	38.5721	3	0.33338	Output/DS1/cleaveLand_result/t_plot/ahy-miR156a_arahy.Tifrunner.gnm2.ann1.00VL53.1_809_TPlot.pdf	0	0	NA	NA	NA	38.5721	0	Inf	up	5.2749e-10	2.00681e-09
ahy-miR156a	arahy.Tifrunner.gnm2.ann1.0M314Q.1	arahy.Tifrunner.gnm2.ann1.0M314Q	At3g02360	caffeoylshikimate esterase isoform X2 [Glycine max]	NA	ko00030(Pentose phosphate pathway);ko00480(Glutathione metabolism)	2541	2562	2553	0.687166	7	..((..((((((((((((((..&..))))))))))))))--))..	AGGCAAUCUCUCUCUUCUGUAG&UGACAGAAGAGAGAGA--GCAC	4	77.1441	2	0.999228	Output/DS1/cleaveLand_result/t_plot/ahy-miR156a_arahy.Tifrunner.gnm2.ann1.0M314Q.1_2553_TPlot.pdf	0	0	NA	NA	NA	77.1441	0	Inf	up	1.5869e-18	2.23416e-17
ahy-miR156a	arahy.Tifrunner.gnm2.ann1.17TMG9.1	arahy.Tifrunner.gnm2.ann1.17TMG9	-	60S ribosomal L13-like protein	GO:0003735(structural constituent of ribosome);GO:0005622(intracellular);GO:0005840(ribosome);GO:0006412(translation)	NA	198	218	208	0.65508	7	..(((((((((((.(((.((.&.)).)))-)))))))))))..	GAGCUCUCUCUCUCUCUCUCG&UGACAGA-AGAGAGAGAGCAC	0	0	NA	NA	NA	1	14.9194	4	1	Output/DS2/cleaveLand_result/t_plot/ahy-miR156a_arahy.Tifrunner.gnm2.ann1.17TMG9.1_208_TPlot.pdf	0	14.9194	-Inf	down	0.0001122	0.000135089
ahy-miR156a	arahy.Tifrunner.gnm2.ann1.20WGQW.2	arahy.Tifrunner.gnm2.ann1.20WGQW	CES101	receptor kinase 3	GO:0004672(protein kinase activity);GO:0004674(protein serine/threonine kinase activity);GO:0005524(ATP binding);GO:0005975(carbohydrate metabolic process);GO:0006468(protein phosphorylation)	ko00520(Amino sugar and nucleotide sugar metabolism)	1946	1965	1956	0.660428	4.5	.((((.((((((((((((((&)))))))))))))).)))).	AUGUUGUCUCUUUUUUGUCA&UGACAGAAGAGAGAGAGCAC	0	0	NA	NA	NA	1	14.9194	4	1	Output/DS2/cleaveLand_result/t_plot/ahy-miR156a_arahy.Tifrunner.gnm2.ann1.20WGQW.2_1956_TPlot.pdf	0	14.9194	-Inf	down	0.0001122	0.000135089
ahy-miR156a	arahy.Tifrunner.gnm2.ann1.27GD0X.5	arahy.Tifrunner.gnm2.ann1.27GD0X	ACBP3	transcription initiation factor TFIID subunit 4b-like isoform X1 [Glycine max]	GO:0005669(transcription factor TFIID complex);GO:0046982(protein heterodimerization activity)	NA	282	303	293	0.679144	6	.(((.(((((((((((.((((.&.))))-)))))))))))-))).	CUGCUUCUCUCUCUUCUUGUUG&UGACA-GAAGAGAGAGA-GCAC	0	0	NA	NA	NA	1	14.9194	4	0.999998	Output/DS2/cleaveLand_result/t_plot/ahy-miR156a_arahy.Tifrunner.gnm2.ann1.27GD0X.5_293_TPlot.pdf	0	14.9194	-Inf	down	0.0001122	0.000135089
ahy-miR156a	arahy.Tifrunner.gnm2.ann1.30D4G4.1	arahy.Tifrunner.gnm2.ann1.30D4G4	-	calcineurin B-like 3	GO:0005509(calcium ion binding)	NA	356	374	366	0.665775	6	(((((((((((.-(((.(((&))).)))..)))))))))))	GUGCUCUCUCUG-UCUUUCA&UGACAGAAGAGAGAGAGCAC	0	0	NA	NA	NA	7	104.436	2	0.99999	Output/DS2/cleaveLand_result/t_plot/ahy-miR156a_arahy.Tifrunner.gnm2.ann1.30D4G4.1_366_TPlot.pdf	0	104.436	-Inf	down	1.6195e-24	3.88647e-23
ahy-miR156a	arahy.Tifrunner.gnm2.ann1.3R4FRS.1	arahy.Tifrunner.gnm2.ann1.3R4FRS	At4g04670	tRNA wybutosine-synthesizing protein 2/3/4-like [Glycine max]	GO:0005515(protein binding);GO:0016740(transferase activity)	NA	2937	2960	2950	0.668984	7	((((.....(((((((((((.(((&)))-)))))))))))---..))))	GUGCAAAGAUCUCUCUUCUGCUCA&UGA-CAGAAGAGAGA---GAGCAC	2	38.5721	2	0.99997	Output/DS1/cleaveLand_result/t_plot/ahy-miR156a_arahy.Tifrunner.gnm2.ann1.3R4FRS.1_2950_TPlot.pdf	0	0	NA	NA	NA	38.5721	0	Inf	up	5.2749e-10	2.00681e-09
ahy-miR156a	arahy.Tifrunner.gnm2.ann1.56Z1DA.1	arahy.Tifrunner.gnm2.ann1.56Z1DA	-	Cyclopropane-fatty-acyl-phospholipid synthase	GO:0008610(lipid biosynthetic process);GO:0016491(oxidoreductase activity);GO:0055114(oxidation-reduction process)	NA	524	542	534	0.721925	5.5	..((((((((-((((((((.&.)))))))).))))))))..	CGGUUCUCUC-CUUCUGUCG&UGACAGAAGAGAGAGAGCAC	3	57.8581	1	0.0598858	Output/DS1/cleaveLand_result/t_plot/ahy-miR156a_arahy.Tifrunner.gnm2.ann1.56Z1DA.1_534_TPlot.pdf	0	0	NA	NA	NA	57.8581	0	Inf	up	2.8149e-14	2.06278e-13
ahy-miR156a	arahy.Tifrunner.gnm2.ann1.56Z1DA.3	arahy.Tifrunner.gnm2.ann1.56Z1DA	-	Cyclopropane-fatty-acyl-phospholipid synthase	GO:0008610(lipid biosynthetic process);GO:0016491(oxidoreductase activity);GO:0055114(oxidation-reduction process)	NA	524	542	534	0.721925	5.5	..((((((((-((((((((.&.)))))))).))))))))..	CGGUUCUCUC-CUUCUGUCG&UGACAGAAGAGAGAGAGCAC	1	19.286	4	0.995707	Output/DS1/cleaveLand_result/t_plot/ahy-miR156a_arahy.Tifrunner.gnm2.ann1.56Z1DA.3_534_TPlot.pdf	0	0	NA	NA	NA	19.286	0	Inf	up	1.1252e-05	1.82352e-05
ahy-miR156a	arahy.Tifrunner.gnm2.ann1.66S7FV.1	arahy.Tifrunner.gnm2.ann1.66S7FV	PMA4	plasma membrane H+-ATPase	GO:0000166(nucleotide binding);GO:0006200(ATP catabolic process);GO:0006754(ATP biosynthetic process);GO:0006812(cation transport);GO:0016021(integral component of membrane);GO:0016887(ATPase activity);GO:0019829(cation-transporting ATPase activity);GO:0046872(metal ion binding)	ko00190(Oxidative phosphorylation)	3296	3313	3305	0.676471	5	.(((-(((((((-((((((.&.)))))).))))))).))).	CUGC-CUCUCUC-UCUGUCU&UGACAGAAGAGAGAGAGCAC	0	0	NA	NA	NA	4	59.6774	3	0.987982	Output/DS2/cleaveLand_result/t_plot/ahy-miR156a_arahy.Tifrunner.gnm2.ann1.66S7FV.1_3305_TPlot.pdf	0	59.6774	-Inf	down	1.1165e-14	1.0628e-13
ahy-miR156a	arahy.Tifrunner.gnm2.ann1.6IB1GK.1	arahy.Tifrunner.gnm2.ann1.6IB1GK	WAKL14	Protein kinase superfamily protein	GO:0004672(protein kinase activity);GO:0004674(protein serine/threonine kinase activity);GO:0005515(protein binding);GO:0005524(ATP binding);GO:0006468(protein phosphorylation)	NA	4205	4224	4215	0.673797	6	...(((((((.((((((((.&.)))))))).)))))))...	AACCUCUCUCCCUUCUGUCU&UGACAGAAGAGAGAGAGCAC	1	19.286	4	1	Output/DS1/cleaveLand_result/t_plot/ahy-miR156a_arahy.Tifrunner.gnm2.ann1.6IB1GK.1_4215_TPlot.pdf	0	0	NA	NA	NA	19.286	0	Inf	up	1.1252e-05	1.82352e-05
ahy-miR156a	arahy.Tifrunner.gnm2.ann1.AV6HSI.2	arahy.Tifrunner.gnm2.ann1.AV6HSI	SPL6	squamosa promoter-binding-like protein 6-like [Glycine max]	GO:0003677(DNA binding);GO:0005634(nucleus)	NA	1887	1906	1897	1	0	((((((((((((((((((((&))))))))))))))))))))	GUGCUCUCUCUCUUCUGUCA&UGACAGAAGAGAGAGAGCAC	15	289.29	0	0.00055959	Output/DS1/cleaveLand_result/t_plot/ahy-miR156a_arahy.Tifrunner.gnm2.ann1.AV6HSI.2_1897_TPlot.pdf	32	477.42	0	0.000602808	Output/DS2/cleaveLand_result/t_plot/ahy-miR156a_arahy.Tifrunner.gnm2.ann1.AV6HSI.2_1897_TPlot.pdf	289.29	477.42	-0.722739	down	1.0791e-11	7.60543e-11
ahy-miR156a	arahy.Tifrunner.gnm2.ann1.CDIJ73.1	arahy.Tifrunner.gnm2.ann1.CDIJ73	-	MYB transcription factor MYB118 isoform X1 [Glycine max]	GO:0003677(DNA binding);GO:0003682(chromatin binding)	NA	354	373	364	0.665775	6	...((((((((((((((((.&.))))))))))))))))...	UCUCUCUCUCUCUUUUGUUU&UGACAGAAGAGAGAGAGCAC	0	0	NA	NA	NA	1	14.9194	4	1	Output/DS2/cleaveLand_result/t_plot/ahy-miR156a_arahy.Tifrunner.gnm2.ann1.CDIJ73.1_364_TPlot.pdf	0	14.9194	-Inf	down	0.0001122	0.000135089
ahy-miR156a	arahy.Tifrunner.gnm2.ann1.EBY6Y5.1	arahy.Tifrunner.gnm2.ann1.EBY6Y5	-	GTP binding Elongation factor Tu family protein	GO:0003924(GTPase activity);GO:0005525(GTP binding)	NA	208	226	218	0.679144	5	..((((((((((((((-(((&))).))))))))))))))..	UCGCUCUCUCUUUUCU-UCA&UGACAGAAGAGAGAGAGCAC	0	0	NA	NA	NA	1	14.9194	4	0.999999	Output/DS2/cleaveLand_result/t_plot/ahy-miR156a_arahy.Tifrunner.gnm2.ann1.EBY6Y5.1_218_TPlot.pdf	0	14.9194	-Inf	down	0.0001122	0.000135089
ahy-miR156a	arahy.Tifrunner.gnm2.ann1.EBY6Y5.2	arahy.Tifrunner.gnm2.ann1.EBY6Y5	-	GTP binding Elongation factor Tu family protein	GO:0003924(GTPase activity);GO:0005525(GTP binding)	NA	208	226	218	0.679144	5	..((((((((((((((-(((&))).))))))))))))))..	UCGCUCUCUCUUUUCU-UCA&UGACAGAAGAGAGAGAGCAC	0	0	NA	NA	NA	1	14.9194	4	0.999999	Output/DS2/cleaveLand_result/t_plot/ahy-miR156a_arahy.Tifrunner.gnm2.ann1.EBY6Y5.2_218_TPlot.pdf	0	14.9194	-Inf	down	0.0001122	0.000135089
ahy-miR156a	arahy.Tifrunner.gnm2.ann1.EUS1NI.1	arahy.Tifrunner.gnm2.ann1.EUS1NI	SPL6	squamosa promoter binding protein-like 2	GO:0003677(DNA binding);GO:0005634(nucleus)	NA	1939	1958	1949	1	0	((((((((((((((((((((&))))))))))))))))))))	GUGCUCUCUCUCUUCUGUCA&UGACAGAAGAGAGAGAGCAC	17	327.863	0	0.000279834	Output/DS1/cleaveLand_result/t_plot/ahy-miR156a_arahy.Tifrunner.gnm2.ann1.EUS1NI.1_1949_TPlot.pdf	20	298.387	0	0.00030145	Output/DS2/cleaveLand_result/t_plot/ahy-miR156a_arahy.Tifrunner.gnm2.ann1.EUS1NI.1_1949_TPlot.pdf	327.863	298.387	0.135905	up	0.23879	0.257812
ahy-miR156a	arahy.Tifrunner.gnm2.ann1.GF54Z4.2	arahy.Tifrunner.gnm2.ann1.GF54Z4	-	MYB transcription factor MYB114 isoform X2 [Glycine max]	GO:0003677(DNA binding);GO:0003682(chromatin binding)	NA	76	96	86	0.703209	6	...((((((((((.((((((.&.))))))-))))))))))...	UCUCUCUCUCUCUCUCUGUCG&UGACAGA-AGAGAGAGAGCAC	0	0	NA	NA	NA	1	14.9194	4	0.999254	Output/DS2/cleaveLand_result/t_plot/ahy-miR156a_arahy.Tifrunner.gnm2.ann1.GF54Z4.2_86_TPlot.pdf	0	14.9194	-Inf	down	0.0001122	0.000135089
ahy-miR156a	arahy.Tifrunner.gnm2.ann1.GZ9SUQ.1	arahy.Tifrunner.gnm2.ann1.GZ9SUQ	ABCB2	ATP-binding ABC transporter	GO:0000166(nucleotide binding);GO:0005524(ATP binding);GO:0006810(transport);GO:0016021(integral component of membrane);GO:0016887(ATPase activity);GO:0017111(nucleoside-triphosphatase activity);GO:0055085(transmembrane transport)	ko02010(ABC transporters)	2530	2548	2539	0.65508	6.5	.(((((((-(((((((((..&..))))))))).))))))).	UUGCUUUC-CUCUUCUGUGG&UGACAGAAGAGAGAGAGCAC	1	19.286	4	1	Output/DS1/cleaveLand_result/t_plot/ahy-miR156a_arahy.Tifrunner.gnm2.ann1.GZ9SUQ.1_2539_TPlot.pdf	0	0	NA	NA	NA	19.286	0	Inf	up	1.1252e-05	1.82352e-05
ahy-miR156a	arahy.Tifrunner.gnm2.ann1.I2W0HI.1	arahy.Tifrunner.gnm2.ann1.I2W0HI	SPL12	squamosa promoter-binding-like protein 12-like isoform X6 [Glycine max]	GO:0003677(DNA binding);GO:0005634(nucleus)	NA	1214	1233	1224	1	0	((((((((((((((((((((&))))))))))))))))))))	GUGCUCUCUCUCUUCUGUCA&UGACAGAAGAGAGAGAGCAC	0	0	NA	NA	NA	26	387.903	0	0.000904076	Output/DS2/cleaveLand_result/t_plot/ahy-miR156a_arahy.Tifrunner.gnm2.ann1.I2W0HI.1_1224_TPlot.pdf	0	387.903	-Inf	down	2.28e-86	2.81726e-84
ahy-miR156a	arahy.Tifrunner.gnm2.ann1.I59G3H.1	arahy.Tifrunner.gnm2.ann1.I59G3H	CKA4	Protein kinase superfamily protein	GO:0004672(protein kinase activity);GO:0004674(protein serine/threonine kinase activity);GO:0005524(ATP binding);GO:0006468(protein phosphorylation)	ko03008(Ribosome biogenesis in eukaryotes);ko04712(Circadian rhythm - plant)	178	197	188	0.660428	6.5	.((((((((((((((.((..&..)).)))))))))))))).	UUGCUUUCUCUCUUCCGUAC&UGACAGAAGAGAGAGAGCAC	0	0	NA	NA	NA	2	29.8387	2	0.999997	Output/DS2/cleaveLand_result/t_plot/ahy-miR156a_arahy.Tifrunner.gnm2.ann1.I59G3H.1_188_TPlot.pdf	0	29.8387	-Inf	down	4.6941e-08	1.33078e-07
ahy-miR156a	arahy.Tifrunner.gnm2.ann1.JB3EIK.1	arahy.Tifrunner.gnm2.ann1.JB3EIK	PMA4	plasma membrane H+-ATPase	GO:0000166(nucleotide binding);GO:0006200(ATP catabolic process);GO:0006754(ATP biosynthetic process);GO:0006812(cation transport);GO:0016021(integral component of membrane);GO:0016887(ATPase activity);GO:0019829(cation-transporting ATPase activity);GO:0046872(metal ion binding)	ko00190(Oxidative phosphorylation)	3296	3313	3305	0.676471	5	.(((-(((((((-((((((.&.)))))).))))))).))).	CUGC-CUCUCUC-UCUGUCU&UGACAGAAGAGAGAGAGCAC	1	19.286	4	1	Output/DS1/cleaveLand_result/t_plot/ahy-miR156a_arahy.Tifrunner.gnm2.ann1.JB3EIK.1_3305_TPlot.pdf	5	74.5968	3	0.987871	Output/DS2/cleaveLand_result/t_plot/ahy-miR156a_arahy.Tifrunner.gnm2.ann1.JB3EIK.1_3305_TPlot.pdf	19.286	74.5968	-1.95156	down	1.1393e-08	4.19828e-08
ahy-miR156a	arahy.Tifrunner.gnm2.ann1.JU75F3.1	arahy.Tifrunner.gnm2.ann1.JU75F3	-	Unknown protein	NA	NA	98	116	108	0.673797	5.5	..(((((((((((((((-((&)).)))))))))))))))..	ACGUUCUCUCUUUUCUG-CA&UGACAGAAGAGAGAGAGCAC	4	77.1441	3	0.973815	Output/DS1/cleaveLand_result/t_plot/ahy-miR156a_arahy.Tifrunner.gnm2.ann1.JU75F3.1_108_TPlot.pdf	27	402.823	3	0.990182	Output/DS2/cleaveLand_result/t_plot/ahy-miR156a_arahy.Tifrunner.gnm2.ann1.JU75F3.1_108_TPlot.pdf	77.1441	402.823	-2.38452	down	5.3638e-50	3.77579e-48
ahy-miR156a	arahy.Tifrunner.gnm2.ann1.JZ8AA6.2	arahy.Tifrunner.gnm2.ann1.JZ8AA6	-	vacuolar protein sorting-associated protein 20.2	GO:0015031(protein transport)	NA	349	369	359	0.684492	7	..((((((((.((.((((((.&.))))))-)).))))))))..	CCGCUCUCUCCCUCUCUGUCU&UGACAGA-AGAGAGAGAGCAC	1	19.286	4	0.999999	Output/DS1/cleaveLand_result/t_plot/ahy-miR156a_arahy.Tifrunner.gnm2.ann1.JZ8AA6.2_359_TPlot.pdf	0	0	NA	NA	NA	19.286	0	Inf	up	1.1252e-05	1.82352e-05
ahy-miR156a	arahy.Tifrunner.gnm2.ann1.KZXB3X.1	arahy.Tifrunner.gnm2.ann1.KZXB3X	NPY1	BTB/POZ domain-containing protein [Glycine max]	GO:0005515(protein binding)	NA	203	221	213	0.708556	5	.((((((.((((-((((((.&.)))))).)))).)))))).	CUGCUCUGUCUC-UCUGUCU&UGACAGAAGAGAGAGAGCAC	2	38.5721	2	0.982613	Output/DS1/cleaveLand_result/t_plot/ahy-miR156a_arahy.Tifrunner.gnm2.ann1.KZXB3X.1_213_TPlot.pdf	0	0	NA	NA	NA	38.5721	0	Inf	up	5.2749e-10	2.00681e-09
ahy-miR156a	arahy.Tifrunner.gnm2.ann1.P0FUFN.1	arahy.Tifrunner.gnm2.ann1.P0FUFN	NPY1	BTB/POZ domain-containing protein [Glycine max]	GO:0005515(protein binding)	ko03050(Proteasome)	152	170	162	0.721925	6	.((((((((((.-((((((.&.))))))..)))))))))).	CUGCUCUCUCUG-UCUGUCU&UGACAGAAGAGAGAGAGCAC	1	19.286	4	0.996251	Output/DS1/cleaveLand_result/t_plot/ahy-miR156a_arahy.Tifrunner.gnm2.ann1.P0FUFN.1_162_TPlot.pdf	0	0	NA	NA	NA	19.286	0	Inf	up	1.1252e-05	1.82352e-05
ahy-miR156a	arahy.Tifrunner.gnm2.ann1.P0FUFN.2	arahy.Tifrunner.gnm2.ann1.P0FUFN	NPY1	BTB/POZ domain-containing protein [Glycine max]	GO:0005515(protein binding)	ko03050(Proteasome)	156	174	166	0.721925	6	.((((((((((.-((((((.&.))))))..)))))))))).	CUGCUCUCUCUG-UCUGUCU&UGACAGAAGAGAGAGAGCAC	1	19.286	4	0.99585	Output/DS1/cleaveLand_result/t_plot/ahy-miR156a_arahy.Tifrunner.gnm2.ann1.P0FUFN.2_166_TPlot.pdf	0	0	NA	NA	NA	19.286	0	Inf	up	1.1252e-05	1.82352e-05
ahy-miR156a	arahy.Tifrunner.gnm2.ann1.PSG53D.1	arahy.Tifrunner.gnm2.ann1.PSG53D	SMT2	sterol methyltransferase 2	GO:0006694(steroid biosynthetic process);GO:0008152(metabolic process);GO:0008168(methyltransferase activity);GO:0008757(S-adenosylmethionine-dependent methyltransferase activity)	ko00100(Steroid biosynthesis)	7	26	17	0.834225	5	..((((((((((((((((..&..))))))))))))))))..	UCGCUCUCUCUCUUCUGUAC&UGACAGAAGAGAGAGAGCAC	8	154.288	0	0.0100249	Output/DS1/cleaveLand_result/t_plot/ahy-miR156a_arahy.Tifrunner.gnm2.ann1.PSG53D.1_17_TPlot.pdf	8	119.355	2	0.484664	Output/DS2/cleaveLand_result/t_plot/ahy-miR156a_arahy.Tifrunner.gnm2.ann1.PSG53D.1_17_TPlot.pdf	154.288	119.355	0.370371	up	0.034693	0.0389822
ahy-miR156a	arahy.Tifrunner.gnm2.ann1.PTQD44.1	arahy.Tifrunner.gnm2.ann1.PTQD44	-	Protein kinase superfamily protein	GO:0004672(protein kinase activity);GO:0004674(protein serine/threonine kinase activity);GO:0005524(ATP binding);GO:0006468(protein phosphorylation)	NA	189	208	199	0.660428	6.5	.((((((((((((((.((..&..)).)))))))))))))).	UUGCUUUCUCUCUUCCGUAC&UGACAGAAGAGAGAGAGCAC	0	0	NA	NA	NA	1	14.9194	4	1	Output/DS2/cleaveLand_result/t_plot/ahy-miR156a_arahy.Tifrunner.gnm2.ann1.PTQD44.1_199_TPlot.pdf	0	14.9194	-Inf	down	0.0001122	0.000135089
ahy-miR156a	arahy.Tifrunner.gnm2.ann1.Q6L6L9.1	arahy.Tifrunner.gnm2.ann1.Q6L6L9	-	3-hydroxy-3-methylglutaryl-coenzyme A reductase-like protein	GO:0004420(hydroxymethylglutaryl-CoA reductase(NADPH) activity);GO:0008299(isoprenoid biosynthetic process);GO:0015936(coenzyme A metabolic process);GO:0016021(integral component of membrane);GO:0050661(NADP binding);GO:0050662(coenzyme binding);GO:0055114(oxidation-reduction process)	NA	1953	1972	1963	0.665775	7	(((..((((((((..((((.&.))))..))))))))..)))	GUGAGCUCUCUCUCAUGUCU&UGACAGAAGAGAGAGAGCAC	1	19.286	4	1	Output/DS1/cleaveLand_result/t_plot/ahy-miR156a_arahy.Tifrunner.gnm2.ann1.Q6L6L9.1_1963_TPlot.pdf	0	0	NA	NA	NA	19.286	0	Inf	up	1.1252e-05	1.82352e-05
ahy-miR156a	arahy.Tifrunner.gnm2.ann1.QXP7G7.1	arahy.Tifrunner.gnm2.ann1.QXP7G7	-	3-hydroxy-3-methylglutaryl-coenzyme A reductase-like protein	GO:0004420(hydroxymethylglutaryl-CoA reductase(NADPH) activity);GO:0008299(isoprenoid biosynthetic process);GO:0015936(coenzyme A metabolic process);GO:0016021(integral component of membrane);GO:0050661(NADP binding);GO:0050662(coenzyme binding);GO:0055114(oxidation-reduction process)	NA	1953	1972	1963	0.665775	7	(((..((((((((..((((.&.))))..))))))))..)))	GUGAGCUCUCUCUCAUGUCU&UGACAGAAGAGAGAGAGCAC	1	19.286	4	1	Output/DS1/cleaveLand_result/t_plot/ahy-miR156a_arahy.Tifrunner.gnm2.ann1.QXP7G7.1_1963_TPlot.pdf	0	0	NA	NA	NA	19.286	0	Inf	up	1.1252e-05	1.82352e-05
ahy-miR156a	arahy.Tifrunner.gnm2.ann1.R3SNN2.2	arahy.Tifrunner.gnm2.ann1.R3SNN2	-	serine/threonine-protein kinase SRK2A-like [Glycine max]	GO:0004672(protein kinase activity);GO:0004674(protein serine/threonine kinase activity);GO:0005524(ATP binding);GO:0006468(protein phosphorylation)	NA	290	310	300	0.684492	6	...(((((((((.(((((((.&.)))))))-)))))))))...	UUUCUCUCUCUCUUUCUGUCC&UGACAGAA-GAGAGAGAGCAC	1	19.286	4	0.999999	Output/DS1/cleaveLand_result/t_plot/ahy-miR156a_arahy.Tifrunner.gnm2.ann1.R3SNN2.2_300_TPlot.pdf	0	0	NA	NA	NA	19.286	0	Inf	up	1.1252e-05	1.82352e-05
ahy-miR156a	arahy.Tifrunner.gnm2.ann1.TU7XRI.1	arahy.Tifrunner.gnm2.ann1.TU7XRI	PHOS34	Adenine nucleotide alpha hydrolases-like superfamily protein	GO:0006950(response to stress)	NA	1058	1080	1070	0.719251	7	(((((((((..(((((.((((((&))))))-)))))--)))))))))	GUGCUCUCUUACUUUUCCUGUCA&UGACAG-AAGAG--AGAGAGCAC	2	38.5721	3	0.712223	Output/DS1/cleaveLand_result/t_plot/ahy-miR156a_arahy.Tifrunner.gnm2.ann1.TU7XRI.1_1070_TPlot.pdf	0	0	NA	NA	NA	38.5721	0	Inf	up	5.2749e-10	2.00681e-09
ahy-miR156a	arahy.Tifrunner.gnm2.ann1.TYJ1PE.1	arahy.Tifrunner.gnm2.ann1.TYJ1PE	SPL13A	squamosa promoter-binding protein-like 12	GO:0003677(DNA binding);GO:0005634(nucleus)	NA	1859	1878	1869	1	0	((((((((((((((((((((&))))))))))))))))))))	GUGCUCUCUCUCUUCUGUCA&UGACAGAAGAGAGAGAGCAC	2	38.5721	2	0.106453	Output/DS1/cleaveLand_result/t_plot/ahy-miR156a_arahy.Tifrunner.gnm2.ann1.TYJ1PE.1_1869_TPlot.pdf	8	119.355	0	0.00180734	Output/DS2/cleaveLand_result/t_plot/ahy-miR156a_arahy.Tifrunner.gnm2.ann1.TYJ1PE.1_1869_TPlot.pdf	38.5721	119.355	-1.62963	down	1.2889e-10	7.12884e-10
ahy-miR156a	arahy.Tifrunner.gnm2.ann1.UPMC5B.1	arahy.Tifrunner.gnm2.ann1.UPMC5B	-	Unknown protein	NA	NA	93	111	103	0.673797	5.5	..(((((((((((((((-((&)).)))))))))))))))..	ACGUUCUCUCUUUUCUG-CA&UGACAGAAGAGAGAGAGCAC	16	308.576	2	0.999911	Output/DS1/cleaveLand_result/t_plot/ahy-miR156a_arahy.Tifrunner.gnm2.ann1.UPMC5B.1_103_TPlot.pdf	57	850.404	2	0.999894	Output/DS2/cleaveLand_result/t_plot/ahy-miR156a_arahy.Tifrunner.gnm2.ann1.UPMC5B.1_103_TPlot.pdf	308.576	850.404	-1.46252	down	4.5889e-57	3.72728e-55
ahy-miR156a	arahy.Tifrunner.gnm2.ann1.Y9PZ1H.1	arahy.Tifrunner.gnm2.ann1.Y9PZ1H	At1g16060	AP2-like ethylene-responsive transcription factor At1g16060-like [Glycine max]	GO:0003677(DNA binding);GO:0003700(sequence-specific DNA binding transcription factor activity)	NA	108	127	118	0.657754	5	...(((((((((((((.(((&))).)))))))))))))...	UCUCUCUCUCUCUUCUCUCA&UGACAGAAGAGAGAGAGCAC	2	38.5721	2	0.999999	Output/DS1/cleaveLand_result/t_plot/ahy-miR156a_arahy.Tifrunner.gnm2.ann1.Y9PZ1H.1_118_TPlot.pdf	0	0	NA	NA	NA	38.5721	0	Inf	up	5.2749e-10	2.00681e-09
ahy-miR156a	arahy.Tifrunner.gnm2.ann1.YK9IP3.2	arahy.Tifrunner.gnm2.ann1.YK9IP3	-	cardiolipin synthase	GO:0008654(phospholipid biosynthetic process);GO:0016020(membrane)	NA	149	169	160	0.668449	6.5	..((.((((((((((((((..&..))))))))))))))-))..	ACGUAUCUCUCUCUUCUGUAC&UGACAGAAGAGAGAGA-GCAC	0	0	NA	NA	NA	1	14.9194	4	1	Output/DS2/cleaveLand_result/t_plot/ahy-miR156a_arahy.Tifrunner.gnm2.ann1.YK9IP3.2_160_TPlot.pdf	0	14.9194	-Inf	down	0.0001122	0.000135089
ahy-miR156a	arahy.Tifrunner.gnm2.ann1.YX4IN3.1	arahy.Tifrunner.gnm2.ann1.YX4IN3	-	Cyclopropane-fatty-acyl-phospholipid synthase	GO:0008610(lipid biosynthetic process)	NA	606	624	616	0.724599	5.5	..((((((((-((((((((.&.)))))))).))))))))..	CAGUUCUCUC-CUUCUGUCG&UGACAGAAGAGAGAGAGCAC	1	19.286	4	0.99474	Output/DS1/cleaveLand_result/t_plot/ahy-miR156a_arahy.Tifrunner.gnm2.ann1.YX4IN3.1_616_TPlot.pdf	0	0	NA	NA	NA	19.286	0	Inf	up	1.1252e-05	1.82352e-05
ahy-miR156b-3p	arahy.Tifrunner.gnm2.ann1.0IQ56K.1	arahy.Tifrunner.gnm2.ann1.0IQ56K	MTM1	mitochondrial carrier protein MTM1-like [Glycine max]	NA	NA	1618	1638	1629	0.704485	6	..((((((((((((((((((.&.))))))))))))))))))..	AUUGAUGGAAGUUUGGAGAGA&GCUCUCUAAGCUUCUGUCAUC	2	38.5721	2	0.959557	Output/DS1/cleaveLand_result/t_plot/ahy-miR156b-3p_arahy.Tifrunner.gnm2.ann1.0IQ56K.1_1629_TPlot.pdf	0	0	NA	NA	NA	38.5721	0	Inf	up	5.2749e-10	2.00681e-09
ahy-miR156b-3p	arahy.Tifrunner.gnm2.ann1.0IQ56K.2	arahy.Tifrunner.gnm2.ann1.0IQ56K	MTM1	mitochondrial carrier protein MTM1-like [Glycine max]	NA	NA	1573	1593	1584	0.704485	6	..((((((((((((((((((.&.))))))))))))))))))..	AUUGAUGGAAGUUUGGAGAGA&GCUCUCUAAGCUUCUGUCAUC	1	19.286	4	0.996835	Output/DS1/cleaveLand_result/t_plot/ahy-miR156b-3p_arahy.Tifrunner.gnm2.ann1.0IQ56K.2_1584_TPlot.pdf	1	14.9194	4	0.994035	Output/DS2/cleaveLand_result/t_plot/ahy-miR156b-3p_arahy.Tifrunner.gnm2.ann1.0IQ56K.2_1584_TPlot.pdf	19.286	14.9194	0.370371	up	0.45529	0.462821
ahy-miR156b-3p	arahy.Tifrunner.gnm2.ann1.0NDH2Q.1	arahy.Tifrunner.gnm2.ann1.0NDH2Q	ATPC	gamma subunit of Mt ATP synthase	GO:0015986(ATP synthesis coupled proton transport)	ko00190(Oxidative phosphorylation)	921	942	933	0.691293	7	..(((.((.(((((((((((((&)))))))))))))-)).)))..	GCUGGGGGAAAGCUUGGGGAGC&GCUCUCUAAGCUU-CUGUCAUC	2	38.5721	2	0.987121	Output/DS1/cleaveLand_result/t_plot/ahy-miR156b-3p_arahy.Tifrunner.gnm2.ann1.0NDH2Q.1_933_TPlot.pdf	1	14.9194	4	0.999079	Output/DS2/cleaveLand_result/t_plot/ahy-miR156b-3p_arahy.Tifrunner.gnm2.ann1.0NDH2Q.1_933_TPlot.pdf	38.5721	14.9194	1.37037	up	0.0012206	0.00142858
ahy-miR156b-3p	arahy.Tifrunner.gnm2.ann1.0SFT85.1	arahy.Tifrunner.gnm2.ann1.0SFT85	-	Adenine nucleotide alpha hydrolases-like superfamily protein	GO:0006950(response to stress)	NA	500	519	510	0.746702	4.5	..((((((-((((((((((((&)))))))))))).))))))..	UUUGACGG-AGUUUAGAGAGC&GCUCUCUAAGCUUCUGUCAUC	0	0	NA	NA	NA	1	14.9194	4	0.803466	Output/DS2/cleaveLand_result/t_plot/ahy-miR156b-3p_arahy.Tifrunner.gnm2.ann1.0SFT85.1_510_TPlot.pdf	0	14.9194	-Inf	down	0.0001122	0.000135089
ahy-miR156b-3p	arahy.Tifrunner.gnm2.ann1.11FWLC.1	arahy.Tifrunner.gnm2.ann1.11FWLC	PCMP-E78	Unknown protein	NA	NA	3817	3836	3827	0.662269	6.5	((((((((-(((((-((((.((&))-)))).))))).))))))))	GAUGACGG-AGCUU-GAGGUGC&GC-UCUCUAAGCUUCUGUCAUC	2	38.5721	2	0.998718	Output/DS1/cleaveLand_result/t_plot/ahy-miR156b-3p_arahy.Tifrunner.gnm2.ann1.11FWLC.1_3827_TPlot.pdf	0	0	NA	NA	NA	38.5721	0	Inf	up	5.2749e-10	2.00681e-09
ahy-miR156b-3p	arahy.Tifrunner.gnm2.ann1.1366SV.1	arahy.Tifrunner.gnm2.ann1.1366SV	PDR1	pleiotropic drug resistance 12	GO:0000166(nucleotide binding);GO:0005524(ATP binding);GO:0016020(membrane);GO:0016887(ATPase activity);GO:0017111(nucleoside-triphosphatase activity)	ko02010(ABC transporters)	743	764	753	0.704485	6.5	((-((((((((((..(((((((.&.)))))))--)))))))))).))	GA-GGCAGAAGCUUCUAGAGAGG&GCUCUCUA--AGCUUCUGUCAUC	0	0	NA	NA	NA	1	14.9194	4	0.992853	Output/DS2/cleaveLand_result/t_plot/ahy-miR156b-3p_arahy.Tifrunner.gnm2.ann1.1366SV.1_753_TPlot.pdf	0	14.9194	-Inf	down	0.0001122	0.000135089
ahy-miR156b-3p	arahy.Tifrunner.gnm2.ann1.1DT180.1	arahy.Tifrunner.gnm2.ann1.1DT180	-	4-coumarate:CoA ligase 2	GO:0003824(catalytic activity);GO:0008152(metabolic process)	NA	1136	1157	1147	0.751979	7	((((((((((((..(((((((.&.)))))))-.))))))))))))	GAUGAUGGAGGCGAUAGAGAGG&GCUCUCUA-AGCUUCUGUCAUC	0	0	NA	NA	NA	1	14.9194	4	0.681735	Output/DS2/cleaveLand_result/t_plot/ahy-miR156b-3p_arahy.Tifrunner.gnm2.ann1.1DT180.1_1147_TPlot.pdf	0	14.9194	-Inf	down	0.0001122	0.000135089
ahy-miR156b-3p	arahy.Tifrunner.gnm2.ann1.1H01Y5.1	arahy.Tifrunner.gnm2.ann1.1H01Y5	-	transcription factor LHW-like [Glycine max]	GO:0046983(protein dimerization activity)	NA	2200	2219	2210	0.654354	5.5	(((((-(((((((.(((((((&))))))).))))))).)))))	GAUGA-AGGAGUUGAGGGAGC&GCUCUCUAAGCUUCUGUCAUC	2	38.5721	3	0.952924	Output/DS1/cleaveLand_result/t_plot/ahy-miR156b-3p_arahy.Tifrunner.gnm2.ann1.1H01Y5.1_2210_TPlot.pdf	2	29.8387	3	0.979329	Output/DS2/cleaveLand_result/t_plot/ahy-miR156b-3p_arahy.Tifrunner.gnm2.ann1.1H01Y5.1_2210_TPlot.pdf	38.5721	29.8387	0.370371	up	0.29101	0.309815
ahy-miR156b-3p	arahy.Tifrunner.gnm2.ann1.4T6VK1.1	arahy.Tifrunner.gnm2.ann1.4T6VK1	-	protein OBERON 3-like isoform X1 [Glycine max]	NA	NA	921	941	932	0.799472	7	((((((((((((..(((((((&)))))))..))))))))))))	GGUGGCGGAAGCAGAGGGAGU&GCUCUCUAAGCUUCUGUCAUC	1	19.286	4	0.211004	Output/DS1/cleaveLand_result/t_plot/ahy-miR156b-3p_arahy.Tifrunner.gnm2.ann1.4T6VK1.1_932_TPlot.pdf	0	0	NA	NA	NA	19.286	0	Inf	up	1.1252e-05	1.82352e-05
ahy-miR156b-3p	arahy.Tifrunner.gnm2.ann1.54SFA6.1	arahy.Tifrunner.gnm2.ann1.54SFA6	-	gamma subunit of Mt ATP synthase	GO:0015986(ATP synthesis coupled proton transport)	NA	922	943	934	0.691293	7	..(((.((.(((((((((((((&)))))))))))))-)).)))..	GCUGGGGGAAAGCUUGGGGAGC&GCUCUCUAAGCUU-CUGUCAUC	2	38.5721	2	0.986118	Output/DS1/cleaveLand_result/t_plot/ahy-miR156b-3p_arahy.Tifrunner.gnm2.ann1.54SFA6.1_934_TPlot.pdf	0	0	NA	NA	NA	38.5721	0	Inf	up	5.2749e-10	2.00681e-09
ahy-miR156b-3p	arahy.Tifrunner.gnm2.ann1.5PC6AH.1	arahy.Tifrunner.gnm2.ann1.5PC6AH	Anxa7	annexin 8	GO:0005509(calcium ion binding);GO:0005544(calcium-dependent phospholipid binding)	NA	621	640	632	0.804749	4	(((((.((((((((((-((((&)))).)))))))))).)))))	GGUGAGGGAAGCUUAG-GAGC&GCUCUCUAAGCUUCUGUCAUC	1	19.286	4	0.155728	Output/DS1/cleaveLand_result/t_plot/ahy-miR156b-3p_arahy.Tifrunner.gnm2.ann1.5PC6AH.1_632_TPlot.pdf	0	0	NA	NA	NA	19.286	0	Inf	up	1.1252e-05	1.82352e-05
ahy-miR156b-3p	arahy.Tifrunner.gnm2.ann1.5VG832.1	arahy.Tifrunner.gnm2.ann1.5VG832	-	protein OBERON 3-like isoform X1 [Glycine max]	NA	NA	463	483	474	0.799472	7	((((((((((((..(((((((&)))))))..))))))))))))	GGUGGCGGAAGCAGAGGGAGU&GCUCUCUAAGCUUCUGUCAUC	0	0	NA	NA	NA	2	29.8387	2	0.104604	Output/DS2/cleaveLand_result/t_plot/ahy-miR156b-3p_arahy.Tifrunner.gnm2.ann1.5VG832.1_474_TPlot.pdf	0	29.8387	-Inf	down	4.6941e-08	1.33078e-07
ahy-miR156b-3p	arahy.Tifrunner.gnm2.ann1.6X3X3D.1	arahy.Tifrunner.gnm2.ann1.6X3X3D	-	maternal effect embryo arrest 59	NA	NA	602	620	612	0.664908	7	((-(((((((((.-(((((((&)))))))..))))))))).))	GA-GGCAGAGGCC-AGAGAGU&GCUCUCUAAGCUUCUGUCAUC	1	19.286	4	0.999991	Output/DS1/cleaveLand_result/t_plot/ahy-miR156b-3p_arahy.Tifrunner.gnm2.ann1.6X3X3D.1_612_TPlot.pdf	0	0	NA	NA	NA	19.286	0	Inf	up	1.1252e-05	1.82352e-05
ahy-miR156b-3p	arahy.Tifrunner.gnm2.ann1.7YZ5GE.1	arahy.Tifrunner.gnm2.ann1.7YZ5GE	CAD6	cinnamyl alcohol dehydrogenase 9	GO:0008270(zinc ion binding);GO:0016491(oxidoreductase activity);GO:0055114(oxidation-reduction process)	ko00940(Phenylpropanoid biosynthesis)	684	702	694	0.651715	7	((-((((((((((.((-((((&)))).)).)))))))))).))	GA-GGCGGAGGCUAAG-GAGC&GCUCUCUAAGCUUCUGUCAUC	1	19.286	4	1	Output/DS1/cleaveLand_result/t_plot/ahy-miR156b-3p_arahy.Tifrunner.gnm2.ann1.7YZ5GE.1_694_TPlot.pdf	0	0	NA	NA	NA	19.286	0	Inf	up	1.1252e-05	1.82352e-05
ahy-miR156b-3p	arahy.Tifrunner.gnm2.ann1.9013S0.6	arahy.Tifrunner.gnm2.ann1.9013S0	-	SPX domain-containing membrane protein At4g22990-like isoform X5 [Glycine max]	NA	NA	1598	1617	1608	0.654354	4	(((..((-(((((((((((((&))))))))))))).))..)))	GAUAUCA-AAGCUUGGAGAGC&GCUCUCUAAGCUUCUGUCAUC	0	0	NA	NA	NA	2	29.8387	2	0.999615	Output/DS2/cleaveLand_result/t_plot/ahy-miR156b-3p_arahy.Tifrunner.gnm2.ann1.9013S0.6_1608_TPlot.pdf	0	29.8387	-Inf	down	4.6941e-08	1.33078e-07
ahy-miR156b-3p	arahy.Tifrunner.gnm2.ann1.92J8KS.1	arahy.Tifrunner.gnm2.ann1.92J8KS	JMJ25	transcription factor jumonji (jmjC) domain-containing protein	GO:0005515(protein binding);GO:0008270(zinc ion binding)	NA	2979	3001	2991	0.720317	7	..(((.(((((((((((((.(((&)))-)))))))))))))-)))..	UUUGAGCAGAAGCUUGGGGAAGC&GCU-CUCUAAGCUUCUG-UCAUC	1	19.286	4	0.985477	Output/DS1/cleaveLand_result/t_plot/ahy-miR156b-3p_arahy.Tifrunner.gnm2.ann1.92J8KS.1_2991_TPlot.pdf	0	0	NA	NA	NA	19.286	0	Inf	up	1.1252e-05	1.82352e-05
ahy-miR156b-3p	arahy.Tifrunner.gnm2.ann1.AUS6JB.1	arahy.Tifrunner.gnm2.ann1.AUS6JB	BHLH155	transcription factor LHW-like [Glycine max]	GO:0046983(protein dimerization activity)	NA	2200	2219	2210	0.654354	5.5	(((((-(((((((.(((((((&))))))).))))))).)))))	GAUGA-AGGAGUUGAGGGAGC&GCUCUCUAAGCUUCUGUCAUC	1	19.286	4	0.999999	Output/DS1/cleaveLand_result/t_plot/ahy-miR156b-3p_arahy.Tifrunner.gnm2.ann1.AUS6JB.1_2210_TPlot.pdf	3	44.7581	2	0.999601	Output/DS2/cleaveLand_result/t_plot/ahy-miR156b-3p_arahy.Tifrunner.gnm2.ann1.AUS6JB.1_2210_TPlot.pdf	19.286	44.7581	-1.21459	down	0.0014578	0.00168582
ahy-miR156b-3p	arahy.Tifrunner.gnm2.ann1.B4TVCG.1	arahy.Tifrunner.gnm2.ann1.B4TVCG	zcchc8	Nucleic acid binding protein, putative	GO:0003676(nucleic acid binding);GO:0008270(zinc ion binding)	NA	602	622	613	0.741425	6	...((((((((((((.(((((&))))).))))))))))))...	GUAGACAGAAGCUUGAAGAGC&GCUCUCUAAGCUUCUGUCAUC	0	0	NA	NA	NA	1	14.9194	4	0.871099	Output/DS2/cleaveLand_result/t_plot/ahy-miR156b-3p_arahy.Tifrunner.gnm2.ann1.B4TVCG.1_613_TPlot.pdf	0	14.9194	-Inf	down	0.0001122	0.000135089
ahy-miR156b-3p	arahy.Tifrunner.gnm2.ann1.B4WKJK.3	arahy.Tifrunner.gnm2.ann1.B4WKJK	ATG9	autophagy-related protein 9-like [Glycine max]	NA	ko04136(Autophagy - other eukaryotes)	2275	2296	2286	0.688654	4.5	.(((.(((((((((.(((((((&)))))))-))))))))).))).	AAUGUUAGAAGCUUCAGAGAGC&GCUCUCU-AAGCUUCUGUCAUC	1	19.286	4	0.999758	Output/DS1/cleaveLand_result/t_plot/ahy-miR156b-3p_arahy.Tifrunner.gnm2.ann1.B4WKJK.3_2286_TPlot.pdf	0	0	NA	NA	NA	19.286	0	Inf	up	1.1252e-05	1.82352e-05
ahy-miR156b-3p	arahy.Tifrunner.gnm2.ann1.BNAN8S.1	arahy.Tifrunner.gnm2.ann1.BNAN8S	-	potassium transporter 5-like [Glycine max]	NA	NA	937	958	948	0.659631	6	.((((((((((((((((..(((&)))-.)))))))))))))))).	AAUGAUAGAAGCUUAGAAUAGU&GCU-CUCUAAGCUUCUGUCAUC	2	38.5721	3	0.941923	Output/DS1/cleaveLand_result/t_plot/ahy-miR156b-3p_arahy.Tifrunner.gnm2.ann1.BNAN8S.1_948_TPlot.pdf	6	89.5162	3	0.973015	Output/DS2/cleaveLand_result/t_plot/ahy-miR156b-3p_arahy.Tifrunner.gnm2.ann1.BNAN8S.1_948_TPlot.pdf	38.5721	89.5162	-1.21459	down	6.7489e-06	1.78196e-05
ahy-miR156b-3p	arahy.Tifrunner.gnm2.ann1.CVXT9E.1	arahy.Tifrunner.gnm2.ann1.CVXT9E	-	Zinc finger (C3HC4-type RING finger) family protein	GO:0005515(protein binding);GO:0008270(zinc ion binding)	NA	2116	2136	2127	0.659103	7	...(((...((((((((((((&))))))))))))...)))...	ACCGACUUCAGCUUGGAGAGC&GCUCUCUAAGCUUCUGUCAUC	1	19.286	4	0.999998	Output/DS1/cleaveLand_result/t_plot/ahy-miR156b-3p_arahy.Tifrunner.gnm2.ann1.CVXT9E.1_2127_TPlot.pdf	1	14.9194	4	0.999993	Output/DS2/cleaveLand_result/t_plot/ahy-miR156b-3p_arahy.Tifrunner.gnm2.ann1.CVXT9E.1_2127_TPlot.pdf	19.286	14.9194	0.370371	up	0.45529	0.462821
ahy-miR156b-3p	arahy.Tifrunner.gnm2.ann1.EPT9JX.1	arahy.Tifrunner.gnm2.ann1.EPT9JX	OBE3	protein OBERON 3-like isoform X1 [Glycine max]	NA	NA	2491	2514	2505	0.688654	6.5	(((.(((..((.((((((((((((&))))))))))))-))-.)))-)))	GGUGGACUUGACAGCUUGGAGAGC&GCUCUCUAAGCU-UC-UGUC-AUC	11	212.146	2	0.989523	Output/DS1/cleaveLand_result/t_plot/ahy-miR156b-3p_arahy.Tifrunner.gnm2.ann1.EPT9JX.1_2505_TPlot.pdf	7	104.436	2	0.988608	Output/DS2/cleaveLand_result/t_plot/ahy-miR156b-3p_arahy.Tifrunner.gnm2.ann1.EPT9JX.1_2505_TPlot.pdf	212.146	104.436	1.02245	up	1.4119e-09	5.35223e-09
ahy-miR156b-3p	arahy.Tifrunner.gnm2.ann1.ESQ8CN.1	arahy.Tifrunner.gnm2.ann1.ESQ8CN	At3g17090	Protein phosphatase 2C family protein	GO:0003824(catalytic activity);GO:0004722(protein serine/threonine phosphatase activity);GO:0006470(protein dephosphorylation)	NA	1074	1094	1085	0.670185	6.5	...((((((((((((.(((((&))))).))))))))))))...	UGCGGCAGGAGCUUAAAGAGU&GCUCUCUAAGCUUCUGUCAUC	2	38.5721	2	0.997074	Output/DS1/cleaveLand_result/t_plot/ahy-miR156b-3p_arahy.Tifrunner.gnm2.ann1.ESQ8CN.1_1085_TPlot.pdf	0	0	NA	NA	NA	38.5721	0	Inf	up	5.2749e-10	2.00681e-09
ahy-miR156b-3p	arahy.Tifrunner.gnm2.ann1.EZF9NP.1	arahy.Tifrunner.gnm2.ann1.EZF9NP	-	ATP-dependent Clp protease ATP-binding subunit	GO:0000166(nucleotide binding);GO:0005515(protein binding);GO:0005524(ATP binding);GO:0017111(nucleoside-triphosphatase activity);GO:0019538(protein metabolic process)	NA	1675	1694	1685	0.656992	5.5	..(((.((((-((((((((((&)))))))))).)))).)))..	ACUGAGAGGA-CUUAGAGAGC&GCUCUCUAAGCUUCUGUCAUC	9	173.574	2	0.999599	Output/DS1/cleaveLand_result/t_plot/ahy-miR156b-3p_arahy.Tifrunner.gnm2.ann1.EZF9NP.1_1685_TPlot.pdf	3	44.7581	2	0.999538	Output/DS2/cleaveLand_result/t_plot/ahy-miR156b-3p_arahy.Tifrunner.gnm2.ann1.EZF9NP.1_1685_TPlot.pdf	173.574	44.7581	1.95533	up	2.8224e-18	3.94491e-17
ahy-miR156b-3p	arahy.Tifrunner.gnm2.ann1.FV71QX.1	arahy.Tifrunner.gnm2.ann1.FV71QX	At2g40480	WEB family protein At2g40480-like [Glycine max]	NA	NA	1157	1177	1168	0.69657	6.5	(((((.(((((((..((((((&))))))..))))))).)))))	GAUGGAAGAAGCUGCGAGGGC&GCUCUCUAAGCUUCUGUCAUC	0	0	NA	NA	NA	1	14.9194	4	0.998462	Output/DS2/cleaveLand_result/t_plot/ahy-miR156b-3p_arahy.Tifrunner.gnm2.ann1.FV71QX.1_1168_TPlot.pdf	0	14.9194	-Inf	down	0.0001122	0.000135089
ahy-miR156b-3p	arahy.Tifrunner.gnm2.ann1.H9JUXY.1	arahy.Tifrunner.gnm2.ann1.H9JUXY	At3g02650	Pentatricopeptide repeat (PPR) superfamily protein	GO:0005515(protein binding)	NA	1254	1275	1264	0.683377	7	((((((-((((((..((((((((&))))))))--)))))).))))))	GAUGAU-GAAGCUCUUGGAGAGU&GCUCUCUA--AGCUUCUGUCAUC	6	115.716	2	0.9928	Output/DS1/cleaveLand_result/t_plot/ahy-miR156b-3p_arahy.Tifrunner.gnm2.ann1.H9JUXY.1_1264_TPlot.pdf	0	0	NA	NA	NA	115.716	0	Inf	up	5.4658e-27	1.51516e-25
ahy-miR156b-3p	arahy.Tifrunner.gnm2.ann1.HJA5XH.1	arahy.Tifrunner.gnm2.ann1.HJA5XH	-	Mitochondrial import inner membrane translocase subunit Tim17/Tim22/Tim23 family protein	NA	NA	348	369	361	0.651715	7	.((((((..(((((((((-((((&)))).)))))))))--)))))).	AGUGACAUUGAAGCUUGG-GAGU&GCUCUCUAAGCUUC--UGUCAUC	0	0	NA	NA	NA	7	104.436	0	0.129238	Output/DS2/cleaveLand_result/t_plot/ahy-miR156b-3p_arahy.Tifrunner.gnm2.ann1.HJA5XH.1_361_TPlot.pdf	0	104.436	-Inf	down	1.6195e-24	3.88647e-23
ahy-miR156b-3p	arahy.Tifrunner.gnm2.ann1.I5BQLG.1	arahy.Tifrunner.gnm2.ann1.I5BQLG	MAP1D	Unknown protein	NA	NA	2154	2173	2164	0.765172	4	..((((((-((((((((((((&)))))))))))).))))))..	UUUGACAG-AGUUUAGAGAGC&GCUCUCUAAGCUUCUGUCAUC	1	19.286	4	0.625375	Output/DS1/cleaveLand_result/t_plot/ahy-miR156b-3p_arahy.Tifrunner.gnm2.ann1.I5BQLG.1_2164_TPlot.pdf	1	14.9194	4	0.582603	Output/DS2/cleaveLand_result/t_plot/ahy-miR156b-3p_arahy.Tifrunner.gnm2.ann1.I5BQLG.1_2164_TPlot.pdf	19.286	14.9194	0.370371	up	0.45529	0.462821
ahy-miR156b-3p	arahy.Tifrunner.gnm2.ann1.J9EPM7.1	arahy.Tifrunner.gnm2.ann1.J9EPM7	-	protein OBERON 3-like isoform X1 [Glycine max]	NA	NA	2794	2817	2808	0.688654	6.5	(((.(((..((.((((((((((((&))))))))))))-))-.)))-)))	GGUGGACUUGACAGCUUGGAGAGC&GCUCUCUAAGCU-UC-UGUC-AUC	4	77.1441	2	0.990812	Output/DS1/cleaveLand_result/t_plot/ahy-miR156b-3p_arahy.Tifrunner.gnm2.ann1.J9EPM7.1_2808_TPlot.pdf	6	89.5162	2	0.989986	Output/DS2/cleaveLand_result/t_plot/ahy-miR156b-3p_arahy.Tifrunner.gnm2.ann1.J9EPM7.1_2808_TPlot.pdf	77.1441	89.5162	-0.214592	down	0.33787	0.359078
ahy-miR156b-3p	arahy.Tifrunner.gnm2.ann1.JS3HL2.1	arahy.Tifrunner.gnm2.ann1.JS3HL2	-	molybdenum cofactor biosynthesis protein A	GO:0003824(catalytic activity);GO:0006777(Mo-molybdopterin cofactor biosynthetic process);GO:0019008(molybdopterin synthase complex);GO:0046872(metal ion binding);GO:0051536(iron-sulfur cluster binding)	NA	883	901	892	0.662269	5	((((((--((((((((((((.&.))))))))))))..))))))	GAUGAU--GAGCUUAGGGAGA&GCUCUCUAAGCUUCUGUCAUC	1	19.286	4	0.999995	Output/DS1/cleaveLand_result/t_plot/ahy-miR156b-3p_arahy.Tifrunner.gnm2.ann1.JS3HL2.1_892_TPlot.pdf	0	0	NA	NA	NA	19.286	0	Inf	up	1.1252e-05	1.82352e-05
ahy-miR156b-3p	arahy.Tifrunner.gnm2.ann1.L5WCB3.1	arahy.Tifrunner.gnm2.ann1.L5WCB3	-	unknown protein	NA	NA	257	276	268	0.675462	6.5	.(((((((((((((.-(((((&)))))..))))))))))))).	CAUGGCAGAAGCUUC-AGGGC&GCUCUCUAAGCUUCUGUCAUC	0	0	NA	NA	NA	1	14.9194	4	0.99983	Output/DS2/cleaveLand_result/t_plot/ahy-miR156b-3p_arahy.Tifrunner.gnm2.ann1.L5WCB3.1_268_TPlot.pdf	0	14.9194	-Inf	down	0.0001122	0.000135089
ahy-miR156b-3p	arahy.Tifrunner.gnm2.ann1.MI827N.1	arahy.Tifrunner.gnm2.ann1.MI827N	SAC2	Phosphoinositide phosphatase family protein	GO:0042578(phosphoric ester hydrolase activity)	ko00562(Inositol phosphate metabolism);ko04070(Phosphatidylinositol signaling system)	1776	1796	1786	0.659631	6.5	..((((((-(((((((.(((((&)))))-))))))).))))))..	AUUGACAG-AGCUUGGAAGAGU&GCUCU-CUAAGCUUCUGUCAUC	0	0	NA	NA	NA	1	14.9194	4	0.999988	Output/DS2/cleaveLand_result/t_plot/ahy-miR156b-3p_arahy.Tifrunner.gnm2.ann1.MI827N.1_1786_TPlot.pdf	0	14.9194	-Inf	down	0.0001122	0.000135089
ahy-miR156b-3p	arahy.Tifrunner.gnm2.ann1.Q6Y8PA.1	arahy.Tifrunner.gnm2.ann1.Q6Y8PA	-	Zinc finger (C3HC4-type RING finger) family protein	GO:0005515(protein binding);GO:0008270(zinc ion binding)	NA	2112	2132	2123	0.659103	7	...(((...((((((((((((&))))))))))))...)))...	ACCGACUUCAGCUUGGAGAGC&GCUCUCUAAGCUUCUGUCAUC	1	19.286	4	0.999998	Output/DS1/cleaveLand_result/t_plot/ahy-miR156b-3p_arahy.Tifrunner.gnm2.ann1.Q6Y8PA.1_2123_TPlot.pdf	0	0	NA	NA	NA	19.286	0	Inf	up	1.1252e-05	1.82352e-05
ahy-miR156b-3p	arahy.Tifrunner.gnm2.ann1.SK3XBC.1	arahy.Tifrunner.gnm2.ann1.SK3XBC	tsf	translation elongation factor Ts protein	GO:0003723(RNA binding);GO:0003746(translation elongation factor activity);GO:0005515(protein binding);GO:0005622(intracellular);GO:0006414(translational elongation)	NA	3447	3466	3457	0.688654	7	...((-(((((((((((((((&))))))))))))))).))...	UACGA-AGAGGCUUGGGGAGC&GCUCUCUAAGCUUCUGUCAUC	12	231.432	2	0.988052	Output/DS1/cleaveLand_result/t_plot/ahy-miR156b-3p_arahy.Tifrunner.gnm2.ann1.SK3XBC.1_3457_TPlot.pdf	9	134.274	2	0.98704	Output/DS2/cleaveLand_result/t_plot/ahy-miR156b-3p_arahy.Tifrunner.gnm2.ann1.SK3XBC.1_3457_TPlot.pdf	231.432	134.274	0.785408	up	3.7538e-07	1.05544e-06
ahy-miR156b-3p	arahy.Tifrunner.gnm2.ann1.T3DUTL.1	arahy.Tifrunner.gnm2.ann1.T3DUTL	tsf	translation elongation factor Ts protein	GO:0003723(RNA binding);GO:0003746(translation elongation factor activity);GO:0005515(protein binding);GO:0005622(intracellular);GO:0006414(translational elongation)	NA	3828	3847	3838	0.688654	7	...((-(((((((((((((((&))))))))))))))).))...	UACGA-AGAGGCUUGGGGAGC&GCUCUCUAAGCUUCUGUCAUC	17	327.863	2	0.989122	Output/DS1/cleaveLand_result/t_plot/ahy-miR156b-3p_arahy.Tifrunner.gnm2.ann1.T3DUTL.1_3838_TPlot.pdf	6	89.5162	2	0.98818	Output/DS2/cleaveLand_result/t_plot/ahy-miR156b-3p_arahy.Tifrunner.gnm2.ann1.T3DUTL.1_3838_TPlot.pdf	327.863	89.5162	1.87287	up	1.8619e-31	7.06731e-30
ahy-miR156b-3p	arahy.Tifrunner.gnm2.ann1.TI8HRK.1	arahy.Tifrunner.gnm2.ann1.TI8HRK	-	maternal effect embryo arrest 59	NA	NA	446	464	456	0.664908	7	((-(((((((((.-(((((((&)))))))..))))))))).))	GA-GGCAGAGGCC-AGAGAGU&GCUCUCUAAGCUUCUGUCAUC	1	19.286	4	0.999986	Output/DS1/cleaveLand_result/t_plot/ahy-miR156b-3p_arahy.Tifrunner.gnm2.ann1.TI8HRK.1_456_TPlot.pdf	1	14.9194	4	0.999953	Output/DS2/cleaveLand_result/t_plot/ahy-miR156b-3p_arahy.Tifrunner.gnm2.ann1.TI8HRK.1_456_TPlot.pdf	19.286	14.9194	0.370371	up	0.45529	0.462821
ahy-miR156b-3p	arahy.Tifrunner.gnm2.ann1.TP5BL7.1	arahy.Tifrunner.gnm2.ann1.TP5BL7	-	beta-amylase 1	GO:0000272(polysaccharide catabolic process);GO:0005975(carbohydrate metabolic process);GO:0016161(beta-amylase activity)	NA	289	308	299	0.662269	7	...(((-((((((.(((((((&))))))).)))))).)))...	ACGGAC-GAGGCUGAGAGAGC&GCUCUCUAAGCUUCUGUCAUC	9	173.574	3	0.918375	Output/DS1/cleaveLand_result/t_plot/ahy-miR156b-3p_arahy.Tifrunner.gnm2.ann1.TP5BL7.1_299_TPlot.pdf	15	223.79	2	0.99829	Output/DS2/cleaveLand_result/t_plot/ahy-miR156b-3p_arahy.Tifrunner.gnm2.ann1.TP5BL7.1_299_TPlot.pdf	173.574	223.79	-0.366595	down	0.011757	0.013337
ahy-miR156b-3p	arahy.Tifrunner.gnm2.ann1.UBHF2S.1	arahy.Tifrunner.gnm2.ann1.UBHF2S	AUX28	indole-3-acetic acid inducible 14	GO:0005634(nucleus);GO:0046983(protein dimerization activity)	ko04075(Plant hormone signal transduction)	948	967	959	0.654354	6.5	....((((((((-((((((((&)))))))).))))))))....	AAGAACAGAAGC-UAGAGAGU&GCUCUCUAAGCUUCUGUCAUC	2	38.5721	3	0.955251	Output/DS1/cleaveLand_result/t_plot/ahy-miR156b-3p_arahy.Tifrunner.gnm2.ann1.UBHF2S.1_959_TPlot.pdf	0	0	NA	NA	NA	38.5721	0	Inf	up	5.2749e-10	2.00681e-09
ahy-miR156b-3p	arahy.Tifrunner.gnm2.ann1.UNS5A9.2	arahy.Tifrunner.gnm2.ann1.UNS5A9	-	Adenine nucleotide alpha hydrolases-like superfamily protein	GO:0006950(response to stress)	NA	486	505	496	0.746702	4.5	..((((((-((((((((((((&)))))))))))).))))))..	UUUGACGG-AGUUUAGAGAGC&GCUCUCUAAGCUUCUGUCAUC	0	0	NA	NA	NA	2	29.8387	3	0.418607	Output/DS2/cleaveLand_result/t_plot/ahy-miR156b-3p_arahy.Tifrunner.gnm2.ann1.UNS5A9.2_496_TPlot.pdf	0	29.8387	-Inf	down	4.6941e-08	1.33078e-07
ahy-miR156b-3p	arahy.Tifrunner.gnm2.ann1.UPVY9X.1	arahy.Tifrunner.gnm2.ann1.UPVY9X	FLK	RNA-binding KH domain-containing protein	GO:0003723(RNA binding)	NA	1389	1408	1400	0.672823	7	.(((((((((((-(((((.((&)).))))).))))))))))).	UAUGGCGGAAGC-UGGAGCGC&GCUCUCUAAGCUUCUGUCAUC	2	38.5721	2	0.9966	Output/DS1/cleaveLand_result/t_plot/ahy-miR156b-3p_arahy.Tifrunner.gnm2.ann1.UPVY9X.1_1400_TPlot.pdf	0	0	NA	NA	NA	38.5721	0	Inf	up	5.2749e-10	2.00681e-09
ahy-miR156b-3p	arahy.Tifrunner.gnm2.ann1.VF25DI.1	arahy.Tifrunner.gnm2.ann1.VF25DI	At4g22990	SPX domain-containing membrane protein At4g22990-like isoform X5 [Glycine max]	NA	NA	150	172	163	0.725594	6.5	...((((..((((((((((((((&))))))))))))))--))))...	CAGGAUAUCGAAGCUUGGAGAGC&GCUCUCUAAGCUUC--UGUCAUC	1	19.286	4	0.96836	Output/DS1/cleaveLand_result/t_plot/ahy-miR156b-3p_arahy.Tifrunner.gnm2.ann1.VF25DI.1_163_TPlot.pdf	0	0	NA	NA	NA	19.286	0	Inf	up	1.1252e-05	1.82352e-05
ahy-miR156b-3p	arahy.Tifrunner.gnm2.ann1.VPW6I2.1	arahy.Tifrunner.gnm2.ann1.VPW6I2	-	myosin-6-like [Glycine max]	NA	NA	475	496	487	0.670185	5	.((((.((.((((((((((((.&.))))))))))))-)).)))).	AAUGAGAGUAAGCUUAGGGAGG&GCUCUCUAAGCUU-CUGUCAUC	3	57.8581	2	0.996962	Output/DS1/cleaveLand_result/t_plot/ahy-miR156b-3p_arahy.Tifrunner.gnm2.ann1.VPW6I2.1_487_TPlot.pdf	0	0	NA	NA	NA	57.8581	0	Inf	up	2.8149e-14	2.06278e-13
ahy-miR156b-3p	arahy.Tifrunner.gnm2.ann1.W1N14J.1	arahy.Tifrunner.gnm2.ann1.W1N14J	CDSP32	thioredoxin 3	GO:0006662(glycerol ether metabolic process);GO:0015035(protein disulfide oxidoreductase activity);GO:0045454(cell redox homeostasis)	NA	1463	1480	1471	0.683377	5.5	.(((((---((((((((((((&))))))))))))...))))).	AGUGAC---AGCUUGGAGAGC&GCUCUCUAAGCUUCUGUCAUC	3	57.8581	3	0.846737	Output/DS1/cleaveLand_result/t_plot/ahy-miR156b-3p_arahy.Tifrunner.gnm2.ann1.W1N14J.1_1471_TPlot.pdf	3	44.7581	3	0.907517	Output/DS2/cleaveLand_result/t_plot/ahy-miR156b-3p_arahy.Tifrunner.gnm2.ann1.W1N14J.1_1471_TPlot.pdf	57.8581	44.7581	0.370371	up	0.19593	0.211676
ahy-miR156b-3p	arahy.Tifrunner.gnm2.ann1.W20NI2.1	arahy.Tifrunner.gnm2.ann1.W20NI2	-	Pseudouridine synthase family protein	GO:0001522(pseudouridine synthesis);GO:0003723(RNA binding);GO:0009451(RNA modification);GO:0009982(pseudouridine synthase activity)	NA	1154	1173	1164	0.659631	6.5	((((((-((((((((.(((((&))))).)))))))).))))))	GGUGAC-GAGGUUUAUGGAGC&GCUCUCUAAGCUUCUGUCAUC	0	0	NA	NA	NA	1	14.9194	4	0.999992	Output/DS2/cleaveLand_result/t_plot/ahy-miR156b-3p_arahy.Tifrunner.gnm2.ann1.W20NI2.1_1164_TPlot.pdf	0	14.9194	-Inf	down	0.0001122	0.000135089
ahy-miR156b-3p	arahy.Tifrunner.gnm2.ann1.Y9YBLC.2	arahy.Tifrunner.gnm2.ann1.Y9YBLC	CNX2	molybdenum cofactor biosynthesis protein A	GO:0003824(catalytic activity);GO:0006777(Mo-molybdopterin cofactor biosynthetic process);GO:0019008(molybdopterin synthase complex);GO:0046872(metal ion binding);GO:0051536(iron-sulfur cluster binding)	ko00790(Folate biosynthesis);ko04122(Sulfur relay system)	1408	1426	1417	0.662269	5	((((((--((((((((((((.&.))))))))))))..))))))	GAUGAU--GAGCUUAGGGAGA&GCUCUCUAAGCUUCUGUCAUC	1	19.286	4	0.999994	Output/DS1/cleaveLand_result/t_plot/ahy-miR156b-3p_arahy.Tifrunner.gnm2.ann1.Y9YBLC.2_1417_TPlot.pdf	0	0	NA	NA	NA	19.286	0	Inf	up	1.1252e-05	1.82352e-05
ahy-miR156b-3p	arahy.Tifrunner.gnm2.ann1.ZC3RNY.1	arahy.Tifrunner.gnm2.ann1.ZC3RNY	-	ATP-dependent Clp protease ATP-binding subunit	GO:0000166(nucleotide binding);GO:0005515(protein binding);GO:0005524(ATP binding);GO:0017111(nucleoside-triphosphatase activity);GO:0019538(protein metabolic process)	NA	1335	1354	1345	0.656992	5.5	..(((.((((-((((((((((&)))))))))).)))).)))..	AUUGAGAGGA-CUUAGAGAGC&GCUCUCUAAGCUUCUGUCAUC	6	115.716	2	0.999535	Output/DS1/cleaveLand_result/t_plot/ahy-miR156b-3p_arahy.Tifrunner.gnm2.ann1.ZC3RNY.1_1345_TPlot.pdf	4	59.6774	2	0.999464	Output/DS2/cleaveLand_result/t_plot/ahy-miR156b-3p_arahy.Tifrunner.gnm2.ann1.ZC3RNY.1_1345_TPlot.pdf	115.716	59.6774	0.955333	up	2.3208e-05	3.74027e-05
ahy-miR156b-3p	arahy.Tifrunner.gnm2.ann1.ZC3RNY.2	arahy.Tifrunner.gnm2.ann1.ZC3RNY	-	ATP-dependent Clp protease ATP-binding subunit	GO:0000166(nucleotide binding);GO:0005515(protein binding);GO:0005524(ATP binding);GO:0017111(nucleoside-triphosphatase activity);GO:0019538(protein metabolic process)	NA	2759	2778	2769	0.656992	5.5	..(((.((((-((((((((((&)))))))))).)))).)))..	AUUGAGAGGA-CUUAGAGAGC&GCUCUCUAAGCUUCUGUCAUC	7	135.002	2	0.999469	Output/DS1/cleaveLand_result/t_plot/ahy-miR156b-3p_arahy.Tifrunner.gnm2.ann1.ZC3RNY.2_2769_TPlot.pdf	8	119.355	2	0.99939	Output/DS2/cleaveLand_result/t_plot/ahy-miR156b-3p_arahy.Tifrunner.gnm2.ann1.ZC3RNY.2_2769_TPlot.pdf	135.002	119.355	0.177725	up	0.32651	0.347418
ahy-miR3509-3p	arahy.Tifrunner.gnm2.ann1.22G7N5.1	arahy.Tifrunner.gnm2.ann1.22G7N5	-	trihelix transcription factor GT-2-like [Glycine max]	GO:0003682(chromatin binding)	NA	2087	2108	2099	0.71831	4	(((((.(((((((.((((((((&)))))))).))))))).)))))	UGAUAGCUGAGAGCUGUUAGAU&AUCUAACGACUCUCAGAUAUCA	0	0	NA	NA	NA	2	29.8387	3	0.307662	Output/DS2/cleaveLand_result/t_plot/ahy-miR3509-3p_arahy.Tifrunner.gnm2.ann1.22G7N5.1_2099_TPlot.pdf	0	29.8387	-Inf	down	4.6941e-08	1.33078e-07
ahy-miR3509-3p	arahy.Tifrunner.gnm2.ann1.5CRU8P.1	arahy.Tifrunner.gnm2.ann1.5CRU8P	GAPN	NADP-dependent glyceraldehyde-3-phosphate dehydrogenase	GO:0008152(metabolic process);GO:0016491(oxidoreductase activity);GO:0055114(oxidation-reduction process)	ko00010(Glycolysis / Gluconeogenesis);ko00030(Pentose phosphate pathway)	193	214	205	0.909859	1	(((((.((((((((((((((((&)))))))))))))))).)))))	UGAUACCUGAGAGUCGUUAGAU&AUCUAACGACUCUCAGAUAUCA	0	0	NA	NA	NA	1	14.9194	4	0.190143	Output/DS2/cleaveLand_result/t_plot/ahy-miR3509-3p_arahy.Tifrunner.gnm2.ann1.5CRU8P.1_205_TPlot.pdf	0	14.9194	-Inf	down	0.0001122	0.000135089
ahy-miR3509-3p	arahy.Tifrunner.gnm2.ann1.6BH6U4.1	arahy.Tifrunner.gnm2.ann1.6BH6U4	-	uncharacterized protein LOC100800379 isoform X1 [Glycine max]	NA	NA	789	810	801	0.805634	4	((((((((((((..((((((((&))))))))..))))))))))))	UGAUAUCUGAGAACCGUUAGAU&AUCUAACGACUCUCAGAUAUCA	2	38.5721	2	0.397401	Output/DS1/cleaveLand_result/t_plot/ahy-miR3509-3p_arahy.Tifrunner.gnm2.ann1.6BH6U4.1_801_TPlot.pdf	0	0	NA	NA	NA	38.5721	0	Inf	up	5.2749e-10	2.00681e-09
ahy-miR3509-3p	arahy.Tifrunner.gnm2.ann1.D0IPBT.1	arahy.Tifrunner.gnm2.ann1.D0IPBT	CTR1	Protein kinase superfamily protein	GO:0004672(protein kinase activity);GO:0004674(protein serine/threonine kinase activity);GO:0005515(protein binding);GO:0005524(ATP binding);GO:0006468(protein phosphorylation)	NA	4598	4618	4610	0.661972	6.5	((((((((((((((-((.(((.&.))).)).))))))))))))))	UGAUAUCUGGGGGU-GUGAGAG&AUCUAACGACUCUCAGAUAUCA	1	19.286	4	0.961233	Output/DS1/cleaveLand_result/t_plot/ahy-miR3509-3p_arahy.Tifrunner.gnm2.ann1.D0IPBT.1_4610_TPlot.pdf	0	0	NA	NA	NA	19.286	0	Inf	up	1.1252e-05	1.82352e-05
ahy-miR3509-3p	arahy.Tifrunner.gnm2.ann1.EDC6ME.1	arahy.Tifrunner.gnm2.ann1.EDC6ME	ATC401	Pentatricopeptide repeat (PPR) superfamily protein	GO:0005515(protein binding)	NA	1852	1873	1864	0.71831	4	(((((.(((((((.((((((((&)))))))).))))))).)))))	UGAUAGCUGAGAGCUGUUAGAU&AUCUAACGACUCUCAGAUAUCA	4	77.1441	2	0.553651	Output/DS1/cleaveLand_result/t_plot/ahy-miR3509-3p_arahy.Tifrunner.gnm2.ann1.EDC6ME.1_1864_TPlot.pdf	5	74.5968	2	0.54699	Output/DS2/cleaveLand_result/t_plot/ahy-miR3509-3p_arahy.Tifrunner.gnm2.ann1.EDC6ME.1_1864_TPlot.pdf	77.1441	74.5968	0.0484425	up	0.83617	0.839567
ahy-miR3509-3p	arahy.Tifrunner.gnm2.ann1.FQQ6CB.1	arahy.Tifrunner.gnm2.ann1.FQQ6CB	ABCG32	pleiotropic drug resistance 4	NA	NA	164	186	177	0.752113	7	(((.((((((((((((((((...&...))))))))))))))))-)))	UGAUUGUCUGGGAGUCGUUAUUG&AUCUAACGACUCUCAGAUA-UCA	0	0	NA	NA	NA	3	44.7581	2	0.46533	Output/DS2/cleaveLand_result/t_plot/ahy-miR3509-3p_arahy.Tifrunner.gnm2.ann1.FQQ6CB.1_177_TPlot.pdf	0	44.7581	-Inf	down	2.2283e-11	1.27622e-10
ahy-miR3509-3p	arahy.Tifrunner.gnm2.ann1.K2CPZ4.1	arahy.Tifrunner.gnm2.ann1.K2CPZ4	-	Pentatricopeptide repeat (PPR) superfamily protein	GO:0005515(protein binding)	NA	1852	1873	1864	0.71831	4	(((((.(((((((.((((((((&)))))))).))))))).)))))	UGAUAGCUGAGAGCUGUUAGAU&AUCUAACGACUCUCAGAUAUCA	3	57.8581	2	0.536586	Output/DS1/cleaveLand_result/t_plot/ahy-miR3509-3p_arahy.Tifrunner.gnm2.ann1.K2CPZ4.1_1864_TPlot.pdf	4	59.6774	2	0.529994	Output/DS2/cleaveLand_result/t_plot/ahy-miR3509-3p_arahy.Tifrunner.gnm2.ann1.K2CPZ4.1_1864_TPlot.pdf	57.8581	59.6774	-0.0446669	down	0.86672	0.867616
ahy-miR3509-3p	arahy.Tifrunner.gnm2.ann1.V13CJX.1	arahy.Tifrunner.gnm2.ann1.V13CJX	SAC1	Phosphoinositide phosphatase family protein	GO:0042578(phosphoric ester hydrolase activity)	ko00562(Inositol phosphate metabolism);ko04070(Phosphatidylinositol signaling system)	2018	2040	2030	0.673239	7	((((..(((((((((((((.((.&.))-)))))))))))))..))))	UGAUUCCUGAGAGUUGUUGUGAA&AUC-UAACGACUCUCAGAUAUCA	0	0	NA	NA	NA	1	14.9194	4	0.933565	Output/DS2/cleaveLand_result/t_plot/ahy-miR3509-3p_arahy.Tifrunner.gnm2.ann1.V13CJX.1_2030_TPlot.pdf	0	14.9194	-Inf	down	0.0001122	0.000135089
ahy-miR3509-3p	arahy.Tifrunner.gnm2.ann1.X1U4MM.2	arahy.Tifrunner.gnm2.ann1.X1U4MM	ARF6	auxin response factor 6	GO:0003677(DNA binding);GO:0005634(nucleus);GO:0009725(response to hormone);GO:0046983(protein dimerization activity)	ko04075(Plant hormone signal transduction)	2904	2925	2916	0.673239	3.5	(((((.((((((.(((((((((&))))))))).)))))).)))))	UGAUACUUGAGAAUCGUUAGAU&AUCUAACGACUCUCAGAUAUCA	0	0	NA	NA	NA	1	14.9194	4	0.915458	Output/DS2/cleaveLand_result/t_plot/ahy-miR3509-3p_arahy.Tifrunner.gnm2.ann1.X1U4MM.2_2916_TPlot.pdf	0	14.9194	-Inf	down	0.0001122	0.000135089
ahy-miR3509-3p	arahy.Tifrunner.gnm2.ann1.Z43HYI.1	arahy.Tifrunner.gnm2.ann1.Z43HYI	ATC401	Pentatricopeptide repeat (PPR-like) superfamily protein	GO:0005515(protein binding)	NA	2522	2543	2534	0.71831	4	(((((.(((((((.((((((((&)))))))).))))))).)))))	UGAUAGCUGAGAGCUGUUAGAU&AUCUAACGACUCUCAGAUAUCA	17	327.863	2	0.561946	Output/DS1/cleaveLand_result/t_plot/ahy-miR3509-3p_arahy.Tifrunner.gnm2.ann1.Z43HYI.1_2534_TPlot.pdf	6	89.5162	2	0.555255	Output/DS2/cleaveLand_result/t_plot/ahy-miR3509-3p_arahy.Tifrunner.gnm2.ann1.Z43HYI.1_2534_TPlot.pdf	327.863	89.5162	1.87287	up	1.8619e-31	7.06731e-30
ahy-miR3509-5p	arahy.Tifrunner.gnm2.ann1.63P8XR.1	arahy.Tifrunner.gnm2.ann1.63P8XR	NUP50B	RAN binding protein 1	GO:0005643(nuclear pore);GO:0046907(intracellular transport)	NA	673	695	686	0.669355	3.5	((((((.(((.(((((((((((.&.))))))))))).)))-))))))	UCAUUUCAACAGCUCUCAAGUAG&AUACUUGAGAGCCGUU-AGAUGA	0	0	NA	NA	NA	5	74.5968	2	0.858007	Output/DS2/cleaveLand_result/t_plot/ahy-miR3509-5p_arahy.Tifrunner.gnm2.ann1.63P8XR.1_686_TPlot.pdf	0	74.5968	-Inf	down	5.7655e-18	7.26315e-17
ahy-miR3509-5p	arahy.Tifrunner.gnm2.ann1.6480K7.1	arahy.Tifrunner.gnm2.ann1.6480K7	-	cysteine proteinase1	GO:0006508(proteolysis);GO:0008234(cysteine-type peptidase activity)	NA	413	435	426	0.655914	7	(((..((((((.((((((((((.&.))))))))))-))))))..)))	UCAAGUAACGGUCUCUUAAGUGG&AUACUUGAGAG-CCGUUAGAUGA	9	173.574	2	0.90233	Output/DS1/cleaveLand_result/t_plot/ahy-miR3509-5p_arahy.Tifrunner.gnm2.ann1.6480K7.1_426_TPlot.pdf	2	29.8387	3	0.68012	Output/DS2/cleaveLand_result/t_plot/ahy-miR3509-5p_arahy.Tifrunner.gnm2.ann1.6480K7.1_426_TPlot.pdf	173.574	29.8387	2.5403	up	6.8751e-24	1.60673e-22
ahy-miR3509-5p	arahy.Tifrunner.gnm2.ann1.ER2CNQ.1	arahy.Tifrunner.gnm2.ann1.ER2CNQ	RD21B	cysteine proteinase1	GO:0006508(proteolysis);GO:0008234(cysteine-type peptidase activity)	ko04145(Phagosome)	413	435	426	0.655914	7	(((..((((((.((((((((((.&.))))))))))-))))))..)))	UCAAGUAACGGUCUCUUAAGUGG&AUACUUGAGAG-CCGUUAGAUGA	4	77.1441	3	0.589643	Output/DS1/cleaveLand_result/t_plot/ahy-miR3509-5p_arahy.Tifrunner.gnm2.ann1.ER2CNQ.1_426_TPlot.pdf	2	29.8387	3	0.677166	Output/DS2/cleaveLand_result/t_plot/ahy-miR3509-5p_arahy.Tifrunner.gnm2.ann1.ER2CNQ.1_426_TPlot.pdf	77.1441	29.8387	1.37037	up	4.7924e-06	1.2912e-05
ahy-miR3509-5p	arahy.Tifrunner.gnm2.ann1.R526DL.1	arahy.Tifrunner.gnm2.ann1.R526DL	SD18	receptor-like serine/threonine kinase 2	GO:0004672(protein kinase activity);GO:0004674(protein serine/threonine kinase activity);GO:0005515(protein binding);GO:0005524(ATP binding);GO:0006468(protein phosphorylation);GO:0048544(recognition of pollen)	NA	2585	2605	2596	0.696237	6.5	((((((((-((((((((((((.&.)))))))))))).))))))))	UCAUCUGA-GGUUCUUAGGUGC&AUACUUGAGAGCCGUUAGAUGA	1	19.286	4	0.939799	Output/DS1/cleaveLand_result/t_plot/ahy-miR3509-5p_arahy.Tifrunner.gnm2.ann1.R526DL.1_2596_TPlot.pdf	0	0	NA	NA	NA	19.286	0	Inf	up	1.1252e-05	1.82352e-05
ahy-miR3509-5p	arahy.Tifrunner.gnm2.ann1.UW7KXU.1	arahy.Tifrunner.gnm2.ann1.UW7KXU	At2g20760	Clathrin light chain protein	GO:0005198(structural molecule activity);GO:0006886(intracellular protein transport);GO:0016192(vesicle-mediated transport);GO:0030130(clathrin coat of trans-Golgi network vesicle);GO:0030132(clathrin coat of coated pit)	ko04144(Endocytosis)	1103	1125	1115	0.655914	7	((.((((((((((((.(((.(((&))).)))-)))))))))))).))	UCUUCUAACGGCUCUGCAGAUGU&AUACUUG-AGAGCCGUUAGAUGA	0	0	NA	NA	NA	3	44.7581	3	0.671177	Output/DS2/cleaveLand_result/t_plot/ahy-miR3509-5p_arahy.Tifrunner.gnm2.ann1.UW7KXU.1_1115_TPlot.pdf	0	44.7581	-Inf	down	2.2283e-11	1.27622e-10
ahy-miR3509-5p	arahy.Tifrunner.gnm2.ann1.WQ1I1V.1	arahy.Tifrunner.gnm2.ann1.WQ1I1V	FDH	3-ketoacyl-CoA synthase 10	GO:0003824(catalytic activity);GO:0006633(fatty acid biosynthetic process);GO:0008152(metabolic process);GO:0008610(lipid biosynthetic process);GO:0016020(membrane)	ko00062(Fatty acid elongation)	1808	1829	1820	0.698925	4	((((((((((((((((((.(((&))).))))))))))))))))))	UUAUCUAAUGGUUCUCAACUAU&AUACUUGAGAGCCGUUAGAUGA	1	19.286	4	0.935581	Output/DS1/cleaveLand_result/t_plot/ahy-miR3509-5p_arahy.Tifrunner.gnm2.ann1.WQ1I1V.1_1820_TPlot.pdf	0	0	NA	NA	NA	19.286	0	Inf	up	1.1252e-05	1.82352e-05
ahy-miR3509-5p	arahy.Tifrunner.gnm2.ann1.XDV1T5.1	arahy.Tifrunner.gnm2.ann1.XDV1T5	-	Clathrin light chain protein	GO:0005198(structural molecule activity);GO:0006886(intracellular protein transport);GO:0016192(vesicle-mediated transport);GO:0030130(clathrin coat of trans-Golgi network vesicle);GO:0030132(clathrin coat of coated pit)	NA	1067	1089	1079	0.655914	7	((.((((((((((((.(((.(((&))).)))-)))))))))))).))	UCUUCUAACGGCUCUGCAGAUGU&AUACUUG-AGAGCCGUUAGAUGA	1	19.286	4	0.983924	Output/DS1/cleaveLand_result/t_plot/ahy-miR3509-5p_arahy.Tifrunner.gnm2.ann1.XDV1T5.1_1079_TPlot.pdf	3	44.7581	3	0.674185	Output/DS2/cleaveLand_result/t_plot/ahy-miR3509-5p_arahy.Tifrunner.gnm2.ann1.XDV1T5.1_1079_TPlot.pdf	19.286	44.7581	-1.21459	down	0.0014578	0.00168582
ahy-miR3510	arahy.Tifrunner.gnm2.ann1.Z34153.1	arahy.Tifrunner.gnm2.ann1.Z34153	-	uncharacterized protein LOC100782615 [Glycine max]	NA	NA	1591	1611	1603	0.662198	6.5	((((((..(((((-((((((((&)))))))).)))))..))))))	UCAGUUCAGCAAG-UGGUGUGA&UUAUACCAUCUUGCGAGACUGA	0	0	NA	NA	NA	1	14.9194	4	0.629991	Output/DS2/cleaveLand_result/t_plot/ahy-miR3510_arahy.Tifrunner.gnm2.ann1.Z34153.1_1603_TPlot.pdf	0	14.9194	-Inf	down	0.0001122	0.000135089
ahy-miR3511-3p	arahy.Tifrunner.gnm2.ann1.0G90TE.4	arahy.Tifrunner.gnm2.ann1.0G90TE	PCMP-A2	Pentatricopeptide repeat (PPR) superfamily protein	GO:0005515(protein binding)	NA	2630	2650	2641	0.678261	7	.(((..(((((((((((((..&..)))))))))))))..))).	CUGCAUGGUGCCAUAGUAAAG&UGUUACUAUGGCAUCUGGUAA	0	0	NA	NA	NA	1	14.9194	4	0.970548	Output/DS2/cleaveLand_result/t_plot/ahy-miR3511-3p_arahy.Tifrunner.gnm2.ann1.0G90TE.4_2641_TPlot.pdf	0	14.9194	-Inf	down	0.0001122	0.000135089
ahy-miR3511-3p	arahy.Tifrunner.gnm2.ann1.1NMA8N.1	arahy.Tifrunner.gnm2.ann1.1NMA8N	UPTG	alpha-1,4-glucan-protein synthase [UDP-forming]-like protein	GO:0016866(intramolecular transferase activity);GO:0030244(cellulose biosynthetic process)	ko00520(Amino sugar and nucleotide sugar metabolism)	1205	1224	1215	0.652174	6	(((((-(((((((((((.((.&.)).))))))))))).)))))	UUGCU-GAUGCCAUGGUCACU&UGUUACUAUGGCAUCUGGUAA	3	57.8581	2	0.967709	Output/DS1/cleaveLand_result/t_plot/ahy-miR3511-3p_arahy.Tifrunner.gnm2.ann1.1NMA8N.1_1215_TPlot.pdf	2	29.8387	2	0.965608	Output/DS2/cleaveLand_result/t_plot/ahy-miR3511-3p_arahy.Tifrunner.gnm2.ann1.1NMA8N.1_1215_TPlot.pdf	57.8581	29.8387	0.955333	up	0.0027707	0.00317186
ahy-miR3511-3p	arahy.Tifrunner.gnm2.ann1.1UE66A.1	arahy.Tifrunner.gnm2.ann1.1UE66A	NTL9	NAC domain containing protein 62	GO:0003677(DNA binding)	NA	1284	1304	1295	0.675362	6.5	.(((((..((((((((((((.&.))))))))))))..))))).	CUGCUGAUUGCCAUAGUGACG&UGUUACUAUGGCAUCUGGUAA	1	19.286	4	0.98688	Output/DS1/cleaveLand_result/t_plot/ahy-miR3511-3p_arahy.Tifrunner.gnm2.ann1.1UE66A.1_1295_TPlot.pdf	0	0	NA	NA	NA	19.286	0	Inf	up	1.1252e-05	1.82352e-05
ahy-miR3511-3p	arahy.Tifrunner.gnm2.ann1.3PZ9K2.1	arahy.Tifrunner.gnm2.ann1.3PZ9K2	-	malate dehydrogenase	GO:0003824(catalytic activity);GO:0005975(carbohydrate metabolic process);GO:0006108(malate metabolic process);GO:0016491(oxidoreductase activity);GO:0016615(malate dehydrogenase activity);GO:0030060(L-malate dehydrogenase activity);GO:0044262(cellular carbohydrate metabolic process);GO:0055114(oxidation-reduction process)	NA	929	950	941	0.689855	6.5	..((((.((((((((((((((.&.))))))))))))))-))))..	GGAUCAUGAUGUCAUAGUAGCU&UGUUACUAUGGCAUC-UGGUAA	5	96.4302	3	0.482628	Output/DS1/cleaveLand_result/t_plot/ahy-miR3511-3p_arahy.Tifrunner.gnm2.ann1.3PZ9K2.1_941_TPlot.pdf	5	74.5968	2	0.812833	Output/DS2/cleaveLand_result/t_plot/ahy-miR3511-3p_arahy.Tifrunner.gnm2.ann1.3PZ9K2.1_941_TPlot.pdf	96.4302	74.5968	0.370371	up	0.095003	0.106163
ahy-miR3511-3p	arahy.Tifrunner.gnm2.ann1.4539Z2.1	arahy.Tifrunner.gnm2.ann1.4539Z2	-	alpha-1,4-glucan-protein synthase [UDP-forming]-like protein	GO:0016866(intramolecular transferase activity);GO:0030244(cellulose biosynthetic process)	NA	1196	1215	1206	0.652174	6	(((((-(((((((((((.((.&.)).))))))))))).)))))	UUGCU-GAUGCCAUGGUCACU&UGUUACUAUGGCAUCUGGUAA	1	19.286	4	0.99803	Output/DS1/cleaveLand_result/t_plot/ahy-miR3511-3p_arahy.Tifrunner.gnm2.ann1.4539Z2.1_1206_TPlot.pdf	1	14.9194	4	0.996088	Output/DS2/cleaveLand_result/t_plot/ahy-miR3511-3p_arahy.Tifrunner.gnm2.ann1.4539Z2.1_1206_TPlot.pdf	19.286	14.9194	0.370371	up	0.45529	0.462821
ahy-miR3511-3p	arahy.Tifrunner.gnm2.ann1.9BBP6D.1	arahy.Tifrunner.gnm2.ann1.9BBP6D	MMDH	malate dehydrogenase	GO:0003824(catalytic activity);GO:0005975(carbohydrate metabolic process);GO:0006108(malate metabolic process);GO:0016491(oxidoreductase activity);GO:0016615(malate dehydrogenase activity);GO:0030060(L-malate dehydrogenase activity);GO:0044262(cellular carbohydrate metabolic process);GO:0055114(oxidation-reduction process)	ko00020(Citrate cycle (TCA cycle));ko00620(Pyruvate metabolism);ko00630(Glyoxylate and dicarboxylate metabolism);ko00710(Carbon fixation in photosynthetic organisms);ko00270(Cysteine and methionine metabolism)	978	999	990	0.689855	6.5	..((((.((((((((((((((.&.))))))))))))))-))))..	GGAUCAUGAUGUCAUAGUAGCU&UGUUACUAUGGCAUC-UGGUAA	9	173.574	2	0.828536	Output/DS1/cleaveLand_result/t_plot/ahy-miR3511-3p_arahy.Tifrunner.gnm2.ann1.9BBP6D.1_990_TPlot.pdf	2	29.8387	3	0.578548	Output/DS2/cleaveLand_result/t_plot/ahy-miR3511-3p_arahy.Tifrunner.gnm2.ann1.9BBP6D.1_990_TPlot.pdf	173.574	29.8387	2.5403	up	6.8751e-24	1.60673e-22
ahy-miR3511-3p	arahy.Tifrunner.gnm2.ann1.9BBP6D.2	arahy.Tifrunner.gnm2.ann1.9BBP6D	MMDH	malate dehydrogenase	GO:0003824(catalytic activity);GO:0005975(carbohydrate metabolic process);GO:0006108(malate metabolic process);GO:0016491(oxidoreductase activity);GO:0016615(malate dehydrogenase activity);GO:0030060(L-malate dehydrogenase activity);GO:0044262(cellular carbohydrate metabolic process);GO:0055114(oxidation-reduction process)	ko00020(Citrate cycle (TCA cycle));ko00620(Pyruvate metabolism);ko00630(Glyoxylate and dicarboxylate metabolism);ko00710(Carbon fixation in photosynthetic organisms);ko00270(Cysteine and methionine metabolism)	978	999	990	0.689855	6.5	..((((.((((((((((((((.&.))))))))))))))-))))..	GGAUCAUGAUGUCAUAGUAGCU&UGUUACUAUGGCAUC-UGGUAA	10	192.86	2	0.797	Output/DS1/cleaveLand_result/t_plot/ahy-miR3511-3p_arahy.Tifrunner.gnm2.ann1.9BBP6D.2_990_TPlot.pdf	0	0	NA	NA	NA	192.86	0	Inf	up	7.4809e-44	4.34453e-42
ahy-miR3511-3p	arahy.Tifrunner.gnm2.ann1.B9PVT7.1	arahy.Tifrunner.gnm2.ann1.B9PVT7	-	seed linoleate 9S-lipoxygenase	GO:0005506(iron ion binding);GO:0005515(protein binding);GO:0016165(linoleate 13S-lipoxygenase activity);GO:0046872(metal ion binding);GO:0055114(oxidation-reduction process)	NA	1971	1990	1981	0.66087	7	.(((((((-(((((((((((.&.))))))))))).))))))).	CUAUCAGG-GUCAUGGUGACU&UGUUACUAUGGCAUCUGGUAA	0	0	NA	NA	NA	2	29.8387	3	0.788483	Output/DS2/cleaveLand_result/t_plot/ahy-miR3511-3p_arahy.Tifrunner.gnm2.ann1.B9PVT7.1_1981_TPlot.pdf	0	29.8387	-Inf	down	4.6941e-08	1.33078e-07
ahy-miR3511-3p	arahy.Tifrunner.gnm2.ann1.C0BD5K.1	arahy.Tifrunner.gnm2.ann1.C0BD5K	NHL12	Late embryogenesis abundant (LEA) hydroxyproline-rich glycoprotein family	NA	NA	357	376	367	0.698551	6.5	.(((((((-(((((.(((((.&.))))).))))).))))))).	CUACCAGG-GCCAUCGUGACG&UGUUACUAUGGCAUCUGGUAA	1	19.286	4	0.918354	Output/DS1/cleaveLand_result/t_plot/ahy-miR3511-3p_arahy.Tifrunner.gnm2.ann1.C0BD5K.1_367_TPlot.pdf	0	0	NA	NA	NA	19.286	0	Inf	up	1.1252e-05	1.82352e-05
ahy-miR3511-3p	arahy.Tifrunner.gnm2.ann1.DT44SI.1	arahy.Tifrunner.gnm2.ann1.DT44SI	-	LL-diaminopimelate aminotransferase	NA	ko00130(Ubiquinone and other terpenoid-quinone biosynthesis)	687	708	699	0.672464	6	.((((..(((((((.(((((((&))))))).)))))))-.)))).	GUACCCUGAUGCCAAAGUAAUA&UGUUACUAUGGCAUC-UGGUAA	0	0	NA	NA	NA	1	14.9194	4	0.979484	Output/DS2/cleaveLand_result/t_plot/ahy-miR3511-3p_arahy.Tifrunner.gnm2.ann1.DT44SI.1_699_TPlot.pdf	0	14.9194	-Inf	down	0.0001122	0.000135089
ahy-miR3511-3p	arahy.Tifrunner.gnm2.ann1.K4B1N3.3	arahy.Tifrunner.gnm2.ann1.K4B1N3	-	Pentatricopeptide repeat (PPR) superfamily protein	GO:0005515(protein binding)	NA	1958	1978	1969	0.678261	7	.(((..(((((((((((((..&..)))))))))))))..))).	CUGCAUGGUGCCAUAGUAAAG&UGUUACUAUGGCAUCUGGUAA	0	0	NA	NA	NA	1	14.9194	4	0.974667	Output/DS2/cleaveLand_result/t_plot/ahy-miR3511-3p_arahy.Tifrunner.gnm2.ann1.K4B1N3.3_1969_TPlot.pdf	0	14.9194	-Inf	down	0.0001122	0.000135089
ahy-miR3511-3p	arahy.Tifrunner.gnm2.ann1.KJ79M0.1	arahy.Tifrunner.gnm2.ann1.KJ79M0	-	magnesium ion binding	GO:0000287(magnesium ion binding);GO:0003824(catalytic activity);GO:0009063(cellular amino acid catabolic process);GO:0009234(menaquinone biosynthetic process);GO:0016836(hydro-lyase activity);GO:0030976(thiamine pyrophosphate binding);GO:0070204(2-succinyl-5-enolpyruvyl-6-hydroxy-3-cyclohexene-1-carboxylic-acid synthase activity)	NA	3605	3625	3616	0.733333	5.5	..((.((((((((((((((((&)))))))))))))))).))..	ACGCAAGAUGCCAUGGUAAUA&UGUUACUAUGGCAUCUGGUAA	1	19.286	4	0.649902	Output/DS1/cleaveLand_result/t_plot/ahy-miR3511-3p_arahy.Tifrunner.gnm2.ann1.KJ79M0.1_3616_TPlot.pdf	0	0	NA	NA	NA	19.286	0	Inf	up	1.1252e-05	1.82352e-05
ahy-miR3511-3p	arahy.Tifrunner.gnm2.ann1.KJ79M0.2	arahy.Tifrunner.gnm2.ann1.KJ79M0	-	magnesium ion binding	GO:0000287(magnesium ion binding);GO:0003824(catalytic activity);GO:0009063(cellular amino acid catabolic process);GO:0009234(menaquinone biosynthetic process);GO:0016836(hydro-lyase activity);GO:0030976(thiamine pyrophosphate binding);GO:0070204(2-succinyl-5-enolpyruvyl-6-hydroxy-3-cyclohexene-1-carboxylic-acid synthase activity)	NA	3464	3484	3475	0.733333	5.5	..((.((((((((((((((((&)))))))))))))))).))..	ACGCAAGAUGCCAUGGUAAUA&UGUUACUAUGGCAUCUGGUAA	1	19.286	4	0.637846	Output/DS1/cleaveLand_result/t_plot/ahy-miR3511-3p_arahy.Tifrunner.gnm2.ann1.KJ79M0.2_3475_TPlot.pdf	0	0	NA	NA	NA	19.286	0	Inf	up	1.1252e-05	1.82352e-05
ahy-miR3511-3p	arahy.Tifrunner.gnm2.ann1.MNHF94.1	arahy.Tifrunner.gnm2.ann1.MNHF94	-	Disease resistance protein (TIR-NBS-LRR class) family	GO:0005515(protein binding);GO:0006952(defense response);GO:0007165(signal transduction);GO:0043531(ADP binding)	NA	3785	3805	3796	0.710145	7	(((((((((((((((..((((&))))..)))))))))))))))	UUAUCAGGUGCCAUGAGAGCA&UGUUACUAUGGCAUCUGGUAA	1	19.286	4	0.873211	Output/DS1/cleaveLand_result/t_plot/ahy-miR3511-3p_arahy.Tifrunner.gnm2.ann1.MNHF94.1_3796_TPlot.pdf	0	0	NA	NA	NA	19.286	0	Inf	up	1.1252e-05	1.82352e-05
ahy-miR3511-3p	arahy.Tifrunner.gnm2.ann1.Q4IY6W.1	arahy.Tifrunner.gnm2.ann1.Q4IY6W	AGD2	LL-diaminopimelate aminotransferase	GO:0003824(catalytic activity);GO:0009089(lysine biosynthetic process via diaminopimelate);GO:0030170(pyridoxal phosphate binding)	ko00300(Lysine biosynthesis)	459	480	471	0.672464	6	.((((..(((((((.(((((((&))))))).)))))))-.)))).	GUACCCUGAUGCCAAAGUAAUA&UGUUACUAUGGCAUC-UGGUAA	0	0	NA	NA	NA	1	14.9194	4	0.981257	Output/DS2/cleaveLand_result/t_plot/ahy-miR3511-3p_arahy.Tifrunner.gnm2.ann1.Q4IY6W.1_471_TPlot.pdf	0	14.9194	-Inf	down	0.0001122	0.000135089
ahy-miR3511-3p	arahy.Tifrunner.gnm2.ann1.Q8AGNQ.1	arahy.Tifrunner.gnm2.ann1.Q8AGNQ	CHC1	Clathrin, heavy chain	GO:0005198(structural molecule activity);GO:0005488(binding);GO:0005515(protein binding);GO:0006886(intracellular protein transport);GO:0016192(vesicle-mediated transport);GO:0030130(clathrin coat of trans-Golgi network vesicle);GO:0030132(clathrin coat of coated pit)	ko04144(Endocytosis)	5042	5063	5054	0.666667	7	.(((..(((((((((((.((((&)))).)))))))))))-.))).	CUACAAAGAUGCCAUGGAGACA&UGUUACUAUGGCAUCU-GGUAA	2	38.5721	2	0.94003	Output/DS1/cleaveLand_result/t_plot/ahy-miR3511-3p_arahy.Tifrunner.gnm2.ann1.Q8AGNQ.1_5054_TPlot.pdf	0	0	NA	NA	NA	38.5721	0	Inf	up	5.2749e-10	2.00681e-09
ahy-miR3511-3p	arahy.Tifrunner.gnm2.ann1.RFJL13.1	arahy.Tifrunner.gnm2.ann1.RFJL13	-	DCD (Development and Cell Death) domain protein	NA	NA	2338	2356	2348	0.692754	6	..((((((-((((-(((((((&))))))).)))).))))))..	CAACCAGA-GCCA-AGUGACA&UGUUACUAUGGCAUCUGGUAA	2	38.5721	3	0.447785	Output/DS1/cleaveLand_result/t_plot/ahy-miR3511-3p_arahy.Tifrunner.gnm2.ann1.RFJL13.1_2348_TPlot.pdf	6	89.5162	2	0.779095	Output/DS2/cleaveLand_result/t_plot/ahy-miR3511-3p_arahy.Tifrunner.gnm2.ann1.RFJL13.1_2348_TPlot.pdf	38.5721	89.5162	-1.21459	down	6.7489e-06	1.78196e-05
ahy-miR3511-3p	arahy.Tifrunner.gnm2.ann1.U3Z2PN.3	arahy.Tifrunner.gnm2.ann1.U3Z2PN	SCPL3	serine carboxypeptidase-like 11	GO:0004185(serine-type carboxypeptidase activity);GO:0006508(proteolysis)	NA	279	298	289	0.727536	6.5	..(((((-((((((((((((.&.)))))))))))).)))))..	GAACCGG-UGCUAUAGUGACG&UGUUACUAUGGCAUCUGGUAA	1	19.286	4	0.723774	Output/DS1/cleaveLand_result/t_plot/ahy-miR3511-3p_arahy.Tifrunner.gnm2.ann1.U3Z2PN.3_289_TPlot.pdf	0	0	NA	NA	NA	19.286	0	Inf	up	1.1252e-05	1.82352e-05
ahy-miR3511-3p	arahy.Tifrunner.gnm2.ann1.U3Z2PN.4	arahy.Tifrunner.gnm2.ann1.U3Z2PN	SCPL3	serine carboxypeptidase-like 11	GO:0004185(serine-type carboxypeptidase activity);GO:0006508(proteolysis)	NA	279	298	289	0.727536	6.5	..(((((-((((((((((((.&.)))))))))))).)))))..	GAACCGG-UGCUAUAGUGACG&UGUUACUAUGGCAUCUGGUAA	1	19.286	4	0.75876	Output/DS1/cleaveLand_result/t_plot/ahy-miR3511-3p_arahy.Tifrunner.gnm2.ann1.U3Z2PN.4_289_TPlot.pdf	0	0	NA	NA	NA	19.286	0	Inf	up	1.1252e-05	1.82352e-05
ahy-miR3511-3p	arahy.Tifrunner.gnm2.ann1.V7IKH4.1	arahy.Tifrunner.gnm2.ann1.V7IKH4	-	chorismate synthase	GO:0004107(chorismate synthase activity);GO:0009073(aromatic amino acid family biosynthetic process)	NA	1401	1421	1412	0.666667	7	.((.((((.(((((((((((.&.))))))))))).)))).)).	AUGGUAGAGGCCAUGGUAGCU&UGUUACUAUGGCAUCUGGUAA	2	38.5721	3	0.657598	Output/DS1/cleaveLand_result/t_plot/ahy-miR3511-3p_arahy.Tifrunner.gnm2.ann1.V7IKH4.1_1412_TPlot.pdf	1	14.9194	4	0.988426	Output/DS2/cleaveLand_result/t_plot/ahy-miR3511-3p_arahy.Tifrunner.gnm2.ann1.V7IKH4.1_1412_TPlot.pdf	38.5721	14.9194	1.37037	up	0.0012206	0.00142858
ahy-miR3511-3p	arahy.Tifrunner.gnm2.ann1.VXEK44.2	arahy.Tifrunner.gnm2.ann1.VXEK44	-	LL-diaminopimelate aminotransferase	GO:0003824(catalytic activity);GO:0009058(biosynthetic process);GO:0009089(lysine biosynthetic process via diaminopimelate);GO:0030170(pyridoxal phosphate binding)	NA	495	516	507	0.672464	6	.((((..(((((((.(((((((&))))))).)))))))-.)))).	GUACCCUGAUGCCAAAGUAAUA&UGUUACUAUGGCAUC-UGGUAA	0	0	NA	NA	NA	1	14.9194	4	0.983878	Output/DS2/cleaveLand_result/t_plot/ahy-miR3511-3p_arahy.Tifrunner.gnm2.ann1.VXEK44.2_507_TPlot.pdf	0	14.9194	-Inf	down	0.0001122	0.000135089
ahy-miR3511-3p	arahy.Tifrunner.gnm2.ann1.Y112HT.1	arahy.Tifrunner.gnm2.ann1.Y112HT	RH31	DEAD-box ATP-dependent RNA helicase family protein	GO:0003676(nucleic acid binding);GO:0004386(helicase activity);GO:0005524(ATP binding);GO:0008026(ATP-dependent helicase activity)	NA	1757	1778	1769	0.675362	6.5	.(((.((..(((((((((((((&)))))))))))))..))-))).	CUGCACAACUGCCAUGGUGACA&UGUUACUAUGGCAUCUG-GUAA	3	57.8581	2	0.907675	Output/DS1/cleaveLand_result/t_plot/ahy-miR3511-3p_arahy.Tifrunner.gnm2.ann1.Y112HT.1_1769_TPlot.pdf	0	0	NA	NA	NA	57.8581	0	Inf	up	2.8149e-14	2.06278e-13
ahy-miR3511-3p	arahy.Tifrunner.gnm2.ann1.YUJY33.1	arahy.Tifrunner.gnm2.ann1.YUJY33	-	DCD (Development and Cell Death) domain protein	NA	NA	2344	2362	2354	0.692754	6	..((((((-((((-(((((((&))))))).)))).))))))..	CAACCAGA-GCCA-AGUGACA&UGUUACUAUGGCAUCUGGUAA	3	57.8581	2	0.781181	Output/DS1/cleaveLand_result/t_plot/ahy-miR3511-3p_arahy.Tifrunner.gnm2.ann1.YUJY33.1_2354_TPlot.pdf	6	89.5162	2	0.774989	Output/DS2/cleaveLand_result/t_plot/ahy-miR3511-3p_arahy.Tifrunner.gnm2.ann1.YUJY33.1_2354_TPlot.pdf	57.8581	89.5162	-0.629629	down	0.0091102	0.0103426
ahy-miR3511-5p	arahy.Tifrunner.gnm2.ann1.1TI5B0.1	arahy.Tifrunner.gnm2.ann1.1TI5B0	-	NAD-dependent epimerase/dehydratase family protein	NA	NA	703	722	713	0.671498	6	...((((.((((((((((((&)))))))))))).))))...	GAGGUAUCUAUGGCCCUGGU&GCCAGGGCCAUGAAUGCAGA	0	0	NA	NA	NA	1	14.9194	4	0.992853	Output/DS2/cleaveLand_result/t_plot/ahy-miR3511-5p_arahy.Tifrunner.gnm2.ann1.1TI5B0.1_713_TPlot.pdf	0	14.9194	-Inf	down	0.0001122	0.000135089
ahy-miR3511-5p	arahy.Tifrunner.gnm2.ann1.1TI5B0.2	arahy.Tifrunner.gnm2.ann1.1TI5B0	-	NAD-dependent epimerase/dehydratase family protein	NA	NA	634	653	644	0.671498	6	...((((.((((((((((((&)))))))))))).))))...	GAGGUAUCUAUGGCCCUGGU&GCCAGGGCCAUGAAUGCAGA	0	0	NA	NA	NA	1	14.9194	4	0.994712	Output/DS2/cleaveLand_result/t_plot/ahy-miR3511-5p_arahy.Tifrunner.gnm2.ann1.1TI5B0.2_644_TPlot.pdf	0	14.9194	-Inf	down	0.0001122	0.000135089
ahy-miR3511-5p	arahy.Tifrunner.gnm2.ann1.24C55C.1	arahy.Tifrunner.gnm2.ann1.24C55C	E1-BETA-2	pyruvate dehydrogenase E1 beta	GO:0003824(catalytic activity);GO:0008152(metabolic process)	ko00010(Glycolysis / Gluconeogenesis);ko00020(Citrate cycle (TCA cycle));ko00620(Pyruvate metabolism)	936	956	947	0.68599	6.5	..((.(((((((((.((((((&)))))).)))))))))-))..	AUUGUCAUUCGUGGGCCUGGU&GCCAGGGCCAUGAAUG-CAGA	1	19.286	4	0.98688	Output/DS1/cleaveLand_result/t_plot/ahy-miR3511-5p_arahy.Tifrunner.gnm2.ann1.24C55C.1_947_TPlot.pdf	2	29.8387	3	0.691668	Output/DS2/cleaveLand_result/t_plot/ahy-miR3511-5p_arahy.Tifrunner.gnm2.ann1.24C55C.1_947_TPlot.pdf	19.286	29.8387	-0.629629	down	0.13216	0.14423
ahy-miR3511-5p	arahy.Tifrunner.gnm2.ann1.2C7MHE.1	arahy.Tifrunner.gnm2.ann1.2C7MHE	GP1	polygalacturonase non-catalytic protein	NA	ko04144(Endocytosis)	1445	1465	1455	0.671498	7	..(((((((.((((((.(((.&.)))-)))))).)))))))..	GGUGCAUUCUUGGCCCUUGGA&GCCA-GGGCCAUGAAUGCAGA	3	57.8581	3	0.699444	Output/DS1/cleaveLand_result/t_plot/ahy-miR3511-5p_arahy.Tifrunner.gnm2.ann1.2C7MHE.1_1455_TPlot.pdf	3	44.7581	2	0.952965	Output/DS2/cleaveLand_result/t_plot/ahy-miR3511-5p_arahy.Tifrunner.gnm2.ann1.2C7MHE.1_1455_TPlot.pdf	57.8581	44.7581	0.370371	up	0.19593	0.211676
ahy-miR3511-5p	arahy.Tifrunner.gnm2.ann1.3HD1EN.1	arahy.Tifrunner.gnm2.ann1.3HD1EN	-	uncharacterized protein LOC100791257 [Glycine max]	NA	NA	1625	1642	1633	0.657005	6	(((((--(((((((.(((((&))))).)))))))..)))))	UCUGC--UCAUGGUGUUGGC&GCCAGGGCCAUGAAUGCAGA	4	77.1441	2	0.995742	Output/DS1/cleaveLand_result/t_plot/ahy-miR3511-5p_arahy.Tifrunner.gnm2.ann1.3HD1EN.1_1633_TPlot.pdf	1	14.9194	4	0.999844	Output/DS2/cleaveLand_result/t_plot/ahy-miR3511-5p_arahy.Tifrunner.gnm2.ann1.3HD1EN.1_1633_TPlot.pdf	77.1441	14.9194	2.37037	up	8.856e-11	4.94056e-10
ahy-miR3511-5p	arahy.Tifrunner.gnm2.ann1.4137UB.1	arahy.Tifrunner.gnm2.ann1.4137UB	MED26B	transcription elongation factor (TFIIS) family protein	GO:0003677(DNA binding);GO:0005634(nucleus)	NA	1784	1801	1792	0.729469	4	.(((-((((-((((((((((&)))))))))).)))).))).	ACUG-AUUC-UGGCCCUGGC&GCCAGGGCCAUGAAUGCAGA	2	38.5721	3	0.206843	Output/DS1/cleaveLand_result/t_plot/ahy-miR3511-5p_arahy.Tifrunner.gnm2.ann1.4137UB.1_1792_TPlot.pdf	0	0	NA	NA	NA	38.5721	0	Inf	up	5.2749e-10	2.00681e-09
ahy-miR3511-5p	arahy.Tifrunner.gnm2.ann1.42EX8Y.1	arahy.Tifrunner.gnm2.ann1.42EX8Y	KEA2	Kef-type K+ transport system, membrane component	GO:0006812(cation transport);GO:0006813(potassium ion transport);GO:0008324(cation transmembrane transporter activity);GO:0015299(solute:hydrogen antiporter activity);GO:0016021(integral component of membrane);GO:0055085(transmembrane transport)	NA	3058	3078	3068	0.695652	6	(((((((((((((((.(((((&)))))-)))))))))))))))	UUUGCAUUUGUGGCCUUUGGU&GCCAG-GGCCAUGAAUGCAGA	1	19.286	4	0.964978	Output/DS1/cleaveLand_result/t_plot/ahy-miR3511-5p_arahy.Tifrunner.gnm2.ann1.42EX8Y.1_3068_TPlot.pdf	0	0	NA	NA	NA	19.286	0	Inf	up	1.1252e-05	1.82352e-05
ahy-miR3511-5p	arahy.Tifrunner.gnm2.ann1.42EX8Y.3	arahy.Tifrunner.gnm2.ann1.42EX8Y	KEA2	Kef-type K+ transport system, membrane component	GO:0006812(cation transport);GO:0006813(potassium ion transport);GO:0008324(cation transmembrane transporter activity);GO:0015299(solute:hydrogen antiporter activity);GO:0016021(integral component of membrane);GO:0055085(transmembrane transport)	NA	3329	3349	3339	0.695652	6	(((((((((((((((.(((((&)))))-)))))))))))))))	UUUGCAUUUGUGGCCUUUGGU&GCCAG-GGCCAUGAAUGCAGA	1	19.286	4	0.957089	Output/DS1/cleaveLand_result/t_plot/ahy-miR3511-5p_arahy.Tifrunner.gnm2.ann1.42EX8Y.3_3339_TPlot.pdf	0	0	NA	NA	NA	19.286	0	Inf	up	1.1252e-05	1.82352e-05
ahy-miR3511-5p	arahy.Tifrunner.gnm2.ann1.4G9RAC.1	arahy.Tifrunner.gnm2.ann1.4G9RAC	ndhL	inorganic carbon transport protein-related	GO:0055114(oxidation-reduction process)	ko00053(Ascorbate and aldarate metabolism);ko00480(Glutathione metabolism)	346	365	356	0.666667	7	...(((.((.((((((((((&)))))))))).)).)))...	GCAGCACUCUUGGCCUUGGC&GCCAGGGCCAUGAAUGCAGA	7	135.002	2	0.978223	Output/DS1/cleaveLand_result/t_plot/ahy-miR3511-5p_arahy.Tifrunner.gnm2.ann1.4G9RAC.1_356_TPlot.pdf	1	14.9194	4	0.997858	Output/DS2/cleaveLand_result/t_plot/ahy-miR3511-5p_arahy.Tifrunner.gnm2.ann1.4G9RAC.1_356_TPlot.pdf	135.002	14.9194	3.17773	up	1.0436e-22	2.11174e-21
ahy-miR3511-5p	arahy.Tifrunner.gnm2.ann1.4IG6PJ.1	arahy.Tifrunner.gnm2.ann1.4IG6PJ	RPL13	Ribosomal protein L13 family protein	GO:0003735(structural constituent of ribosome);GO:0005840(ribosome);GO:0006412(translation)	ko03010(Ribosome)	172	191	182	0.669082	6.5	...(((..((((((((((((&))))))))))))..)))...	GAGGCAAGCAUGGCUCUGGU&GCCAGGGCCAUGAAUGCAGA	3	57.8581	3	0.759879	Output/DS1/cleaveLand_result/t_plot/ahy-miR3511-5p_arahy.Tifrunner.gnm2.ann1.4IG6PJ.1_182_TPlot.pdf	0	0	NA	NA	NA	57.8581	0	Inf	up	2.8149e-14	2.06278e-13
ahy-miR3511-5p	arahy.Tifrunner.gnm2.ann1.594WWL.1	arahy.Tifrunner.gnm2.ann1.594WWL	HPR3	NAD(P)-binding Rossmann-fold superfamily protein	GO:0008152(metabolic process);GO:0048037(cofactor binding);GO:0051287(NAD binding);GO:0055114(oxidation-reduction process)	ko00630(Glyoxylate and dicarboxylate metabolism);ko00260(Glycine, serine and threonine metabolism)	485	504	495	0.663768	6.5	.((((...(((((((.((((&)))).)))))))...)))).	GUUGCUGACAUGGCCGUGGC&GCCAGGGCCAUGAAUGCAGA	1	19.286	4	0.999733	Output/DS1/cleaveLand_result/t_plot/ahy-miR3511-5p_arahy.Tifrunner.gnm2.ann1.594WWL.1_495_TPlot.pdf	0	0	NA	NA	NA	19.286	0	Inf	up	1.1252e-05	1.82352e-05
ahy-miR3511-5p	arahy.Tifrunner.gnm2.ann1.5JEW3L.1	arahy.Tifrunner.gnm2.ann1.5JEW3L	At4g16800	ATP-dependent caseinolytic (Clp) protease/crotonase family protein	GO:0003824(catalytic activity);GO:0008152(metabolic process)	ko00280(Valine, leucine and isoleucine degradation)	371	390	382	0.664251	5	((((((.((((-(.(((((((&))))))).).))))-))))))	UCUGCAGUUCA-GUCCCUGGC&GCCAGGGCCAUGAA-UGCAGA	0	0	NA	NA	NA	4	59.6774	2	0.98704	Output/DS2/cleaveLand_result/t_plot/ahy-miR3511-5p_arahy.Tifrunner.gnm2.ann1.5JEW3L.1_382_TPlot.pdf	0	59.6774	-Inf	down	1.1165e-14	1.0628e-13
ahy-miR3511-5p	arahy.Tifrunner.gnm2.ann1.5R3T82.2	arahy.Tifrunner.gnm2.ann1.5R3T82	-	aluminum-activated malate transporter 9	GO:0015743(malate transport)	NA	1151	1170	1161	0.671498	5	(.(((((((((((((.((((&)))).))))))))))))).)	UGUGCAUUUAUGGUCAUGGC&GCCAGGGCCAUGAAUGCAGA	3	57.8581	2	0.954738	Output/DS1/cleaveLand_result/t_plot/ahy-miR3511-5p_arahy.Tifrunner.gnm2.ann1.5R3T82.2_1161_TPlot.pdf	0	0	NA	NA	NA	57.8581	0	Inf	up	2.8149e-14	2.06278e-13
ahy-miR3511-5p	arahy.Tifrunner.gnm2.ann1.6FY89R.1	arahy.Tifrunner.gnm2.ann1.6FY89R	FTIP1	multiple C2 and transmembrane domain-containing protein 2-like [Glycine max]	GO:0005515(protein binding)	ko00270(Cysteine and methionine metabolism);ko00450(Selenocompound metabolism)	461	480	471	0.671498	6	...((((.((((((((((((&)))))))))))).))))...	GAGGUAUCUAUGGCCCUGGU&GCCAGGGCCAUGAAUGCAGA	0	0	NA	NA	NA	1	14.9194	4	0.99455	Output/DS2/cleaveLand_result/t_plot/ahy-miR3511-5p_arahy.Tifrunner.gnm2.ann1.6FY89R.1_471_TPlot.pdf	0	14.9194	-Inf	down	0.0001122	0.000135089
ahy-miR3511-5p	arahy.Tifrunner.gnm2.ann1.72M3AR.1	arahy.Tifrunner.gnm2.ann1.72M3AR	ALMT9	aluminum-activated malate transporter 9	GO:0015743(malate transport)	NA	1142	1161	1152	0.671498	5	(.(((((((((((((.((((&)))).))))))))))))).)	UGUGCAUUUAUGGUCAUGGC&GCCAGGGCCAUGAAUGCAGA	1	19.286	4	0.998336	Output/DS1/cleaveLand_result/t_plot/ahy-miR3511-5p_arahy.Tifrunner.gnm2.ann1.72M3AR.1_1152_TPlot.pdf	0	0	NA	NA	NA	19.286	0	Inf	up	1.1252e-05	1.82352e-05
ahy-miR3511-5p	arahy.Tifrunner.gnm2.ann1.72M3AR.2	arahy.Tifrunner.gnm2.ann1.72M3AR	ALMT9	aluminum-activated malate transporter 9	GO:0015743(malate transport)	NA	1142	1161	1152	0.671498	5	(.(((((((((((((.((((&)))).))))))))))))).)	UGUGCAUUUAUGGUCAUGGC&GCCAGGGCCAUGAAUGCAGA	1	19.286	4	0.998095	Output/DS1/cleaveLand_result/t_plot/ahy-miR3511-5p_arahy.Tifrunner.gnm2.ann1.72M3AR.2_1152_TPlot.pdf	0	0	NA	NA	NA	19.286	0	Inf	up	1.1252e-05	1.82352e-05
ahy-miR3511-5p	arahy.Tifrunner.gnm2.ann1.80YYCP.1	arahy.Tifrunner.gnm2.ann1.80YYCP	-	FUNCTIONS IN: molecular_function unknown	NA	NA	502	520	511	0.673913	6	..(((-((((((((((((((&)))))))))))))).)))..	CGUGC-UUUGUGGUCCUGGC&GCCAGGGCCAUGAAUGCAGA	2	38.5721	2	0.950288	Output/DS1/cleaveLand_result/t_plot/ahy-miR3511-5p_arahy.Tifrunner.gnm2.ann1.80YYCP.1_511_TPlot.pdf	0	0	NA	NA	NA	38.5721	0	Inf	up	5.2749e-10	2.00681e-09
ahy-miR3511-5p	arahy.Tifrunner.gnm2.ann1.8V1CUP.1	arahy.Tifrunner.gnm2.ann1.8V1CUP	GP1	polygalacturonase non-catalytic protein	NA	ko04144(Endocytosis)	1168	1188	1178	0.671498	7	..(((((((.((((((.(((.&.)))-)))))).)))))))..	GGUGCAUUCUUGGCCCUUGGA&GCCA-GGGCCAUGAAUGCAGA	1	19.286	4	0.997666	Output/DS1/cleaveLand_result/t_plot/ahy-miR3511-5p_arahy.Tifrunner.gnm2.ann1.8V1CUP.1_1178_TPlot.pdf	2	29.8387	2	0.962979	Output/DS2/cleaveLand_result/t_plot/ahy-miR3511-5p_arahy.Tifrunner.gnm2.ann1.8V1CUP.1_1178_TPlot.pdf	19.286	29.8387	-0.629629	down	0.13216	0.14423
ahy-miR3511-5p	arahy.Tifrunner.gnm2.ann1.8V1CUP.2	arahy.Tifrunner.gnm2.ann1.8V1CUP	GP1	polygalacturonase non-catalytic protein	NA	ko04144(Endocytosis)	1168	1188	1178	0.671498	7	..(((((((.((((((.(((.&.)))-)))))).)))))))..	GGUGCAUUCUUGGCCCUUGGA&GCCA-GGGCCAUGAAUGCAGA	1	19.286	4	0.996613	Output/DS1/cleaveLand_result/t_plot/ahy-miR3511-5p_arahy.Tifrunner.gnm2.ann1.8V1CUP.2_1178_TPlot.pdf	0	0	NA	NA	NA	19.286	0	Inf	up	1.1252e-05	1.82352e-05
ahy-miR3511-5p	arahy.Tifrunner.gnm2.ann1.C3P2HV.1	arahy.Tifrunner.gnm2.ann1.C3P2HV	ALMT9	aluminum-activated malate transporter 9	GO:0015743(malate transport)	NA	1387	1406	1397	0.661836	5.5	(.(((((((((((((.((((&)))).))))))))))))).)	UGUGCGUUUAUGGUCAUGGC&GCCAGGGCCAUGAAUGCAGA	1	19.286	4	0.99975	Output/DS1/cleaveLand_result/t_plot/ahy-miR3511-5p_arahy.Tifrunner.gnm2.ann1.C3P2HV.1_1397_TPlot.pdf	1	14.9194	4	0.999377	Output/DS2/cleaveLand_result/t_plot/ahy-miR3511-5p_arahy.Tifrunner.gnm2.ann1.C3P2HV.1_1397_TPlot.pdf	19.286	14.9194	0.370371	up	0.45529	0.462821
ahy-miR3511-5p	arahy.Tifrunner.gnm2.ann1.CV0BIZ.3	arahy.Tifrunner.gnm2.ann1.CV0BIZ	grpE	Co-chaperone GrpE family protein	GO:0000774(adenyl-nucleotide exchange factor activity);GO:0006457(protein folding);GO:0042803(protein homodimerization activity);GO:0051087(chaperone binding)	NA	1566	1585	1576	0.717391	3.5	((.((.((((((((((((((&)))))))))))))).)).))	UCAGCUUUCAUGGCCUUGGU&GCCAGGGCCAUGAAUGCAGA	0	0	NA	NA	NA	4	59.6774	2	0.609044	Output/DS2/cleaveLand_result/t_plot/ahy-miR3511-5p_arahy.Tifrunner.gnm2.ann1.CV0BIZ.3_1576_TPlot.pdf	0	59.6774	-Inf	down	1.1165e-14	1.0628e-13
ahy-miR3511-5p	arahy.Tifrunner.gnm2.ann1.EVL1N6.1	arahy.Tifrunner.gnm2.ann1.EVL1N6	-	Cyclin-dependent protein kinase regulator	GO:0000079(regulation of cyclin-dependent protein serine/threonine kinase activity);GO:0006396(RNA processing);GO:0019901(protein kinase binding)	NA	589	609	599	0.654589	7	...(((.((((((((.((((.&.))))-)))))))).)))...	CAAGCAGUCAUGGCCACUGGG&GCCAG-GGCCAUGAAUGCAGA	1	19.286	4	0.999949	Output/DS1/cleaveLand_result/t_plot/ahy-miR3511-5p_arahy.Tifrunner.gnm2.ann1.EVL1N6.1_599_TPlot.pdf	0	0	NA	NA	NA	19.286	0	Inf	up	1.1252e-05	1.82352e-05
ahy-miR3511-5p	arahy.Tifrunner.gnm2.ann1.GTY6RX.1	arahy.Tifrunner.gnm2.ann1.GTY6RX	-	NAD-dependent epimerase/dehydratase family protein	NA	NA	792	811	802	0.671498	6	...((((.((((((((((((&)))))))))))).))))...	GAGGUAUCUAUGGCCCUGGU&GCCAGGGCCAUGAAUGCAGA	0	0	NA	NA	NA	2	29.8387	2	0.962291	Output/DS2/cleaveLand_result/t_plot/ahy-miR3511-5p_arahy.Tifrunner.gnm2.ann1.GTY6RX.1_802_TPlot.pdf	0	29.8387	-Inf	down	4.6941e-08	1.33078e-07
ahy-miR3511-5p	arahy.Tifrunner.gnm2.ann1.H5J3RW.1	arahy.Tifrunner.gnm2.ann1.H5J3RW	grpE	Co-chaperone GrpE family protein	GO:0000774(adenyl-nucleotide exchange factor activity);GO:0006457(protein folding);GO:0042803(protein homodimerization activity);GO:0051087(chaperone binding)	NA	1545	1564	1555	0.717391	3.5	((.((.((((((((((((((&)))))))))))))).)).))	UCAGCUUUCAUGGCCUUGGU&GCCAGGGCCAUGAAUGCAGA	0	0	NA	NA	NA	2	29.8387	3	0.396833	Output/DS2/cleaveLand_result/t_plot/ahy-miR3511-5p_arahy.Tifrunner.gnm2.ann1.H5J3RW.1_1555_TPlot.pdf	0	29.8387	-Inf	down	4.6941e-08	1.33078e-07
ahy-miR3511-5p	arahy.Tifrunner.gnm2.ann1.HZDG1A.2	arahy.Tifrunner.gnm2.ann1.HZDG1A	-	uncharacterized protein LOC100803851 isoform X5 [Glycine max]	NA	NA	403	422	413	0.690821	5.5	((((.(((.(((((.(((((&))))).))))).))).))))	UCUGAGUUGAUGGCGCUGGC&GCCAGGGCCAUGAAUGCAGA	3	57.8581	2	0.879945	Output/DS1/cleaveLand_result/t_plot/ahy-miR3511-5p_arahy.Tifrunner.gnm2.ann1.HZDG1A.2_413_TPlot.pdf	1	14.9194	4	0.966776	Output/DS2/cleaveLand_result/t_plot/ahy-miR3511-5p_arahy.Tifrunner.gnm2.ann1.HZDG1A.2_413_TPlot.pdf	57.8581	14.9194	1.95533	up	4.8194e-07	1.3168e-06
ahy-miR3511-5p	arahy.Tifrunner.gnm2.ann1.KTB6KE.1	arahy.Tifrunner.gnm2.ann1.KTB6KE	GP1	polygalacturonase non-catalytic protein	NA	ko04144(Endocytosis)	1123	1143	1133	0.671498	7	..(((((((.((((((.(((.&.)))-)))))).)))))))..	GGUGCAUUCUUGGCCCUUGGA&GCCA-GGGCCAUGAAUGCAGA	6	115.716	2	0.960308	Output/DS1/cleaveLand_result/t_plot/ahy-miR3511-5p_arahy.Tifrunner.gnm2.ann1.KTB6KE.1_1133_TPlot.pdf	3	44.7581	2	0.957885	Output/DS2/cleaveLand_result/t_plot/ahy-miR3511-5p_arahy.Tifrunner.gnm2.ann1.KTB6KE.1_1133_TPlot.pdf	115.716	44.7581	1.37037	up	2.1231e-08	7.78649e-08
ahy-miR3511-5p	arahy.Tifrunner.gnm2.ann1.KUTA9A.1	arahy.Tifrunner.gnm2.ann1.KUTA9A	ndhL	inorganic carbon transport protein-related	GO:0055114(oxidation-reduction process)	ko00053(Ascorbate and aldarate metabolism);ko00480(Glutathione metabolism)	361	380	371	0.666667	7	...(((.((.((((((((((&)))))))))).)).)))...	GCAGCACUCUUGGCCUUGGC&GCCAGGGCCAUGAAUGCAGA	1	19.286	4	0.999286	Output/DS1/cleaveLand_result/t_plot/ahy-miR3511-5p_arahy.Tifrunner.gnm2.ann1.KUTA9A.1_371_TPlot.pdf	0	0	NA	NA	NA	19.286	0	Inf	up	1.1252e-05	1.82352e-05
ahy-miR3511-5p	arahy.Tifrunner.gnm2.ann1.KW5NHF.1	arahy.Tifrunner.gnm2.ann1.KW5NHF	-	beta galactosidase 1	GO:0005975(carbohydrate metabolic process)	ko00052(Galactose metabolism);ko00600(Sphingolipid metabolism);ko00531(Glycosaminoglycan degradation);ko00604(Glycosphingolipid biosynthesis - ganglio series);ko00511(Other glycan degradation)	981	1000	991	0.705314	7	.((((((..((((((.((((&)))).))))))..)))))).	GCUGCAUCAAUGGCUGUGGC&GCCAGGGCCAUGAAUGCAGA	0	0	NA	NA	NA	3	44.7581	3	0.525054	Output/DS2/cleaveLand_result/t_plot/ahy-miR3511-5p_arahy.Tifrunner.gnm2.ann1.KW5NHF.1_991_TPlot.pdf	0	44.7581	-Inf	down	2.2283e-11	1.27622e-10
ahy-miR3511-5p	arahy.Tifrunner.gnm2.ann1.LQ82RV.1	arahy.Tifrunner.gnm2.ann1.LQ82RV	CYCL1-1	Cyclin-dependent protein kinase regulator	GO:0000079(regulation of cyclin-dependent protein serine/threonine kinase activity);GO:0006396(RNA processing);GO:0019901(protein kinase binding)	NA	590	610	600	0.654589	7	...(((.((((((((.((((.&.))))-)))))))).)))...	CAAGCAGUCAUGGCCACUGGG&GCCAG-GGCCAUGAAUGCAGA	1	19.286	4	0.999952	Output/DS1/cleaveLand_result/t_plot/ahy-miR3511-5p_arahy.Tifrunner.gnm2.ann1.LQ82RV.1_600_TPlot.pdf	2	29.8387	3	0.932959	Output/DS2/cleaveLand_result/t_plot/ahy-miR3511-5p_arahy.Tifrunner.gnm2.ann1.LQ82RV.1_600_TPlot.pdf	19.286	29.8387	-0.629629	down	0.13216	0.14423
ahy-miR3511-5p	arahy.Tifrunner.gnm2.ann1.N21TUI.1	arahy.Tifrunner.gnm2.ann1.N21TUI	-	beta galactosidase 1	GO:0005975(carbohydrate metabolic process)	ko00052(Galactose metabolism);ko00600(Sphingolipid metabolism);ko00531(Glycosaminoglycan degradation);ko00604(Glycosphingolipid biosynthesis - ganglio series);ko00511(Other glycan degradation)	992	1011	1002	0.705314	7	.((((((..((((((.((((&)))).))))))..)))))).	GCUGCAUCAAUGGCUGUGGC&GCCAGGGCCAUGAAUGCAGA	1	19.286	4	0.937726	Output/DS1/cleaveLand_result/t_plot/ahy-miR3511-5p_arahy.Tifrunner.gnm2.ann1.N21TUI.1_1002_TPlot.pdf	0	0	NA	NA	NA	19.286	0	Inf	up	1.1252e-05	1.82352e-05
ahy-miR3511-5p	arahy.Tifrunner.gnm2.ann1.N21TUI.2	arahy.Tifrunner.gnm2.ann1.N21TUI	-	beta galactosidase 1	GO:0005975(carbohydrate metabolic process)	ko00052(Galactose metabolism);ko00600(Sphingolipid metabolism);ko00531(Glycosaminoglycan degradation);ko00604(Glycosphingolipid biosynthesis - ganglio series);ko00511(Other glycan degradation)	992	1011	1002	0.705314	7	.((((((..((((((.((((&)))).))))))..)))))).	GCUGCAUCAAUGGCUGUGGC&GCCAGGGCCAUGAAUGCAGA	0	0	NA	NA	NA	1	14.9194	4	0.910207	Output/DS2/cleaveLand_result/t_plot/ahy-miR3511-5p_arahy.Tifrunner.gnm2.ann1.N21TUI.2_1002_TPlot.pdf	0	14.9194	-Inf	down	0.0001122	0.000135089
ahy-miR3511-5p	arahy.Tifrunner.gnm2.ann1.PY5VJM.1	arahy.Tifrunner.gnm2.ann1.PY5VJM	-	RING/U-box superfamily protein	GO:0005515(protein binding);GO:0008270(zinc ion binding)	NA	915	934	925	0.690821	5.5	((((.(((.(((((.(((((&))))).))))).))).))))	UCUGAGUUGAUGGCGCUGGC&GCCAGGGCCAUGAAUGCAGA	3	57.8581	2	0.877672	Output/DS1/cleaveLand_result/t_plot/ahy-miR3511-5p_arahy.Tifrunner.gnm2.ann1.PY5VJM.1_925_TPlot.pdf	2	29.8387	3	0.642817	Output/DS2/cleaveLand_result/t_plot/ahy-miR3511-5p_arahy.Tifrunner.gnm2.ann1.PY5VJM.1_925_TPlot.pdf	57.8581	29.8387	0.955333	up	0.0027707	0.00317186
ahy-miR3511-5p	arahy.Tifrunner.gnm2.ann1.Q94Q39.1	arahy.Tifrunner.gnm2.ann1.Q94Q39	-	purple acid phosphatase 27	GO:0003993(acid phosphatase activity);GO:0016787(hydrolase activity);GO:0046872(metal ion binding)	NA	2618	2635	2626	0.657005	6	.(((((--(((((((.((((&)))).)))))))..))))).	GCUGCA--CAUGGUCGUGGC&GCCAGGGCCAUGAAUGCAGA	0	0	NA	NA	NA	1	14.9194	4	0.999835	Output/DS2/cleaveLand_result/t_plot/ahy-miR3511-5p_arahy.Tifrunner.gnm2.ann1.Q94Q39.1_2626_TPlot.pdf	0	14.9194	-Inf	down	0.0001122	0.000135089
ahy-miR3511-5p	arahy.Tifrunner.gnm2.ann1.SHM2EA.1	arahy.Tifrunner.gnm2.ann1.SHM2EA	-	RING/U-box superfamily protein	GO:0005515(protein binding);GO:0008270(zinc ion binding)	NA	919	938	929	0.690821	5.5	((((.(((.(((((.(((((&))))).))))).))).))))	UCUGAGUUGAUGGCGCUGGC&GCCAGGGCCAUGAAUGCAGA	0	0	NA	NA	NA	1	14.9194	4	0.962521	Output/DS2/cleaveLand_result/t_plot/ahy-miR3511-5p_arahy.Tifrunner.gnm2.ann1.SHM2EA.1_929_TPlot.pdf	0	14.9194	-Inf	down	0.0001122	0.000135089
ahy-miR3511-5p	arahy.Tifrunner.gnm2.ann1.U9FTP0.1	arahy.Tifrunner.gnm2.ann1.U9FTP0	-	ATP-dependent caseinolytic (Clp) protease/crotonase family protein	GO:0003824(catalytic activity);GO:0008152(metabolic process)	NA	311	330	322	0.664251	5	((((((.((((-(.(((((((&))))))).).))))-))))))	UCUGCAGUUCA-GUCCCUGGC&GCCAGGGCCAUGAA-UGCAGA	1	19.286	4	0.999694	Output/DS1/cleaveLand_result/t_plot/ahy-miR3511-5p_arahy.Tifrunner.gnm2.ann1.U9FTP0.1_322_TPlot.pdf	0	0	NA	NA	NA	19.286	0	Inf	up	1.1252e-05	1.82352e-05
ahy-miR3511-5p	arahy.Tifrunner.gnm2.ann1.UHJV6M.1	arahy.Tifrunner.gnm2.ann1.UHJV6M	GP1	polygalacturonase non-catalytic protein	NA	ko04144(Endocytosis)	1886	1906	1896	0.671498	7	..(((((((.((((((.(((.&.)))-)))))).)))))))..	GGUGCAUUCUUGGCCCUUGGA&GCCA-GGGCCAUGAAUGCAGA	2	38.5721	3	0.728421	Output/DS1/cleaveLand_result/t_plot/ahy-miR3511-5p_arahy.Tifrunner.gnm2.ann1.UHJV6M.1_1896_TPlot.pdf	4	59.6774	2	0.963654	Output/DS2/cleaveLand_result/t_plot/ahy-miR3511-5p_arahy.Tifrunner.gnm2.ann1.UHJV6M.1_1896_TPlot.pdf	38.5721	59.6774	-0.629629	down	0.033229	0.0373661
ahy-miR3511-5p	arahy.Tifrunner.gnm2.ann1.W1W0Y7.1	arahy.Tifrunner.gnm2.ann1.W1W0Y7	-	pyruvate dehydrogenase E1 beta	GO:0003824(catalytic activity);GO:0008152(metabolic process)	NA	1102	1122	1113	0.68599	6.5	..((.(((((((((.((((((&)))))).)))))))))-))..	AUUGUCAUUCGUGGGCCUGGU&GCCAGGGCCAUGAAUG-CAGA	2	38.5721	3	0.609926	Output/DS1/cleaveLand_result/t_plot/ahy-miR3511-5p_arahy.Tifrunner.gnm2.ann1.W1W0Y7.1_1113_TPlot.pdf	1	14.9194	4	0.980093	Output/DS2/cleaveLand_result/t_plot/ahy-miR3511-5p_arahy.Tifrunner.gnm2.ann1.W1W0Y7.1_1113_TPlot.pdf	38.5721	14.9194	1.37037	up	0.0012206	0.00142858
ahy-miR3511-5p	arahy.Tifrunner.gnm2.ann1.WAKG1R.1	arahy.Tifrunner.gnm2.ann1.WAKG1R	CDC48	cell division cycle protein 48 homolog [Glycine max]	GO:0000166(nucleotide binding);GO:0005524(ATP binding);GO:0016787(hydrolase activity);GO:0017111(nucleoside-triphosphatase activity)	ko04141(Protein processing in endoplasmic reticulum)	1180	1199	1190	0.729469	6	(((((((..(((((((((..&..)))))))))..)))))))	UCUGCAUCAAUGGCCCUGAG&GCCAGGGCCAUGAAUGCAGA	0	0	NA	NA	NA	2	29.8387	3	0.24795	Output/DS2/cleaveLand_result/t_plot/ahy-miR3511-5p_arahy.Tifrunner.gnm2.ann1.WAKG1R.1_1190_TPlot.pdf	0	29.8387	-Inf	down	4.6941e-08	1.33078e-07
ahy-miR3511-5p	arahy.Tifrunner.gnm2.ann1.X15ZNM.1	arahy.Tifrunner.gnm2.ann1.X15ZNM	NUDT20	nudix hydrolase homolog 20	GO:0016787(hydrolase activity)	NA	367	386	377	0.700483	5	(.((((.((((((((((((.&.)))))))))))).)))).)	UGUGCAAUCGUGGCUCUGGG&GCCAGGGCCAUGAAUGCAGA	3	57.8581	2	0.808108	Output/DS1/cleaveLand_result/t_plot/ahy-miR3511-5p_arahy.Tifrunner.gnm2.ann1.X15ZNM.1_377_TPlot.pdf	0	0	NA	NA	NA	57.8581	0	Inf	up	2.8149e-14	2.06278e-13
ahy-miR3511-5p	arahy.Tifrunner.gnm2.ann1.YWY5YF.1	arahy.Tifrunner.gnm2.ann1.YWY5YF	-	FUNCTIONS IN: molecular_function unknown	NA	NA	504	522	513	0.673913	6	..(((-((((((((((((((&)))))))))))))).)))..	CGUGC-UUUGUGGUCCUGGC&GCCAGGGCCAUGAAUGCAGA	0	0	NA	NA	NA	1	14.9194	4	0.992634	Output/DS2/cleaveLand_result/t_plot/ahy-miR3511-5p_arahy.Tifrunner.gnm2.ann1.YWY5YF.1_513_TPlot.pdf	0	14.9194	-Inf	down	0.0001122	0.000135089
ahy-miR3511-5p	arahy.Tifrunner.gnm2.ann1.ZY9Z94.1	arahy.Tifrunner.gnm2.ann1.ZY9Z94	-	unknown protein	NA	NA	805	825	816	0.707729	5.5	((((((.((((((((.(((((&))))).))))))))-))))))	UCUGCACUUCAUGGUGUUGGU&GCCAGGGCCAUGAA-UGCAGA	0	0	NA	NA	NA	1	14.9194	4	0.889125	Output/DS2/cleaveLand_result/t_plot/ahy-miR3511-5p_arahy.Tifrunner.gnm2.ann1.ZY9Z94.1_816_TPlot.pdf	0	14.9194	-Inf	down	0.0001122	0.000135089
ahy-miR3512	arahy.Tifrunner.gnm2.ann1.4UH9TR.1	arahy.Tifrunner.gnm2.ann1.4UH9TR	MBR2	RING finger protein 38-like isoform X2 [Glycine max]	GO:0005515(protein binding);GO:0008270(zinc ion binding)	NA	3016	3036	3027	0.716724	5	(((..((((((((((((((.(&).))))))))))))))-.)))	UCUCCUUUGUCAUCGUUUGGG&CGCAAAUGAUGACAAA-UAGA	1	19.286	4	0.377485	Output/DS1/cleaveLand_result/t_plot/ahy-miR3512_arahy.Tifrunner.gnm2.ann1.4UH9TR.1_3027_TPlot.pdf	1	14.9194	4	0.344131	Output/DS2/cleaveLand_result/t_plot/ahy-miR3512_arahy.Tifrunner.gnm2.ann1.4UH9TR.1_3027_TPlot.pdf	19.286	14.9194	0.370371	up	0.45529	0.462821
ahy-miR3512	arahy.Tifrunner.gnm2.ann1.4UH9TR.2	arahy.Tifrunner.gnm2.ann1.4UH9TR	MBR2	RING finger protein 38-like isoform X2 [Glycine max]	GO:0005515(protein binding);GO:0008270(zinc ion binding)	NA	2387	2407	2398	0.716724	5	(((..((((((((((((((.(&).))))))))))))))-.)))	UCUCCUUUGUCAUCGUUUGGG&CGCAAAUGAUGACAAA-UAGA	2	38.5721	2	0.259293	Output/DS1/cleaveLand_result/t_plot/ahy-miR3512_arahy.Tifrunner.gnm2.ann1.4UH9TR.2_2398_TPlot.pdf	0	0	NA	NA	NA	38.5721	0	Inf	up	5.2749e-10	2.00681e-09
ahy-miR3512	arahy.Tifrunner.gnm2.ann1.57R94V.1	arahy.Tifrunner.gnm2.ann1.57R94V	-	Protein of unknown function (DUF3411)	NA	NA	1962	1981	1972	0.692833	6.5	.(((((((((((((((.((.&.)).))))))))))))))).	GCUGUUUGUCAUUGUUAGCU&CGCAAAUGAUGACAAAUAGA	1	19.286	4	0.750452	Output/DS1/cleaveLand_result/t_plot/ahy-miR3512_arahy.Tifrunner.gnm2.ann1.57R94V.1_1972_TPlot.pdf	0	0	NA	NA	NA	19.286	0	Inf	up	1.1252e-05	1.82352e-05
ahy-miR3512	arahy.Tifrunner.gnm2.ann1.61R3GI.1	arahy.Tifrunner.gnm2.ann1.61R3GI	PPD4	thylakoid lumenal 29.8 kDa protein	GO:0005509(calcium ion binding);GO:0009523(photosystem II);GO:0009654(photosystem II oxygen evolving complex);GO:0015979(photosynthesis);GO:0019898(extrinsic component of membrane)	NA	703	721	713	0.703072	6.5	((((((((((((((-((((.&.)))).))))))))))))))	UCUGUUUGUCGUUG-UUGCU&CGCAAAUGAUGACAAAUAGA	4	77.1441	2	0.32561	Output/DS1/cleaveLand_result/t_plot/ahy-miR3512_arahy.Tifrunner.gnm2.ann1.61R3GI.1_713_TPlot.pdf	5	74.5968	2	0.320714	Output/DS2/cleaveLand_result/t_plot/ahy-miR3512_arahy.Tifrunner.gnm2.ann1.61R3GI.1_713_TPlot.pdf	77.1441	74.5968	0.0484425	up	0.83617	0.839567
ahy-miR3512	arahy.Tifrunner.gnm2.ann1.61R3GI.2	arahy.Tifrunner.gnm2.ann1.61R3GI	PPD4	thylakoid lumenal 29.8 kDa protein	GO:0005509(calcium ion binding);GO:0009523(photosystem II);GO:0009654(photosystem II oxygen evolving complex);GO:0015979(photosynthesis);GO:0019898(extrinsic component of membrane)	NA	243	261	253	0.703072	6.5	((((((((((((((-((((.&.)))).))))))))))))))	UCUGUUUGUCGUUG-UUGCU&CGCAAAUGAUGACAAAUAGA	5	96.4302	2	0.38599	Output/DS1/cleaveLand_result/t_plot/ahy-miR3512_arahy.Tifrunner.gnm2.ann1.61R3GI.2_253_TPlot.pdf	3	44.7581	2	0.380466	Output/DS2/cleaveLand_result/t_plot/ahy-miR3512_arahy.Tifrunner.gnm2.ann1.61R3GI.2_253_TPlot.pdf	96.4302	44.7581	1.10734	up	1.3687e-05	2.21136e-05
ahy-miR3512	arahy.Tifrunner.gnm2.ann1.85NLUF.1	arahy.Tifrunner.gnm2.ann1.85NLUF	PPD4	Mog1/PsbP/DUF1795-like photosystem II reaction center PsbP family protein	GO:0005509(calcium ion binding);GO:0009523(photosystem II);GO:0009654(photosystem II oxygen evolving complex);GO:0015979(photosynthesis);GO:0019898(extrinsic component of membrane)	NA	911	929	921	0.703072	6.5	((((((((((((((-((((.&.)))).))))))))))))))	UCUGUUUGUCGUUG-UUGCU&CGCAAAUGAUGACAAAUAGA	3	57.8581	2	0.419591	Output/DS1/cleaveLand_result/t_plot/ahy-miR3512_arahy.Tifrunner.gnm2.ann1.85NLUF.1_921_TPlot.pdf	1	14.9194	4	0.582603	Output/DS2/cleaveLand_result/t_plot/ahy-miR3512_arahy.Tifrunner.gnm2.ann1.85NLUF.1_921_TPlot.pdf	57.8581	14.9194	1.95533	up	4.8194e-07	1.3168e-06
ahy-miR3512	arahy.Tifrunner.gnm2.ann1.85NLUF.2	arahy.Tifrunner.gnm2.ann1.85NLUF	PPD4	Mog1/PsbP/DUF1795-like photosystem II reaction center PsbP family protein	GO:0005509(calcium ion binding);GO:0009523(photosystem II);GO:0009654(photosystem II oxygen evolving complex);GO:0015979(photosynthesis);GO:0019898(extrinsic component of membrane)	NA	911	929	921	0.703072	6.5	((((((((((((((-((((.&.)))).))))))))))))))	UCUGUUUGUCGUUG-UUGCU&CGCAAAUGAUGACAAAUAGA	4	77.1441	2	0.4086	Output/DS1/cleaveLand_result/t_plot/ahy-miR3512_arahy.Tifrunner.gnm2.ann1.85NLUF.2_921_TPlot.pdf	4	59.6774	2	0.402868	Output/DS2/cleaveLand_result/t_plot/ahy-miR3512_arahy.Tifrunner.gnm2.ann1.85NLUF.2_921_TPlot.pdf	77.1441	59.6774	0.370371	up	0.13536	0.147334
ahy-miR3512	arahy.Tifrunner.gnm2.ann1.C340QI.1	arahy.Tifrunner.gnm2.ann1.C340QI	-	ubiquitin carboxyl-terminal hydrolase 12-like [Glycine max]	GO:0005515(protein binding)	NA	1726	1745	1736	0.668942	5	((((((.((((((((((((.&.)))))))))))).))))))	UUUGUUAGUCAUCGUUUGUC&CGCAAAUGAUGACAAAUAGA	1	19.286	4	0.931068	Output/DS1/cleaveLand_result/t_plot/ahy-miR3512_arahy.Tifrunner.gnm2.ann1.C340QI.1_1736_TPlot.pdf	0	0	NA	NA	NA	19.286	0	Inf	up	1.1252e-05	1.82352e-05
ahy-miR3512	arahy.Tifrunner.gnm2.ann1.CD11VG.1	arahy.Tifrunner.gnm2.ann1.CD11VG	SPDSYN1	spermidine synthase 1	GO:0003824(catalytic activity)	ko00270(Cysteine and methionine metabolism);ko00330(Arginine and proline metabolism);ko00410(beta-Alanine metabolism);ko00480(Glutathione metabolism)	1148	1167	1158	0.679181	5.5	((((((((.((((.(((((.&.))))).)))).))))))))	UCUGUUUGCCAUCUUUUGCU&CGCAAAUGAUGACAAAUAGA	1	19.286	4	0.864328	Output/DS1/cleaveLand_result/t_plot/ahy-miR3512_arahy.Tifrunner.gnm2.ann1.CD11VG.1_1158_TPlot.pdf	9	134.274	2	0.662597	Output/DS2/cleaveLand_result/t_plot/ahy-miR3512_arahy.Tifrunner.gnm2.ann1.CD11VG.1_1158_TPlot.pdf	19.286	134.274	-2.79955	down	1.7007e-20	2.99297e-19
ahy-miR3512	arahy.Tifrunner.gnm2.ann1.EV8XFE.1	arahy.Tifrunner.gnm2.ann1.EV8XFE	-	ubiquitin carboxyl-terminal hydrolase 12-like [Glycine max]	GO:0005515(protein binding)	NA	1726	1745	1736	0.668942	5	((((((.((((((((((((.&.)))))))))))).))))))	UUUGUUAGUCAUCGUUUGUC&CGCAAAUGAUGACAAAUAGA	0	0	NA	NA	NA	1	14.9194	4	0.898707	Output/DS2/cleaveLand_result/t_plot/ahy-miR3512_arahy.Tifrunner.gnm2.ann1.EV8XFE.1_1736_TPlot.pdf	0	14.9194	-Inf	down	0.0001122	0.000135089
ahy-miR3512	arahy.Tifrunner.gnm2.ann1.G6Z6LZ.1	arahy.Tifrunner.gnm2.ann1.G6Z6LZ	ALE2	Protein kinase superfamily protein	GO:0004672(protein kinase activity);GO:0004674(protein serine/threonine kinase activity);GO:0005524(ATP binding);GO:0006468(protein phosphorylation)	NA	4603	4622	4613	0.696246	6.5	...(((((((((((((((..&..)))))))))))))))...	AAGGUUUGUCAUCAUUUGAG&CGCAAAUGAUGACAAAUAGA	0	0	NA	NA	NA	1	14.9194	4	0.618674	Output/DS2/cleaveLand_result/t_plot/ahy-miR3512_arahy.Tifrunner.gnm2.ann1.G6Z6LZ.1_4613_TPlot.pdf	0	14.9194	-Inf	down	0.0001122	0.000135089
ahy-miR3512	arahy.Tifrunner.gnm2.ann1.I837JZ.1	arahy.Tifrunner.gnm2.ann1.I837JZ	MDAR4	monodehydroascorbate reductase 4	GO:0016491(oxidoreductase activity);GO:0050660(flavin adenine dinucleotide binding);GO:0055114(oxidation-reduction process)	ko00053(Ascorbate and aldarate metabolism)	802	822	813	0.68942	5.5	.(((((.((((((((((((..&..))))))))))))-))))).	ACUGUUCUGUCAUCAUUUGAU&CGCAAAUGAUGACA-AAUAGA	2	38.5721	3	0.283314	Output/DS1/cleaveLand_result/t_plot/ahy-miR3512_arahy.Tifrunner.gnm2.ann1.I837JZ.1_813_TPlot.pdf	1	14.9194	4	0.7499	Output/DS2/cleaveLand_result/t_plot/ahy-miR3512_arahy.Tifrunner.gnm2.ann1.I837JZ.1_813_TPlot.pdf	38.5721	14.9194	1.37037	up	0.0012206	0.00142858
ahy-miR3512	arahy.Tifrunner.gnm2.ann1.JELE8T.1	arahy.Tifrunner.gnm2.ann1.JELE8T	MBR2	RING finger protein 38-like isoform X2 [Glycine max]	GO:0005515(protein binding);GO:0008270(zinc ion binding)	NA	2968	2988	2979	0.716724	5	(((..((((((((((((((.(&).))))))))))))))-.)))	UCUCCUUUGUCAUCGUUUGGG&CGCAAAUGAUGACAAA-UAGA	1	19.286	4	0.398208	Output/DS1/cleaveLand_result/t_plot/ahy-miR3512_arahy.Tifrunner.gnm2.ann1.JELE8T.1_2979_TPlot.pdf	1	14.9194	4	0.363596	Output/DS2/cleaveLand_result/t_plot/ahy-miR3512_arahy.Tifrunner.gnm2.ann1.JELE8T.1_2979_TPlot.pdf	19.286	14.9194	0.370371	up	0.45529	0.462821
ahy-miR3512	arahy.Tifrunner.gnm2.ann1.L69YUE.1	arahy.Tifrunner.gnm2.ann1.L69YUE	MDAR4	monodehydroascorbate reductase 4	GO:0016491(oxidoreductase activity);GO:0045454(cell redox homeostasis);GO:0050660(flavin adenine dinucleotide binding);GO:0055114(oxidation-reduction process)	ko00053(Ascorbate and aldarate metabolism)	802	822	813	0.68942	5.5	.(((((.((((((((((((..&..))))))))))))-))))).	ACUGUUCUGUCAUCAUUUGAU&CGCAAAUGAUGACA-AAUAGA	4	77.1441	2	0.570087	Output/DS1/cleaveLand_result/t_plot/ahy-miR3512_arahy.Tifrunner.gnm2.ann1.L69YUE.1_813_TPlot.pdf	5	74.5968	2	0.56337	Output/DS2/cleaveLand_result/t_plot/ahy-miR3512_arahy.Tifrunner.gnm2.ann1.L69YUE.1_813_TPlot.pdf	77.1441	74.5968	0.0484425	up	0.83617	0.839567
ahy-miR3512	arahy.Tifrunner.gnm2.ann1.NXS3CB.2	arahy.Tifrunner.gnm2.ann1.NXS3CB	ALE2	Protein kinase superfamily protein	GO:0004672(protein kinase activity);GO:0004674(protein serine/threonine kinase activity);GO:0005524(ATP binding);GO:0006468(protein phosphorylation)	NA	4592	4611	4602	0.696246	6.5	...(((((((((((((((..&..)))))))))))))))...	AAGGUUUGUCAUCAUUUGAG&CGCAAAUGAUGACAAAUAGA	0	0	NA	NA	NA	1	14.9194	4	0.661968	Output/DS2/cleaveLand_result/t_plot/ahy-miR3512_arahy.Tifrunner.gnm2.ann1.NXS3CB.2_4602_TPlot.pdf	0	14.9194	-Inf	down	0.0001122	0.000135089
ahy-miR3512	arahy.Tifrunner.gnm2.ann1.RA8HQM.1	arahy.Tifrunner.gnm2.ann1.RA8HQM	-	Protein of unknown function (DUF3411)	NA	NA	1974	1993	1984	0.692833	6.5	.(((((((((((((((.((.&.)).))))))))))))))).	GCUGUUUGUCAUUGUUAGCU&CGCAAAUGAUGACAAAUAGA	2	38.5721	3	0.272859	Output/DS1/cleaveLand_result/t_plot/ahy-miR3512_arahy.Tifrunner.gnm2.ann1.RA8HQM.1_1984_TPlot.pdf	1	14.9194	4	0.734367	Output/DS2/cleaveLand_result/t_plot/ahy-miR3512_arahy.Tifrunner.gnm2.ann1.RA8HQM.1_1984_TPlot.pdf	38.5721	14.9194	1.37037	up	0.0012206	0.00142858
ahy-miR3512	arahy.Tifrunner.gnm2.ann1.X66AZZ.1	arahy.Tifrunner.gnm2.ann1.X66AZZ	ANT1	Transmembrane amino acid transporter family protein	NA	NA	1424	1442	1433	0.686007	5.5	..((((((-(((((((((((&))))))))))).))))))..	CGUGUUUG-CAUCAUUUGUG&CGCAAAUGAUGACAAAUAGA	0	0	NA	NA	NA	2	29.8387	2	0.616177	Output/DS2/cleaveLand_result/t_plot/ahy-miR3512_arahy.Tifrunner.gnm2.ann1.X66AZZ.1_1433_TPlot.pdf	0	29.8387	-Inf	down	4.6941e-08	1.33078e-07
ahy-miR3513-3p	arahy.Tifrunner.gnm2.ann1.4TV6QC.1	arahy.Tifrunner.gnm2.ann1.4TV6QC	At3g53170	Pentatricopeptide repeat (PPR) superfamily protein	NA	NA	1604	1625	1615	0.675781	4.5	(((((..(((((.(((((((((&)))))))))-)))))..)))))	AUACAUAUUCUAUUCUUAUCAG&UUGAUAAGA-UAGAAAUUGUAU	1	19.286	4	0.988923	Output/DS1/cleaveLand_result/t_plot/ahy-miR3513-3p_arahy.Tifrunner.gnm2.ann1.4TV6QC.1_1615_TPlot.pdf	1	14.9194	4	0.981813	Output/DS2/cleaveLand_result/t_plot/ahy-miR3513-3p_arahy.Tifrunner.gnm2.ann1.4TV6QC.1_1615_TPlot.pdf	19.286	14.9194	0.370371	up	0.45529	0.462821
ahy-miR3513-3p	arahy.Tifrunner.gnm2.ann1.6QC2QS.1	arahy.Tifrunner.gnm2.ann1.6QC2QS	RGTA1	RAB geranylgeranyl transferase alpha subunit 1	GO:0005515(protein binding);GO:0008318(protein prenyltransferase activity);GO:0018342(protein prenylation)	NA	2033	2053	2044	0.730469	6.5	((((((.((((((((((((..&..)))))))))))).))))))	AUGCAACUUCUAUCUUGUUUG&UUGAUAAGAUAGAAAUUGUAU	0	0	NA	NA	NA	1	14.9194	4	0.69118	Output/DS2/cleaveLand_result/t_plot/ahy-miR3513-3p_arahy.Tifrunner.gnm2.ann1.6QC2QS.1_2044_TPlot.pdf	0	14.9194	-Inf	down	0.0001122	0.000135089
ahy-miR3513-3p	arahy.Tifrunner.gnm2.ann1.7G1ZKD.1	arahy.Tifrunner.gnm2.ann1.7G1ZKD	PREP1	presequence protease 2	GO:0003824(catalytic activity);GO:0006508(proteolysis);GO:0046872(metal ion binding)	NA	2953	2974	2965	0.667969	7	...(((((((.(((((((((((&)))))))))))-)))))))...	UUUUAGUUUCUUAUCUUAUCGA&UUGAUAAGAUA-GAAAUUGUAU	5	96.4302	2	0.942238	Output/DS1/cleaveLand_result/t_plot/ahy-miR3513-3p_arahy.Tifrunner.gnm2.ann1.7G1ZKD.1_2965_TPlot.pdf	1	14.9194	4	0.98974	Output/DS2/cleaveLand_result/t_plot/ahy-miR3513-3p_arahy.Tifrunner.gnm2.ann1.7G1ZKD.1_2965_TPlot.pdf	96.4302	14.9194	2.6923	up	1.1209e-14	1.0628e-13
ahy-miR3513-3p	arahy.Tifrunner.gnm2.ann1.7G1ZKD.2	arahy.Tifrunner.gnm2.ann1.7G1ZKD	PREP1	presequence protease 2	GO:0003824(catalytic activity);GO:0006508(proteolysis);GO:0046872(metal ion binding)	NA	2034	2055	2046	0.667969	7	...(((((((.(((((((((((&)))))))))))-)))))))...	UUUUAGUUUCUUAUCUUAUCGA&UUGAUAAGAUA-GAAAUUGUAU	5	96.4302	2	0.948387	Output/DS1/cleaveLand_result/t_plot/ahy-miR3513-3p_arahy.Tifrunner.gnm2.ann1.7G1ZKD.2_2046_TPlot.pdf	2	29.8387	2	0.9455	Output/DS2/cleaveLand_result/t_plot/ahy-miR3513-3p_arahy.Tifrunner.gnm2.ann1.7G1ZKD.2_2046_TPlot.pdf	96.4302	29.8387	1.6923	up	3.0983e-09	1.16086e-08
ahy-miR3513-3p	arahy.Tifrunner.gnm2.ann1.EUXR5N.1	arahy.Tifrunner.gnm2.ann1.EUXR5N	At3g53170	Pentatricopeptide repeat (PPR) superfamily protein	NA	ko03013(RNA transport);ko03015(mRNA surveillance pathway)	1435	1456	1446	0.675781	4.5	(((((..(((((.(((((((((&)))))))))-)))))..)))))	AUACAUAUUCUAUUCUUAUCAG&UUGAUAAGA-UAGAAAUUGUAU	1	19.286	4	0.991832	Output/DS1/cleaveLand_result/t_plot/ahy-miR3513-3p_arahy.Tifrunner.gnm2.ann1.EUXR5N.1_1446_TPlot.pdf	0	0	NA	NA	NA	19.286	0	Inf	up	1.1252e-05	1.82352e-05
ahy-miR3513-3p	arahy.Tifrunner.gnm2.ann1.EUXR5N.6	arahy.Tifrunner.gnm2.ann1.EUXR5N	At3g53170	Pentatricopeptide repeat (PPR) superfamily protein	NA	ko03013(RNA transport);ko03015(mRNA surveillance pathway)	586	607	597	0.675781	4.5	(((((..(((((.(((((((((&)))))))))-)))))..)))))	AUACAUAUUCUAUUCUUAUCAG&UUGAUAAGA-UAGAAAUUGUAU	1	19.286	4	0.98688	Output/DS1/cleaveLand_result/t_plot/ahy-miR3513-3p_arahy.Tifrunner.gnm2.ann1.EUXR5N.6_597_TPlot.pdf	0	0	NA	NA	NA	19.286	0	Inf	up	1.1252e-05	1.82352e-05
ahy-miR3513-3p	arahy.Tifrunner.gnm2.ann1.G7AU8E.1	arahy.Tifrunner.gnm2.ann1.G7AU8E	ATG12	Ubiquitin-like superfamily protein	GO:0000045(autophagic vacuole assembly);GO:0005737(cytoplasm)	ko04136(Autophagy - other eukaryotes)	600	619	611	0.675781	3.5	(((((((((((-(((((((((&))))))))).)))))))))))	AUAUAAUUUCU-UCUUAUUAA&UUGAUAAGAUAGAAAUUGUAU	0	0	NA	NA	NA	1	14.9194	4	0.982876	Output/DS2/cleaveLand_result/t_plot/ahy-miR3513-3p_arahy.Tifrunner.gnm2.ann1.G7AU8E.1_611_TPlot.pdf	0	14.9194	-Inf	down	0.0001122	0.000135089
ahy-miR3513-3p	arahy.Tifrunner.gnm2.ann1.GGDF5U.1	arahy.Tifrunner.gnm2.ann1.GGDF5U	RAP2-2	ethylene-responsive transcription factor 1B	GO:0003677(DNA binding);GO:0003700(sequence-specific DNA binding transcription factor activity)	NA	1492	1513	1504	0.75	4	.(((...(((((((((((((((&)))))))))))))))-..))).	UUACUUUUUUCUAUCUUAUCAA&UUGAUAAGAUAGAAA-UUGUAU	0	0	NA	NA	NA	5	74.5968	3	0.254831	Output/DS2/cleaveLand_result/t_plot/ahy-miR3513-3p_arahy.Tifrunner.gnm2.ann1.GGDF5U.1_1504_TPlot.pdf	0	74.5968	-Inf	down	5.7655e-18	7.26315e-17
ahy-miR3513-3p	arahy.Tifrunner.gnm2.ann1.R78DWG.1	arahy.Tifrunner.gnm2.ann1.R78DWG	Nfrkb	Nuclear factor related to kappa-B-binding protein , related	GO:0031011(Ino80 complex)	NA	3593	3614	3605	0.839844	5	.(((((((.((((((((((((.&.))))))))))))-))))))).	UUACAAUUCUCUGUCUUGUCAG&UUGAUAAGAUAGA-AAUUGUAU	1	19.286	4	0.155728	Output/DS1/cleaveLand_result/t_plot/ahy-miR3513-3p_arahy.Tifrunner.gnm2.ann1.R78DWG.1_3605_TPlot.pdf	0	0	NA	NA	NA	19.286	0	Inf	up	1.1252e-05	1.82352e-05
ahy-miR3513-3p	arahy.Tifrunner.gnm2.ann1.R78DWG.2	arahy.Tifrunner.gnm2.ann1.R78DWG	Nfrkb	Nuclear factor related to kappa-B-binding protein , related	GO:0031011(Ino80 complex)	NA	3593	3614	3605	0.839844	5	.(((((((.((((((((((((.&.))))))))))))-))))))).	UUACAAUUCUCUGUCUUGUCAG&UUGAUAAGAUAGA-AAUUGUAU	1	19.286	4	0.126655	Output/DS1/cleaveLand_result/t_plot/ahy-miR3513-3p_arahy.Tifrunner.gnm2.ann1.R78DWG.2_3605_TPlot.pdf	3	44.7581	2	0.0710121	Output/DS2/cleaveLand_result/t_plot/ahy-miR3513-3p_arahy.Tifrunner.gnm2.ann1.R78DWG.2_3605_TPlot.pdf	19.286	44.7581	-1.21459	down	0.0014578	0.00168582
ahy-miR3513-3p	arahy.Tifrunner.gnm2.ann1.VF7WU9.1	arahy.Tifrunner.gnm2.ann1.VF7WU9	-	ethylene-responsive transcription factor 1B	GO:0003677(DNA binding);GO:0003700(sequence-specific DNA binding transcription factor activity)	NA	1492	1513	1504	0.75	4	.(((...(((((((((((((((&)))))))))))))))-..))).	UUACUUUUUUCUAUCUUAUCAA&UUGAUAAGAUAGAAA-UUGUAU	0	0	NA	NA	NA	1	14.9194	4	0.607011	Output/DS2/cleaveLand_result/t_plot/ahy-miR3513-3p_arahy.Tifrunner.gnm2.ann1.VF7WU9.1_1504_TPlot.pdf	0	14.9194	-Inf	down	0.0001122	0.000135089
ahy-miR3513-3p	arahy.Tifrunner.gnm2.ann1.Y2CVLD.1	arahy.Tifrunner.gnm2.ann1.Y2CVLD	PPI1	proton pump interactor 1	NA	NA	2288	2305	2296	0.65625	6	(((((---(((((((((((..&..)))))))))))...)))))	AUACA---UCUAUCUUAUCUG&UUGAUAAGAUAGAAAUUGUAU	0	0	NA	NA	NA	3	44.7581	2	0.969767	Output/DS2/cleaveLand_result/t_plot/ahy-miR3513-3p_arahy.Tifrunner.gnm2.ann1.Y2CVLD.1_2296_TPlot.pdf	0	44.7581	-Inf	down	2.2283e-11	1.27622e-10
ahy-miR3513-3p	arahy.Tifrunner.gnm2.ann1.Y2CVLD.2	arahy.Tifrunner.gnm2.ann1.Y2CVLD	PPI1	proton pump interactor 1	NA	NA	2696	2713	2704	0.65625	6	(((((---(((((((((((..&..)))))))))))...)))))	AUACA---UCUAUCUUAUCUG&UUGAUAAGAUAGAAAUUGUAU	1	19.286	4	0.997962	Output/DS1/cleaveLand_result/t_plot/ahy-miR3513-3p_arahy.Tifrunner.gnm2.ann1.Y2CVLD.2_2704_TPlot.pdf	3	44.7581	2	0.965608	Output/DS2/cleaveLand_result/t_plot/ahy-miR3513-3p_arahy.Tifrunner.gnm2.ann1.Y2CVLD.2_2704_TPlot.pdf	19.286	44.7581	-1.21459	down	0.0014578	0.00168582
ahy-miR3513-5p	arahy.Tifrunner.gnm2.ann1.06QP13.1	arahy.Tifrunner.gnm2.ann1.06QP13	-	ribulose bisphosphate carboxylase/oxygenase activase	GO:0005524(ATP binding)	NA	2630	2650	2641	0.778547	6	(((((((((.((((((((((.&.)))))))))).)))))))))	GAUGAUGAAGUCAGGAAUUGG&UUAAUUUCUGAGUUUGUCAUC	9	173.574	2	0.764129	Output/DS1/cleaveLand_result/t_plot/ahy-miR3513-5p_arahy.Tifrunner.gnm2.ann1.06QP13.1_2641_TPlot.pdf	0	0	NA	NA	NA	173.574	0	Inf	up	1.2169e-39	5.93878e-38
ahy-miR3513-5p	arahy.Tifrunner.gnm2.ann1.0E5XS1.1	arahy.Tifrunner.gnm2.ann1.0E5XS1	-	uncharacterized protein LOC100808348 [Glycine max]	NA	NA	120	139	130	0.692042	4.5	((((-(.((((((((((((((&)))))))))))))).).))))	GAUG-CCAACUCGGAAGUUAG&UUAAUUUCUGAGUUUGUCAUC	0	0	NA	NA	NA	2	29.8387	2	0.987277	Output/DS2/cleaveLand_result/t_plot/ahy-miR3513-5p_arahy.Tifrunner.gnm2.ann1.0E5XS1.1_130_TPlot.pdf	0	29.8387	-Inf	down	4.6941e-08	1.33078e-07
ahy-miR3513-5p	arahy.Tifrunner.gnm2.ann1.10ET88.1	arahy.Tifrunner.gnm2.ann1.10ET88	-	phospholipid:diacylglycerol acyltransferase	GO:0006629(lipid metabolic process);GO:0008374(O-acyltransferase activity)	NA	2905	2923	2914	0.66782	6.5	(((((((--(((((((((((.&.)))))))))))..)))))))	GAUGGCA--UUCAGAAGUUGU&UUAAUUUCUGAGUUUGUCAUC	0	0	NA	NA	NA	1	14.9194	4	0.999959	Output/DS2/cleaveLand_result/t_plot/ahy-miR3513-5p_arahy.Tifrunner.gnm2.ann1.10ET88.1_2914_TPlot.pdf	0	14.9194	-Inf	down	0.0001122	0.000135089
ahy-miR3513-5p	arahy.Tifrunner.gnm2.ann1.1EW4X0.1	arahy.Tifrunner.gnm2.ann1.1EW4X0	-	unknown protein	GO:0046872(metal ion binding)	NA	1604	1624	1615	0.685121	6	.(((.((((((((((((.(((&))).)))))))))))).))).	UGUGUCAGACUCAGAAAGUGA&UUAAUUUCUGAGUUUGUCAUC	3	57.8581	2	0.992383	Output/DS1/cleaveLand_result/t_plot/ahy-miR3513-5p_arahy.Tifrunner.gnm2.ann1.1EW4X0.1_1615_TPlot.pdf	0	0	NA	NA	NA	57.8581	0	Inf	up	2.8149e-14	2.06278e-13
ahy-miR3513-5p	arahy.Tifrunner.gnm2.ann1.1F18R3.1	arahy.Tifrunner.gnm2.ann1.1F18R3	-	magnesium transporter NIPA3 isoform X2 [Glycine max]	GO:0015095(magnesium ion transmembrane transporter activity);GO:0015693(magnesium ion transport);GO:0016020(membrane)	NA	1233	1253	1244	0.67128	6.5	((((((((.(((.(((((((.&.))))))).))).))))))))	GAUGGCAACCUCUGGAAUUGC&UUAAUUUCUGAGUUUGUCAUC	2	38.5721	2	0.997833	Output/DS1/cleaveLand_result/t_plot/ahy-miR3513-5p_arahy.Tifrunner.gnm2.ann1.1F18R3.1_1244_TPlot.pdf	2	29.8387	3	0.9505	Output/DS2/cleaveLand_result/t_plot/ahy-miR3513-5p_arahy.Tifrunner.gnm2.ann1.1F18R3.1_1244_TPlot.pdf	38.5721	29.8387	0.370371	up	0.29101	0.309815
ahy-miR3513-5p	arahy.Tifrunner.gnm2.ann1.1F18R3.2	arahy.Tifrunner.gnm2.ann1.1F18R3	-	magnesium transporter NIPA3 isoform X2 [Glycine max]	GO:0015095(magnesium ion transmembrane transporter activity);GO:0015693(magnesium ion transport);GO:0016020(membrane)	NA	1591	1611	1602	0.67128	6.5	((((((((.(((.(((((((.&.))))))).))).))))))))	GAUGGCAACCUCUGGAAUUGC&UUAAUUUCUGAGUUUGUCAUC	0	0	NA	NA	NA	3	44.7581	2	0.997137	Output/DS2/cleaveLand_result/t_plot/ahy-miR3513-5p_arahy.Tifrunner.gnm2.ann1.1F18R3.2_1602_TPlot.pdf	0	44.7581	-Inf	down	2.2283e-11	1.27622e-10
ahy-miR3513-5p	arahy.Tifrunner.gnm2.ann1.1F18R3.3	arahy.Tifrunner.gnm2.ann1.1F18R3	-	magnesium transporter NIPA3 isoform X2 [Glycine max]	GO:0015095(magnesium ion transmembrane transporter activity);GO:0015693(magnesium ion transport);GO:0016020(membrane)	NA	1167	1187	1178	0.67128	6.5	((((((((.(((.(((((((.&.))))))).))).))))))))	GAUGGCAACCUCUGGAAUUGC&UUAAUUUCUGAGUUUGUCAUC	2	38.5721	2	0.997575	Output/DS1/cleaveLand_result/t_plot/ahy-miR3513-5p_arahy.Tifrunner.gnm2.ann1.1F18R3.3_1178_TPlot.pdf	1	14.9194	4	0.999937	Output/DS2/cleaveLand_result/t_plot/ahy-miR3513-5p_arahy.Tifrunner.gnm2.ann1.1F18R3.3_1178_TPlot.pdf	38.5721	14.9194	1.37037	up	0.0012206	0.00142858
ahy-miR3513-5p	arahy.Tifrunner.gnm2.ann1.25UELG.1	arahy.Tifrunner.gnm2.ann1.25UELG	-	uncharacterized protein LOC100808348 [Glycine max]	NA	NA	120	139	130	0.692042	4.5	((((-(.((((((((((((((&)))))))))))))).).))))	GAUG-CCAACUCGGAAGUUAG&UUAAUUUCUGAGUUUGUCAUC	1	19.286	4	0.999661	Output/DS1/cleaveLand_result/t_plot/ahy-miR3513-5p_arahy.Tifrunner.gnm2.ann1.25UELG.1_130_TPlot.pdf	1	14.9194	4	0.999183	Output/DS2/cleaveLand_result/t_plot/ahy-miR3513-5p_arahy.Tifrunner.gnm2.ann1.25UELG.1_130_TPlot.pdf	19.286	14.9194	0.370371	up	0.45529	0.462821
ahy-miR3513-5p	arahy.Tifrunner.gnm2.ann1.2GB72X.1	arahy.Tifrunner.gnm2.ann1.2GB72X	PSRP1	30S ribosomal protein, putative	GO:0044238(primary metabolic process)	NA	820	841	832	0.685121	6	((((((.((((.(((((((((.&.))))))))).))))-))))))	GAUGGCGAAGCACAGAAAUUGG&UUAAUUUCUGAGUUU-GUCAUC	17	327.863	2	0.991476	Output/DS1/cleaveLand_result/t_plot/ahy-miR3513-5p_arahy.Tifrunner.gnm2.ann1.2GB72X.1_832_TPlot.pdf	12	179.032	2	0.990697	Output/DS2/cleaveLand_result/t_plot/ahy-miR3513-5p_arahy.Tifrunner.gnm2.ann1.2GB72X.1_832_TPlot.pdf	327.863	179.032	0.872871	up	3.8095e-11	2.1786e-10
ahy-miR3513-5p	arahy.Tifrunner.gnm2.ann1.34GL3D.1	arahy.Tifrunner.gnm2.ann1.34GL3D	BAM3	beta-amylase 1	GO:0000272(polysaccharide catabolic process);GO:0005975(carbohydrate metabolic process);GO:0016161(beta-amylase activity)	ko00500(Starch and sucrose metabolism)	694	714	705	0.83391	3.5	.(((((((((((((((((((.&.))))))))))))))))))).	CAUGACAGAUUCAGAAAUUAC&UUAAUUUCUGAGUUUGUCAUC	1	19.286	4	0.155728	Output/DS1/cleaveLand_result/t_plot/ahy-miR3513-5p_arahy.Tifrunner.gnm2.ann1.34GL3D.1_705_TPlot.pdf	8	119.355	3	0.0449199	Output/DS2/cleaveLand_result/t_plot/ahy-miR3513-5p_arahy.Tifrunner.gnm2.ann1.34GL3D.1_705_TPlot.pdf	19.286	119.355	-2.62963	down	1.9122e-17	2.36783e-16
ahy-miR3513-5p	arahy.Tifrunner.gnm2.ann1.3E1BT5.1	arahy.Tifrunner.gnm2.ann1.3E1BT5	-	magnesium transporter NIPA3 isoform X2 [Glycine max]	GO:0015095(magnesium ion transmembrane transporter activity);GO:0015693(magnesium ion transport);GO:0016020(membrane)	NA	1161	1181	1172	0.67128	6.5	((((((((.(((.(((((((.&.))))))).))).))))))))	GAUGGCAACCUCUGGAAUUGC&UUAAUUUCUGAGUUUGUCAUC	0	0	NA	NA	NA	5	74.5968	2	0.99703	Output/DS2/cleaveLand_result/t_plot/ahy-miR3513-5p_arahy.Tifrunner.gnm2.ann1.3E1BT5.1_1172_TPlot.pdf	0	74.5968	-Inf	down	5.7655e-18	7.26315e-17
ahy-miR3513-5p	arahy.Tifrunner.gnm2.ann1.3E1BT5.2	arahy.Tifrunner.gnm2.ann1.3E1BT5	-	magnesium transporter NIPA3 isoform X2 [Glycine max]	GO:0015095(magnesium ion transmembrane transporter activity);GO:0015693(magnesium ion transport);GO:0016020(membrane)	NA	1661	1681	1672	0.67128	6.5	((((((((.(((.(((((((.&.))))))).))).))))))))	GAUGGCAACCUCUGGAAUUGC&UUAAUUUCUGAGUUUGUCAUC	0	0	NA	NA	NA	2	29.8387	3	0.947211	Output/DS2/cleaveLand_result/t_plot/ahy-miR3513-5p_arahy.Tifrunner.gnm2.ann1.3E1BT5.2_1672_TPlot.pdf	0	29.8387	-Inf	down	4.6941e-08	1.33078e-07
ahy-miR3513-5p	arahy.Tifrunner.gnm2.ann1.3VMA9Y.1	arahy.Tifrunner.gnm2.ann1.3VMA9Y	BAM3	beta-amylase 1	GO:0000272(polysaccharide catabolic process);GO:0005975(carbohydrate metabolic process);GO:0016161(beta-amylase activity)	ko00500(Starch and sucrose metabolism)	694	714	705	0.83391	3.5	.(((((((((((((((((((.&.))))))))))))))))))).	CAUGACAGAUUCAGAAAUUAC&UUAAUUUCUGAGUUUGUCAUC	3	57.8581	3	0.0425197	Output/DS1/cleaveLand_result/t_plot/ahy-miR3513-5p_arahy.Tifrunner.gnm2.ann1.3VMA9Y.1_705_TPlot.pdf	4	59.6774	3	0.0536588	Output/DS2/cleaveLand_result/t_plot/ahy-miR3513-5p_arahy.Tifrunner.gnm2.ann1.3VMA9Y.1_705_TPlot.pdf	57.8581	59.6774	-0.0446669	down	0.86672	0.867616
ahy-miR3513-5p	arahy.Tifrunner.gnm2.ann1.431KH3.1	arahy.Tifrunner.gnm2.ann1.431KH3	-	WRKY family transcription factor family protein	GO:0003700(sequence-specific DNA binding transcription factor activity);GO:0043565(sequence-specific DNA binding)	NA	1200	1222	1213	0.66436	6.5	(((.((((((((.(((((((((.&.)))))))))-))))))))-)))	GAUGGACAGAUUGCAGAAAUUGU&UUAAUUUCUG-AGUUUGUC-AUC	0	0	NA	NA	NA	1	14.9194	4	0.999985	Output/DS2/cleaveLand_result/t_plot/ahy-miR3513-5p_arahy.Tifrunner.gnm2.ann1.431KH3.1_1213_TPlot.pdf	0	14.9194	-Inf	down	0.0001122	0.000135089
ahy-miR3513-5p	arahy.Tifrunner.gnm2.ann1.4CHZ3Z.1	arahy.Tifrunner.gnm2.ann1.4CHZ3Z	-	uncharacterized protein LOC100813369 [Glycine max]	GO:0003676(nucleic acid binding);GO:0046983(protein dimerization activity)	ko02010(ABC transporters)	1686	1705	1697	0.782007	3.5	(((((((((((((-(((((((&))))))).)))))))))))))	GAUGACAAACUCA-AGAUUAG&UUAAUUUCUGAGUUUGUCAUC	0	0	NA	NA	NA	1	14.9194	4	0.803466	Output/DS2/cleaveLand_result/t_plot/ahy-miR3513-5p_arahy.Tifrunner.gnm2.ann1.4CHZ3Z.1_1697_TPlot.pdf	0	14.9194	-Inf	down	0.0001122	0.000135089
ahy-miR3513-5p	arahy.Tifrunner.gnm2.ann1.4CHZ3Z.2	arahy.Tifrunner.gnm2.ann1.4CHZ3Z	-	uncharacterized protein LOC100813369 [Glycine max]	GO:0003676(nucleic acid binding);GO:0046983(protein dimerization activity)	ko02010(ABC transporters)	1656	1675	1667	0.782007	3.5	(((((((((((((-(((((((&))))))).)))))))))))))	GAUGACAAACUCA-AGAUUAG&UUAAUUUCUGAGUUUGUCAUC	0	0	NA	NA	NA	1	14.9194	4	0.892416	Output/DS2/cleaveLand_result/t_plot/ahy-miR3513-5p_arahy.Tifrunner.gnm2.ann1.4CHZ3Z.2_1667_TPlot.pdf	0	14.9194	-Inf	down	0.0001122	0.000135089
ahy-miR3513-5p	arahy.Tifrunner.gnm2.ann1.5Q9WIJ.1	arahy.Tifrunner.gnm2.ann1.5Q9WIJ	RPL30	60S ribosomal protein L30-like [Glycine max]	GO:0003735(structural constituent of ribosome);GO:0005622(intracellular);GO:0005840(ribosome);GO:0006412(translation)	ko03010(Ribosome)	243	263	254	0.681661	6.5	..(((.(((.(((((((((((&))))))))))).))).)))..	UUUGAGGAAGUCAGAAAUUGA&UUAAUUUCUGAGUUUGUCAUC	2	38.5721	3	0.852187	Output/DS1/cleaveLand_result/t_plot/ahy-miR3513-5p_arahy.Tifrunner.gnm2.ann1.5Q9WIJ.1_254_TPlot.pdf	6	89.5162	2	0.992261	Output/DS2/cleaveLand_result/t_plot/ahy-miR3513-5p_arahy.Tifrunner.gnm2.ann1.5Q9WIJ.1_254_TPlot.pdf	38.5721	89.5162	-1.21459	down	6.7489e-06	1.78196e-05
ahy-miR3513-5p	arahy.Tifrunner.gnm2.ann1.5WK4WG.1	arahy.Tifrunner.gnm2.ann1.5WK4WG	-	uncharacterized protein LOC100806758 isoform X1 [Glycine max]	NA	NA	663	681	672	0.698962	6	(((((((--(((((((((((.&.)))))))))))..)))))))	GAUGACA--UUCAGAGAUUGC&UUAAUUUCUGAGUUUGUCAUC	2	38.5721	2	0.984464	Output/DS1/cleaveLand_result/t_plot/ahy-miR3513-5p_arahy.Tifrunner.gnm2.ann1.5WK4WG.1_672_TPlot.pdf	2	29.8387	2	0.983229	Output/DS2/cleaveLand_result/t_plot/ahy-miR3513-5p_arahy.Tifrunner.gnm2.ann1.5WK4WG.1_672_TPlot.pdf	38.5721	29.8387	0.370371	up	0.29101	0.309815
ahy-miR3513-5p	arahy.Tifrunner.gnm2.ann1.A1W3C7.1	arahy.Tifrunner.gnm2.ann1.A1W3C7	-	Rho termination factor	NA	NA	862	881	872	0.757785	6	((((((((((-((((((((((&)))))))))).))))))))))	GAUGAUGAAC-CGGAGAUUGA&UUAAUUUCUGAGUUUGUCAUC	1	19.286	4	0.975867	Output/DS1/cleaveLand_result/t_plot/ahy-miR3513-5p_arahy.Tifrunner.gnm2.ann1.A1W3C7.1_872_TPlot.pdf	0	0	NA	NA	NA	19.286	0	Inf	up	1.1252e-05	1.82352e-05
ahy-miR3513-5p	arahy.Tifrunner.gnm2.ann1.A1W3C7.2	arahy.Tifrunner.gnm2.ann1.A1W3C7	-	Rho termination factor	NA	NA	862	881	872	0.757785	6	((((((((((-((((((((((&)))))))))).))))))))))	GAUGAUGAAC-CGGAGAUUGA&UUAAUUUCUGAGUUUGUCAUC	1	19.286	4	0.974177	Output/DS1/cleaveLand_result/t_plot/ahy-miR3513-5p_arahy.Tifrunner.gnm2.ann1.A1W3C7.2_872_TPlot.pdf	1	14.9194	4	0.961374	Output/DS2/cleaveLand_result/t_plot/ahy-miR3513-5p_arahy.Tifrunner.gnm2.ann1.A1W3C7.2_872_TPlot.pdf	19.286	14.9194	0.370371	up	0.45529	0.462821
ahy-miR3513-5p	arahy.Tifrunner.gnm2.ann1.AF8Y24.1	arahy.Tifrunner.gnm2.ann1.AF8Y24	-	beta-xylosidase 2	GO:0005975(carbohydrate metabolic process)	NA	1488	1507	1498	0.702422	7	((((((.-(((((((((((..&..)))))))))))..))))))	GGUGGCU-ACUCAGGAAUUCC&UUAAUUUCUGAGUUUGUCAUC	0	0	NA	NA	NA	1	14.9194	4	0.997656	Output/DS2/cleaveLand_result/t_plot/ahy-miR3513-5p_arahy.Tifrunner.gnm2.ann1.AF8Y24.1_1498_TPlot.pdf	0	14.9194	-Inf	down	0.0001122	0.000135089
ahy-miR3513-5p	arahy.Tifrunner.gnm2.ann1.B1IT3E.2	arahy.Tifrunner.gnm2.ann1.B1IT3E	WRKY44	WRKY family transcription factor family protein	GO:0003700(sequence-specific DNA binding transcription factor activity);GO:0043565(sequence-specific DNA binding)	NA	1199	1221	1212	0.66436	6.5	(((.((((((((.(((((((((.&.)))))))))-))))))))-)))	GAUGGACAGAUUGCAGAAAUUGU&UUAAUUUCUG-AGUUUGUC-AUC	0	0	NA	NA	NA	1	14.9194	4	0.999979	Output/DS2/cleaveLand_result/t_plot/ahy-miR3513-5p_arahy.Tifrunner.gnm2.ann1.B1IT3E.2_1212_TPlot.pdf	0	14.9194	-Inf	down	0.0001122	0.000135089
ahy-miR3513-5p	arahy.Tifrunner.gnm2.ann1.B1IT3E.3	arahy.Tifrunner.gnm2.ann1.B1IT3E	WRKY44	WRKY family transcription factor family protein	GO:0003700(sequence-specific DNA binding transcription factor activity);GO:0043565(sequence-specific DNA binding)	NA	1199	1221	1212	0.66436	6.5	(((.((((((((.(((((((((.&.)))))))))-))))))))-)))	GAUGGACAGAUUGCAGAAAUUGU&UUAAUUUCUG-AGUUUGUC-AUC	0	0	NA	NA	NA	1	14.9194	4	0.999987	Output/DS2/cleaveLand_result/t_plot/ahy-miR3513-5p_arahy.Tifrunner.gnm2.ann1.B1IT3E.3_1212_TPlot.pdf	0	14.9194	-Inf	down	0.0001122	0.000135089
ahy-miR3513-5p	arahy.Tifrunner.gnm2.ann1.BUM29L.1	arahy.Tifrunner.gnm2.ann1.BUM29L	-	uncharacterized protein LOC100806758 isoform X1 [Glycine max]	NA	NA	774	792	783	0.698962	6	(((((((--(((((((((((.&.)))))))))))..)))))))	GAUGACA--UUCAGAGAUUGC&UUAAUUUCUGAGUUUGUCAUC	0	0	NA	NA	NA	1	14.9194	4	0.998862	Output/DS2/cleaveLand_result/t_plot/ahy-miR3513-5p_arahy.Tifrunner.gnm2.ann1.BUM29L.1_783_TPlot.pdf	0	14.9194	-Inf	down	0.0001122	0.000135089
ahy-miR3513-5p	arahy.Tifrunner.gnm2.ann1.CZFN8K.1	arahy.Tifrunner.gnm2.ann1.CZFN8K	DCI1	unknown protein	NA	ko04146(Peroxisome)	1254	1273	1265	0.754325	6.5	..((((((((((((-((((((&)))))).))))))))))))..	CUUGACAAGCUCAG-AGUUGA&UUAAUUUCUGAGUUUGUCAUC	1	19.286	4	0.981593	Output/DS1/cleaveLand_result/t_plot/ahy-miR3513-5p_arahy.Tifrunner.gnm2.ann1.CZFN8K.1_1265_TPlot.pdf	0	0	NA	NA	NA	19.286	0	Inf	up	1.1252e-05	1.82352e-05
ahy-miR3513-5p	arahy.Tifrunner.gnm2.ann1.CZI2M2.1	arahy.Tifrunner.gnm2.ann1.CZI2M2	-	DEAD-box ATP-dependent RNA helicase	GO:0003676(nucleic acid binding);GO:0004386(helicase activity);GO:0005524(ATP binding);GO:0008026(ATP-dependent helicase activity)	NA	2071	2090	2081	0.733564	5	((((((((((-((((((.(((&))).)))))).))))))))))	GAUGACAAAC-CAGAAGCUAA&UUAAUUUCUGAGUUUGUCAUC	0	0	NA	NA	NA	1	14.9194	4	0.986132	Output/DS2/cleaveLand_result/t_plot/ahy-miR3513-5p_arahy.Tifrunner.gnm2.ann1.CZI2M2.1_2081_TPlot.pdf	0	14.9194	-Inf	down	0.0001122	0.000135089
ahy-miR3513-5p	arahy.Tifrunner.gnm2.ann1.CZI2M2.1	arahy.Tifrunner.gnm2.ann1.CZI2M2	-	DEAD-box ATP-dependent RNA helicase	GO:0003676(nucleic acid binding);GO:0004386(helicase activity);GO:0005524(ATP binding);GO:0008026(ATP-dependent helicase activity)	NA	3649	3668	3659	0.733564	5	((((((((((-((((((.(((&))).)))))).))))))))))	GAUGACAAAC-CAGAAGCUAA&UUAAUUUCUGAGUUUGUCAUC	0	0	NA	NA	NA	1	14.9194	4	0.986943	Output/DS2/cleaveLand_result/t_plot/ahy-miR3513-5p_arahy.Tifrunner.gnm2.ann1.CZI2M2.1_3659_TPlot.pdf	0	14.9194	-Inf	down	0.0001122	0.000135089
ahy-miR3513-5p	arahy.Tifrunner.gnm2.ann1.D3BLAG.1	arahy.Tifrunner.gnm2.ann1.D3BLAG	CG7686	protein LTV1 homolog isoform X2 [Glycine max]	NA	NA	1254	1275	1266	0.712803	5.5	(((.(((((.((((((((((((&))))))))))))-))))).)))	GAUUGCAAAUCUCAGAAGUUGA&UUAAUUUCUGAG-UUUGUCAUC	1	19.286	4	0.997503	Output/DS1/cleaveLand_result/t_plot/ahy-miR3513-5p_arahy.Tifrunner.gnm2.ann1.D3BLAG.1_1266_TPlot.pdf	0	0	NA	NA	NA	19.286	0	Inf	up	1.1252e-05	1.82352e-05
ahy-miR3513-5p	arahy.Tifrunner.gnm2.ann1.DEE7JK.1	arahy.Tifrunner.gnm2.ann1.DEE7JK	-	unknown protein	GO:0046872(metal ion binding)	NA	1598	1618	1609	0.685121	6	.(((.((((((((((((.(((&))).)))))))))))).))).	UGUGUCAGACUCAGAAAGUGA&UUAAUUUCUGAGUUUGUCAUC	1	19.286	4	0.999822	Output/DS1/cleaveLand_result/t_plot/ahy-miR3513-5p_arahy.Tifrunner.gnm2.ann1.DEE7JK.1_1609_TPlot.pdf	0	0	NA	NA	NA	19.286	0	Inf	up	1.1252e-05	1.82352e-05
ahy-miR3513-5p	arahy.Tifrunner.gnm2.ann1.E10R0K.1	arahy.Tifrunner.gnm2.ann1.E10R0K	SAC2	Phosphoinositide phosphatase family protein	GO:0042578(phosphoric ester hydrolase activity)	ko00562(Inositol phosphate metabolism);ko04070(Phosphatidylinositol signaling system)	743	766	757	0.730104	6.5	..((((((...(((((((((((((&)))))))))))))---))))))..	UUUGACAGUGUACUCAGAAAUUGA&UUAAUUUCUGAGU---UUGUCAUC	0	0	NA	NA	NA	2	29.8387	3	0.743447	Output/DS2/cleaveLand_result/t_plot/ahy-miR3513-5p_arahy.Tifrunner.gnm2.ann1.E10R0K.1_757_TPlot.pdf	0	29.8387	-Inf	down	4.6941e-08	1.33078e-07
ahy-miR3513-5p	arahy.Tifrunner.gnm2.ann1.F9F3MK.1	arahy.Tifrunner.gnm2.ann1.F9F3MK	NLE1	WD repeat-containing protein 5-like [Glycine max]	GO:0005515(protein binding)	NA	1590	1611	1602	0.678201	7	(((...((((((((((((((((&))))))))))))))))-..)))	GAUAUUCGGACUCGGAAGUUGA&UUAAUUUCUGAGUUUG-UCAUC	1	19.286	4	0.999931	Output/DS1/cleaveLand_result/t_plot/ahy-miR3513-5p_arahy.Tifrunner.gnm2.ann1.F9F3MK.1_1602_TPlot.pdf	0	0	NA	NA	NA	19.286	0	Inf	up	1.1252e-05	1.82352e-05
ahy-miR3513-5p	arahy.Tifrunner.gnm2.ann1.FVZJ3K.1	arahy.Tifrunner.gnm2.ann1.FVZJ3K	AIP3	prefoldin	GO:0006457(protein folding);GO:0016272(prefoldin complex);GO:0051082(unfolded protein binding)	NA	667	686	677	0.726644	6	((((((((((-((((((.(((&))).)))))).))))))))))	GGUGACAAGC-CAGAAACUGA&UUAAUUUCUGAGUUUGUCAUC	0	0	NA	NA	NA	1	14.9194	4	0.992177	Output/DS2/cleaveLand_result/t_plot/ahy-miR3513-5p_arahy.Tifrunner.gnm2.ann1.FVZJ3K.1_677_TPlot.pdf	0	14.9194	-Inf	down	0.0001122	0.000135089
ahy-miR3513-5p	arahy.Tifrunner.gnm2.ann1.GAUK41.1	arahy.Tifrunner.gnm2.ann1.GAUK41	-	WD repeat-containing protein 5-like [Glycine max]	GO:0005515(protein binding)	NA	1590	1611	1602	0.678201	7	(((...((((((((((((((((&))))))))))))))))-..)))	GAUAUUCGGACUCGGAAGUUGA&UUAAUUUCUGAGUUUG-UCAUC	1	19.286	4	0.999936	Output/DS1/cleaveLand_result/t_plot/ahy-miR3513-5p_arahy.Tifrunner.gnm2.ann1.GAUK41.1_1602_TPlot.pdf	0	0	NA	NA	NA	19.286	0	Inf	up	1.1252e-05	1.82352e-05
ahy-miR3513-5p	arahy.Tifrunner.gnm2.ann1.HSX4XS.1	arahy.Tifrunner.gnm2.ann1.HSX4XS	cry	alpha/beta fold hydrolase	NA	NA	2037	2057	2048	0.678201	6	(((.(((((((((((((((((&))))))))))))))))).)))	GGUUACGGAUUCAGGAGUUAG&UUAAUUUCUGAGUUUGUCAUC	0	0	NA	NA	NA	3	44.7581	2	0.994933	Output/DS2/cleaveLand_result/t_plot/ahy-miR3513-5p_arahy.Tifrunner.gnm2.ann1.HSX4XS.1_2048_TPlot.pdf	0	44.7581	-Inf	down	2.2283e-11	1.27622e-10
ahy-miR3513-5p	arahy.Tifrunner.gnm2.ann1.HSX4XS.2	arahy.Tifrunner.gnm2.ann1.HSX4XS	cry	alpha/beta fold hydrolase	NA	NA	1274	1294	1285	0.678201	6	(((.(((((((((((((((((&))))))))))))))))).)))	GGUUACGGAUUCAGGAGUUAG&UUAAUUUCUGAGUUUGUCAUC	1	19.286	4	0.99991	Output/DS1/cleaveLand_result/t_plot/ahy-miR3513-5p_arahy.Tifrunner.gnm2.ann1.HSX4XS.2_1285_TPlot.pdf	3	44.7581	1	0.0758432	Output/DS2/cleaveLand_result/t_plot/ahy-miR3513-5p_arahy.Tifrunner.gnm2.ann1.HSX4XS.2_1285_TPlot.pdf	19.286	44.7581	-1.21459	down	0.0014578	0.00168582
ahy-miR3513-5p	arahy.Tifrunner.gnm2.ann1.KZ7LLB.1	arahy.Tifrunner.gnm2.ann1.KZ7LLB	SAC2	Phosphoinositide phosphatase family protein	GO:0042578(phosphoric ester hydrolase activity)	ko00562(Inositol phosphate metabolism);ko04070(Phosphatidylinositol signaling system)	747	770	761	0.730104	6.5	..((((((...(((((((((((((&)))))))))))))---))))))..	UUUGACAGUGUACUCAGAAAUUGA&UUAAUUUCUGAGU---UUGUCAUC	1	19.286	4	0.993104	Output/DS1/cleaveLand_result/t_plot/ahy-miR3513-5p_arahy.Tifrunner.gnm2.ann1.KZ7LLB.1_761_TPlot.pdf	2	29.8387	3	0.741078	Output/DS2/cleaveLand_result/t_plot/ahy-miR3513-5p_arahy.Tifrunner.gnm2.ann1.KZ7LLB.1_761_TPlot.pdf	19.286	29.8387	-0.629629	down	0.13216	0.14423
ahy-miR3513-5p	arahy.Tifrunner.gnm2.ann1.L5SQ1T.1	arahy.Tifrunner.gnm2.ann1.L5SQ1T	MIP1	putative E3 ubiquitin-protein ligase RF298-like isoform X1 [Glycine max]	GO:0005515(protein binding);GO:0008270(zinc ion binding)	NA	1625	1645	1636	0.698962	6	((..(.(((((((((((((((&))))))))))))))).)..))	GAGAGGAGACUCAGAGAUUGA&UUAAUUUCUGAGUUUGUCAUC	1	19.286	4	0.999236	Output/DS1/cleaveLand_result/t_plot/ahy-miR3513-5p_arahy.Tifrunner.gnm2.ann1.L5SQ1T.1_1636_TPlot.pdf	0	0	NA	NA	NA	19.286	0	Inf	up	1.1252e-05	1.82352e-05
ahy-miR3513-5p	arahy.Tifrunner.gnm2.ann1.P4AZJC.1	arahy.Tifrunner.gnm2.ann1.P4AZJC	TRP3	telomere repeat-binding protein 3-like isoform X2 [Glycine max]	GO:0003677(DNA binding);GO:0003682(chromatin binding)	NA	1608	1628	1619	0.868512	4.5	((((((((((((((((((((.&.))))))))))))))))))))	GGUGAUAGAUUCAGAGAUUAC&UUAAUUUCUGAGUUUGUCAUC	1	19.286	4	0.0965808	Output/DS1/cleaveLand_result/t_plot/ahy-miR3513-5p_arahy.Tifrunner.gnm2.ann1.P4AZJC.1_1619_TPlot.pdf	0	0	NA	NA	NA	19.286	0	Inf	up	1.1252e-05	1.82352e-05
ahy-miR3513-5p	arahy.Tifrunner.gnm2.ann1.P4AZJC.2	arahy.Tifrunner.gnm2.ann1.P4AZJC	TRP3	telomere repeat-binding protein 3-like isoform X2 [Glycine max]	GO:0003677(DNA binding);GO:0003682(chromatin binding)	NA	3323	3343	3334	0.868512	4.5	((((((((((((((((((((.&.))))))))))))))))))))	GGUGAUAGAUUCAGAGAUUAC&UUAAUUUCUGAGUUUGUCAUC	1	19.286	4	0.0332895	Output/DS1/cleaveLand_result/t_plot/ahy-miR3513-5p_arahy.Tifrunner.gnm2.ann1.P4AZJC.2_3334_TPlot.pdf	0	0	NA	NA	NA	19.286	0	Inf	up	1.1252e-05	1.82352e-05
ahy-miR3513-5p	arahy.Tifrunner.gnm2.ann1.RNDG53.1	arahy.Tifrunner.gnm2.ann1.RNDG53	-	nudix hydrolase homolog 2	GO:0016787(hydrolase activity)	NA	1073	1093	1084	0.66782	7	((-(((((((.((((((((((.&.))))))))))-))))))).))	GA-GGCAAGCGUCGGAAAUUGC&UUAAUUUCUGA-GUUUGUCAUC	2	38.5721	3	0.908348	Output/DS1/cleaveLand_result/t_plot/ahy-miR3513-5p_arahy.Tifrunner.gnm2.ann1.RNDG53.1_1084_TPlot.pdf	0	0	NA	NA	NA	38.5721	0	Inf	up	5.2749e-10	2.00681e-09
ahy-miR3513-5p	arahy.Tifrunner.gnm2.ann1.T25X4W.1	arahy.Tifrunner.gnm2.ann1.T25X4W	PHL5	myb family transcription factor APL-like isoform X1 [Glycine max]	GO:0003677(DNA binding);GO:0003682(chromatin binding)	ko04933(AGE-RAGE signaling pathway in diabetic complications)	1303	1325	1314	0.792388	6.5	(((((((((((((((..((((((&))))))--)))))))))))))))	GAUGAUGGACUCAGAUGGAUUAA&UUAAUU--UCUGAGUUUGUCAUC	3	57.8581	2	0.615852	Output/DS1/cleaveLand_result/t_plot/ahy-miR3513-5p_arahy.Tifrunner.gnm2.ann1.T25X4W.1_1314_TPlot.pdf	1	14.9194	4	0.784875	Output/DS2/cleaveLand_result/t_plot/ahy-miR3513-5p_arahy.Tifrunner.gnm2.ann1.T25X4W.1_1314_TPlot.pdf	57.8581	14.9194	1.95533	up	4.8194e-07	1.3168e-06
ahy-miR3513-5p	arahy.Tifrunner.gnm2.ann1.UB3YHQ.2	arahy.Tifrunner.gnm2.ann1.UB3YHQ	SCD2	unknown protein	NA	NA	1178	1197	1189	0.754325	6.5	..((((((((((((-((((((&)))))).))))))))))))..	CUUGACAAGCUCAG-AGUUGA&UUAAUUUCUGAGUUUGUCAUC	1	19.286	4	0.982206	Output/DS1/cleaveLand_result/t_plot/ahy-miR3513-5p_arahy.Tifrunner.gnm2.ann1.UB3YHQ.2_1189_TPlot.pdf	0	0	NA	NA	NA	19.286	0	Inf	up	1.1252e-05	1.82352e-05
ahy-miR3513-5p	arahy.Tifrunner.gnm2.ann1.V2Z0GB.1	arahy.Tifrunner.gnm2.ann1.V2Z0GB	TET8	tetraspanin-8-like [Glycine max]	GO:0016021(integral component of membrane)	NA	652	672	663	0.747405	5.5	((..((((((((((((((((.&.))))))))))))))))..))	GAGUACAAGCUCGGAGAUUAC&UUAAUUUCUGAGUUUGUCAUC	1	19.286	4	0.983924	Output/DS1/cleaveLand_result/t_plot/ahy-miR3513-5p_arahy.Tifrunner.gnm2.ann1.V2Z0GB.1_663_TPlot.pdf	0	0	NA	NA	NA	19.286	0	Inf	up	1.1252e-05	1.82352e-05
ahy-miR3513-5p	arahy.Tifrunner.gnm2.ann1.V53FRA.1	arahy.Tifrunner.gnm2.ann1.V53FRA	APRL5	5'-adenylylsulfate reductase-like 5-like [Glycine max]	GO:0045454(cell redox homeostasis)	NA	932	952	943	0.678201	6	((((((((.(((((((..(((&)))..))))))).))))))))	GGUGAUAAUCUCAGAAUCUAA&UUAAUUUCUGAGUUUGUCAUC	1	19.286	4	0.999885	Output/DS1/cleaveLand_result/t_plot/ahy-miR3513-5p_arahy.Tifrunner.gnm2.ann1.V53FRA.1_943_TPlot.pdf	4	59.6774	1	0.0739859	Output/DS2/cleaveLand_result/t_plot/ahy-miR3513-5p_arahy.Tifrunner.gnm2.ann1.V53FRA.1_943_TPlot.pdf	19.286	59.6774	-1.62963	down	5.4797e-06	1.45445e-05
ahy-miR3513-5p	arahy.Tifrunner.gnm2.ann1.VW2QG0.2	arahy.Tifrunner.gnm2.ann1.VW2QG0	-	exosome complex component RRP42-like [Glycine max]	NA	NA	1102	1121	1112	0.653979	6.5	((((((.(((-((((((((((&)))))))))).))).))))))	GAUGAUCAAC-CGGAAGUUGA&UUAAUUUCUGAGUUUGUCAUC	1	19.286	4	0.999999	Output/DS1/cleaveLand_result/t_plot/ahy-miR3513-5p_arahy.Tifrunner.gnm2.ann1.VW2QG0.2_1112_TPlot.pdf	0	0	NA	NA	NA	19.286	0	Inf	up	1.1252e-05	1.82352e-05
ahy-miR3513-5p	arahy.Tifrunner.gnm2.ann1.WDEP49.1	arahy.Tifrunner.gnm2.ann1.WDEP49	-	putative E3 ubiquitin-protein ligase RF298-like isoform X1 [Glycine max]	GO:0005515(protein binding);GO:0008270(zinc ion binding)	NA	1623	1643	1634	0.698962	6	((..(.(((((((((((((((&))))))))))))))).)..))	GAGAGGAGACUCAGAGAUUGA&UUAAUUUCUGAGUUUGUCAUC	1	19.286	4	0.999525	Output/DS1/cleaveLand_result/t_plot/ahy-miR3513-5p_arahy.Tifrunner.gnm2.ann1.WDEP49.1_1634_TPlot.pdf	0	0	NA	NA	NA	19.286	0	Inf	up	1.1252e-05	1.82352e-05
ahy-miR3513-5p	arahy.Tifrunner.gnm2.ann1.X6V7BH.1	arahy.Tifrunner.gnm2.ann1.X6V7BH	PPH	alpha/beta fold hydrolase	NA	NA	1813	1833	1824	0.678201	6	(((.(((((((((((((((((&))))))))))))))))).)))	GGUUACGGAUUCAGGAGUUAG&UUAAUUUCUGAGUUUGUCAUC	0	0	NA	NA	NA	3	44.7581	2	0.994129	Output/DS2/cleaveLand_result/t_plot/ahy-miR3513-5p_arahy.Tifrunner.gnm2.ann1.X6V7BH.1_1824_TPlot.pdf	0	44.7581	-Inf	down	2.2283e-11	1.27622e-10
ahy-miR3513-5p	arahy.Tifrunner.gnm2.ann1.X6V7BH.3	arahy.Tifrunner.gnm2.ann1.X6V7BH	PPH	alpha/beta fold hydrolase	NA	NA	1708	1728	1719	0.678201	6	(((.(((((((((((((((((&))))))))))))))))).)))	GGUUACGGAUUCAGGAGUUAG&UUAAUUUCUGAGUUUGUCAUC	0	0	NA	NA	NA	1	14.9194	4	0.999858	Output/DS2/cleaveLand_result/t_plot/ahy-miR3513-5p_arahy.Tifrunner.gnm2.ann1.X6V7BH.3_1719_TPlot.pdf	0	14.9194	-Inf	down	0.0001122	0.000135089
ahy-miR3513-5p	arahy.Tifrunner.gnm2.ann1.XAT8RN.1	arahy.Tifrunner.gnm2.ann1.XAT8RN	rft1	Lipid transporter	GO:0005319(lipid transporter activity);GO:0006869(lipid transport);GO:0016021(integral component of membrane)	NA	1643	1663	1654	0.678201	6	(((.(((((((((((((((((&))))))))))))))))).)))	GGUUACGGAUUCAGGAGUUAG&UUAAUUUCUGAGUUUGUCAUC	3	57.8581	1	0.100966	Output/DS1/cleaveLand_result/t_plot/ahy-miR3513-5p_arahy.Tifrunner.gnm2.ann1.XAT8RN.1_1654_TPlot.pdf	0	0	NA	NA	NA	57.8581	0	Inf	up	2.8149e-14	2.06278e-13
ahy-miR3513-5p	arahy.Tifrunner.gnm2.ann1.YJ9VNC.1	arahy.Tifrunner.gnm2.ann1.YJ9VNC	APRL5	5'-adenylylsulfate reductase-like 5-like [Glycine max]	GO:0045454(cell redox homeostasis)	NA	898	918	909	0.678201	6	((((((((.(((((((..(((&)))..))))))).))))))))	GGUGAUAAUCUCAGAAUCUAA&UUAAUUUCUGAGUUUGUCAUC	0	0	NA	NA	NA	2	29.8387	2	0.993321	Output/DS2/cleaveLand_result/t_plot/ahy-miR3513-5p_arahy.Tifrunner.gnm2.ann1.YJ9VNC.1_909_TPlot.pdf	0	29.8387	-Inf	down	4.6941e-08	1.33078e-07
ahy-miR3513-5p	arahy.Tifrunner.gnm2.ann1.ZTJ4VR.2	arahy.Tifrunner.gnm2.ann1.ZTJ4VR	RHON1	Rho termination factor	NA	NA	1180	1199	1190	0.757785	6	((((((((((-((((((((((&)))))))))).))))))))))	GAUGAUGAAC-CGGAGAUUGA&UUAAUUUCUGAGUUUGUCAUC	2	38.5721	2	0.875356	Output/DS1/cleaveLand_result/t_plot/ahy-miR3513-5p_arahy.Tifrunner.gnm2.ann1.ZTJ4VR.2_1190_TPlot.pdf	3	44.7581	2	0.870497	Output/DS2/cleaveLand_result/t_plot/ahy-miR3513-5p_arahy.Tifrunner.gnm2.ann1.ZTJ4VR.2_1190_TPlot.pdf	38.5721	44.7581	-0.214592	down	0.49798	0.502654
ahy-miR3513-5p	arahy.Tifrunner.gnm2.ann1.ZTJ4VR.3	arahy.Tifrunner.gnm2.ann1.ZTJ4VR	RHON1	Rho termination factor	NA	NA	1180	1199	1190	0.757785	6	((((((((((-((((((((((&)))))))))).))))))))))	GAUGAUGAAC-CGGAGAUUGA&UUAAUUUCUGAGUUUGUCAUC	1	19.286	4	0.977447	Output/DS1/cleaveLand_result/t_plot/ahy-miR3513-5p_arahy.Tifrunner.gnm2.ann1.ZTJ4VR.3_1190_TPlot.pdf	1	14.9194	4	0.96576	Output/DS2/cleaveLand_result/t_plot/ahy-miR3513-5p_arahy.Tifrunner.gnm2.ann1.ZTJ4VR.3_1190_TPlot.pdf	19.286	14.9194	0.370371	up	0.45529	0.462821
ahy-miR3513-5p	arahy.Tifrunner.gnm2.ann1.ZXEF1Z.1	arahy.Tifrunner.gnm2.ann1.ZXEF1Z	NLE1	WD repeat-containing protein 5-like [Glycine max]	GO:0005515(protein binding)	NA	1606	1627	1618	0.692042	6.5	(((...((((((((((((((((&))))))))))))))))-..)))	GAUAUUCGAACUCGGAAGUUGA&UUAAUUUCUGAGUUUG-UCAUC	1	19.286	4	0.999714	Output/DS1/cleaveLand_result/t_plot/ahy-miR3513-5p_arahy.Tifrunner.gnm2.ann1.ZXEF1Z.1_1618_TPlot.pdf	0	0	NA	NA	NA	19.286	0	Inf	up	1.1252e-05	1.82352e-05
ahy-miR3514-3p	arahy.Tifrunner.gnm2.ann1.0GK98G.1	arahy.Tifrunner.gnm2.ann1.0GK98G	ERDJ2A	DNAJ heat shock family protein	GO:0008565(protein transporter activity)	ko03060(Protein export);ko04141(Protein processing in endoplasmic reticulum)	2609	2631	2621	0.765217	7	((((((.((((((((((((.(((&)))-)))))))))))).))))))	AGGGGUGCUGUGUUGGCGGAUGA&UCA-CCGUUAAUACAGAAUCCUU	0	0	NA	NA	NA	1	14.9194	4	0.2375	Output/DS2/cleaveLand_result/t_plot/ahy-miR3514-3p_arahy.Tifrunner.gnm2.ann1.0GK98G.1_2621_TPlot.pdf	0	14.9194	-Inf	down	0.0001122	0.000135089
ahy-miR3514-3p	arahy.Tifrunner.gnm2.ann1.0GK98G.2	arahy.Tifrunner.gnm2.ann1.0GK98G	ERDJ2A	DNAJ heat shock family protein	GO:0008565(protein transporter activity)	ko03060(Protein export);ko04141(Protein processing in endoplasmic reticulum)	2675	2697	2687	0.765217	7	((((((.((((((((((((.(((&)))-)))))))))))).))))))	AGGGGUGCUGUGUUGGCGGAUGA&UCA-CCGUUAAUACAGAAUCCUU	1	19.286	4	0.237269	Output/DS1/cleaveLand_result/t_plot/ahy-miR3514-3p_arahy.Tifrunner.gnm2.ann1.0GK98G.2_2687_TPlot.pdf	0	0	NA	NA	NA	19.286	0	Inf	up	1.1252e-05	1.82352e-05
ahy-miR3514-3p	arahy.Tifrunner.gnm2.ann1.3EP68E.1	arahy.Tifrunner.gnm2.ann1.3EP68E	RPS8	40S ribosomal protein S8-like [Glycine max]	GO:0003735(structural constituent of ribosome);GO:0005622(intracellular);GO:0005840(ribosome);GO:0006412(translation)	ko03010(Ribosome)	155	175	166	0.724638	6	((((((((-(((((((.(((((&))))).))))))).))))))))	GAGGAUUC-GUGUUAGAGGUGG&UCACCGUUAAUACAGAAUCCUU	2	38.5721	3	0.171621	Output/DS1/cleaveLand_result/t_plot/ahy-miR3514-3p_arahy.Tifrunner.gnm2.ann1.3EP68E.1_166_TPlot.pdf	0	0	NA	NA	NA	38.5721	0	Inf	up	5.2749e-10	2.00681e-09
ahy-miR3514-3p	arahy.Tifrunner.gnm2.ann1.3FYK03.1	arahy.Tifrunner.gnm2.ann1.3FYK03	-	F-box protein At1g10780-like [Glycine max]	NA	NA	587	608	599	0.715942	5	((((((.((((((((((.((((&)))).)))))))))).))))))	GAGGAUCCUGUAUUGACUGUGG&UCACCGUUAAUACAGAAUCCUU	1	19.286	4	0.714262	Output/DS1/cleaveLand_result/t_plot/ahy-miR3514-3p_arahy.Tifrunner.gnm2.ann1.3FYK03.1_599_TPlot.pdf	0	0	NA	NA	NA	19.286	0	Inf	up	1.1252e-05	1.82352e-05
ahy-miR3514-3p	arahy.Tifrunner.gnm2.ann1.46K392.1	arahy.Tifrunner.gnm2.ann1.46K392	-	hypothetical protein	NA	NA	641	662	653	0.753623	5.5	..(((.((((((((((.(((((&))))).)))))))))).)))..	AUGGGCUCUGUAUUAAGGGUGA&UCACCGUUAAUACAGAAUCCUU	1	19.286	4	0.333873	Output/DS1/cleaveLand_result/t_plot/ahy-miR3514-3p_arahy.Tifrunner.gnm2.ann1.46K392.1_653_TPlot.pdf	0	0	NA	NA	NA	19.286	0	Inf	up	1.1252e-05	1.82352e-05
ahy-miR3514-3p	arahy.Tifrunner.gnm2.ann1.87NRHB.1	arahy.Tifrunner.gnm2.ann1.87NRHB	RPS8	40S ribosomal protein S8-like [Glycine max]	GO:0003735(structural constituent of ribosome);GO:0005622(intracellular);GO:0005840(ribosome);GO:0006412(translation)	ko03010(Ribosome)	182	202	193	0.724638	6	((((((((-(((((((.(((((&))))).))))))).))))))))	GAGGAUUC-GUGUUAGAGGUGG&UCACCGUUAAUACAGAAUCCUU	3	57.8581	2	0.4086	Output/DS1/cleaveLand_result/t_plot/ahy-miR3514-3p_arahy.Tifrunner.gnm2.ann1.87NRHB.1_193_TPlot.pdf	0	0	NA	NA	NA	57.8581	0	Inf	up	2.8149e-14	2.06278e-13
ahy-miR3514-3p	arahy.Tifrunner.gnm2.ann1.87NRHB.2	arahy.Tifrunner.gnm2.ann1.87NRHB	RPS8	40S ribosomal protein S8-like [Glycine max]	GO:0003735(structural constituent of ribosome);GO:0005622(intracellular);GO:0005840(ribosome);GO:0006412(translation)	ko03010(Ribosome)	182	202	193	0.724638	6	((((((((-(((((((.(((((&))))).))))))).))))))))	GAGGAUUC-GUGUUAGAGGUGG&UCACCGUUAAUACAGAAUCCUU	2	38.5721	2	0.374363	Output/DS1/cleaveLand_result/t_plot/ahy-miR3514-3p_arahy.Tifrunner.gnm2.ann1.87NRHB.2_193_TPlot.pdf	0	0	NA	NA	NA	38.5721	0	Inf	up	5.2749e-10	2.00681e-09
ahy-miR3514-3p	arahy.Tifrunner.gnm2.ann1.8TZ9EP.1	arahy.Tifrunner.gnm2.ann1.8TZ9EP	At1g10780	F-box/RNI-like superfamily protein	GO:0005515(protein binding)	ko00010(Glycolysis / Gluconeogenesis);ko00030(Pentose phosphate pathway);ko00051(Fructose and mannose metabolism);ko00710(Carbon fixation in photosynthetic organisms)	898	919	910	0.715942	5	((((((.((((((((((.((((&)))).)))))))))).))))))	GAGGAUCCUGUAUUGACUGUGG&UCACCGUUAAUACAGAAUCCUU	2	38.5721	2	0.491015	Output/DS1/cleaveLand_result/t_plot/ahy-miR3514-3p_arahy.Tifrunner.gnm2.ann1.8TZ9EP.1_910_TPlot.pdf	0	0	NA	NA	NA	38.5721	0	Inf	up	5.2749e-10	2.00681e-09
ahy-miR3514-3p	arahy.Tifrunner.gnm2.ann1.CHY0RW.2	arahy.Tifrunner.gnm2.ann1.CHY0RW	At5g24830	Pentatricopeptide repeat (PPR) superfamily protein	GO:0005515(protein binding)	NA	1871	1893	1884	0.718841	5.5	(((((.(((((((((((.(((((&))))).)))))))))))-)))))	AGGGGCUUUUGUAUUAGGGGUGA&UCACCGUUAAUACAGAA-UCCUU	0	0	NA	NA	NA	1	14.9194	4	0.607011	Output/DS2/cleaveLand_result/t_plot/ahy-miR3514-3p_arahy.Tifrunner.gnm2.ann1.CHY0RW.2_1884_TPlot.pdf	0	14.9194	-Inf	down	0.0001122	0.000135089
ahy-miR3514-3p	arahy.Tifrunner.gnm2.ann1.CHY0RW.3	arahy.Tifrunner.gnm2.ann1.CHY0RW	At5g24830	Pentatricopeptide repeat (PPR) superfamily protein	GO:0005515(protein binding)	NA	1871	1893	1884	0.718841	5.5	(((((.(((((((((((.(((((&))))).)))))))))))-)))))	AGGGGCUUUUGUAUUAGGGGUGA&UCACCGUUAAUACAGAA-UCCUU	0	0	NA	NA	NA	1	14.9194	4	0.640973	Output/DS2/cleaveLand_result/t_plot/ahy-miR3514-3p_arahy.Tifrunner.gnm2.ann1.CHY0RW.3_1884_TPlot.pdf	0	14.9194	-Inf	down	0.0001122	0.000135089
ahy-miR3514-3p	arahy.Tifrunner.gnm2.ann1.CHY0RW.4	arahy.Tifrunner.gnm2.ann1.CHY0RW	At5g24830	Pentatricopeptide repeat (PPR) superfamily protein	GO:0005515(protein binding)	NA	1810	1832	1823	0.718841	5.5	(((((.(((((((((((.(((((&))))).)))))))))))-)))))	AGGGGCUUUUGUAUUAGGGGUGA&UCACCGUUAAUACAGAA-UCCUU	0	0	NA	NA	NA	1	14.9194	4	0.59499	Output/DS2/cleaveLand_result/t_plot/ahy-miR3514-3p_arahy.Tifrunner.gnm2.ann1.CHY0RW.4_1823_TPlot.pdf	0	14.9194	-Inf	down	0.0001122	0.000135089
ahy-miR3514-3p	arahy.Tifrunner.gnm2.ann1.D3X7TW.2	arahy.Tifrunner.gnm2.ann1.D3X7TW	Gpaa1	Pentatricopeptide repeat (PPR) superfamily protein	GO:0005515(protein binding);GO:0016021(integral component of membrane);GO:0042765(GPI-anchor transamidase complex)	ko00563(Glycosylphosphatidylinositol(GPI)-anchor biosynthesis)	1864	1886	1877	0.718841	5.5	(((((.(((((((((((.(((((&))))).)))))))))))-)))))	AGGGGCUUUUGUAUUAGGGGUGA&UCACCGUUAAUACAGAA-UCCUU	0	0	NA	NA	NA	1	14.9194	4	0.618674	Output/DS2/cleaveLand_result/t_plot/ahy-miR3514-3p_arahy.Tifrunner.gnm2.ann1.D3X7TW.2_1877_TPlot.pdf	0	14.9194	-Inf	down	0.0001122	0.000135089
ahy-miR3514-3p	arahy.Tifrunner.gnm2.ann1.FQMW2S.1	arahy.Tifrunner.gnm2.ann1.FQMW2S	At4g19185	nodulin MtN21 /EamA-like transporter family protein	GO:0016020(membrane)	NA	737	757	748	0.713043	5	..(((.-(((((((((((((((&)))))))))))))))..)))..	UUGGAA-CUGUAUUAAUGGUGA&UCACCGUUAAUACAGAAUCCUU	0	0	NA	NA	NA	6	89.5162	0	0.0119874	Output/DS2/cleaveLand_result/t_plot/ahy-miR3514-3p_arahy.Tifrunner.gnm2.ann1.FQMW2S.1_748_TPlot.pdf	0	89.5162	-Inf	down	3.0353e-21	5.47438e-20
ahy-miR3514-3p	arahy.Tifrunner.gnm2.ann1.HK0KDN.1	arahy.Tifrunner.gnm2.ann1.HK0KDN	At1g10780	F-box/RNI-like superfamily protein	GO:0005515(protein binding)	ko00010(Glycolysis / Gluconeogenesis);ko00030(Pentose phosphate pathway);ko00051(Fructose and mannose metabolism);ko00710(Carbon fixation in photosynthetic organisms)	888	909	900	0.715942	5	((((((.((((((((((.((((&)))).)))))))))).))))))	GAGGAUCCUGUAUUGACUGUGG&UCACCGUUAAUACAGAAUCCUU	2	38.5721	2	0.509758	Output/DS1/cleaveLand_result/t_plot/ahy-miR3514-3p_arahy.Tifrunner.gnm2.ann1.HK0KDN.1_900_TPlot.pdf	0	0	NA	NA	NA	38.5721	0	Inf	up	5.2749e-10	2.00681e-09
ahy-miR3514-3p	arahy.Tifrunner.gnm2.ann1.JR00DR.1	arahy.Tifrunner.gnm2.ann1.JR00DR	NDA1	internal alternative NAD(P)H-ubiquinone oxidoreductase A1, mitochondrial-like [Glycine max]	GO:0016491(oxidoreductase activity);GO:0050660(flavin adenine dinucleotide binding);GO:0055114(oxidation-reduction process)	NA	1266	1287	1277	0.657971	6.5	(((((((.-(((((((((.((((&))))-)))))))))..)))))))	AAGGAUUG-GUGUUGACGAGUGG&UCAC-CGUUAAUACAGAAUCCUU	1	19.286	4	0.933363	Output/DS1/cleaveLand_result/t_plot/ahy-miR3514-3p_arahy.Tifrunner.gnm2.ann1.JR00DR.1_1277_TPlot.pdf	2	29.8387	3	0.520668	Output/DS2/cleaveLand_result/t_plot/ahy-miR3514-3p_arahy.Tifrunner.gnm2.ann1.JR00DR.1_1277_TPlot.pdf	19.286	29.8387	-0.629629	down	0.13216	0.14423
ahy-miR3514-3p	arahy.Tifrunner.gnm2.ann1.JT43NG.2	arahy.Tifrunner.gnm2.ann1.JT43NG	rio2	Serine/Threonine-kinase rio2	GO:0003824(catalytic activity);GO:0004674(protein serine/threonine kinase activity);GO:0005524(ATP binding);GO:0006468(protein phosphorylation)	ko03008(Ribosome biogenesis in eukaryotes)	1925	1946	1937	0.907246	3.5	..((((((((((((((((((((&))))))))))))))))))))..	AUGGAUUUUGUAUUGACGGUGA&UCACCGUUAAUACAGAAUCCUU	1	19.286	4	0.0332895	Output/DS1/cleaveLand_result/t_plot/ahy-miR3514-3p_arahy.Tifrunner.gnm2.ann1.JT43NG.2_1937_TPlot.pdf	0	0	NA	NA	NA	19.286	0	Inf	up	1.1252e-05	1.82352e-05
ahy-miR3514-3p	arahy.Tifrunner.gnm2.ann1.LHNV5V.1	arahy.Tifrunner.gnm2.ann1.LHNV5V	At5g56260	Ribonuclease E inhibitor RraA/Dimethylmenaquinone methyltransferase	GO:0008428(ribonuclease inhibitor activity);GO:0051252(regulation of RNA metabolic process)	NA	192	215	206	0.733333	7	((((((((.(((.((((((((((.&.))))))))))-)))-))))))))	GAGGGUUCUUGUGAUUGAUGGUGG&UCACCGUUAAU-ACA-GAAUCCUU	3	57.8581	2	0.31284	Output/DS1/cleaveLand_result/t_plot/ahy-miR3514-3p_arahy.Tifrunner.gnm2.ann1.LHNV5V.1_206_TPlot.pdf	3	44.7581	2	0.308089	Output/DS2/cleaveLand_result/t_plot/ahy-miR3514-3p_arahy.Tifrunner.gnm2.ann1.LHNV5V.1_206_TPlot.pdf	57.8581	44.7581	0.370371	up	0.19593	0.211676
ahy-miR3514-3p	arahy.Tifrunner.gnm2.ann1.P43UC4.1	arahy.Tifrunner.gnm2.ann1.P43UC4	-	40S ribosomal protein S8-like [Glycine max]	GO:0003735(structural constituent of ribosome);GO:0005622(intracellular);GO:0005840(ribosome);GO:0006412(translation)	NA	179	199	190	0.724638	6	((((((((-(((((((.(((((&))))).))))))).))))))))	GAGGAUUC-GUGUUAGAGGUGG&UCACCGUUAAUACAGAAUCCUU	3	57.8581	2	0.397401	Output/DS1/cleaveLand_result/t_plot/ahy-miR3514-3p_arahy.Tifrunner.gnm2.ann1.P43UC4.1_190_TPlot.pdf	0	0	NA	NA	NA	57.8581	0	Inf	up	2.8149e-14	2.06278e-13
ahy-miR3514-3p	arahy.Tifrunner.gnm2.ann1.TWLF37.1	arahy.Tifrunner.gnm2.ann1.TWLF37	-	nodulin MtN21 /EamA-like transporter family protein	GO:0016020(membrane)	NA	737	757	748	0.713043	5	..(((.-(((((((((((((((&)))))))))))))))..)))..	UUGGAA-CUGUAUUAAUGGUGA&UCACCGUUAAUACAGAAUCCUU	0	0	NA	NA	NA	4	59.6774	0	0.012583	Output/DS2/cleaveLand_result/t_plot/ahy-miR3514-3p_arahy.Tifrunner.gnm2.ann1.TWLF37.1_748_TPlot.pdf	0	59.6774	-Inf	down	1.1165e-14	1.0628e-13
ahy-miR3514-3p	arahy.Tifrunner.gnm2.ann1.V9BYJB.1	arahy.Tifrunner.gnm2.ann1.V9BYJB	-	triosephosphate isomerase	GO:0003824(catalytic activity);GO:0004807(triose-phosphate isomerase activity);GO:0006096(glycolysis);GO:0008152(metabolic process)	ko00010(Glycolysis / Gluconeogenesis);ko00051(Fructose and mannose metabolism);ko00562(Inositol phosphate metabolism);ko00710(Carbon fixation in photosynthetic organisms)	806	824	817	0.666667	6.5	((((-(((((((--(((((((.&.)))))))..))))))).))))	GAGG-UUCUGUA--AACGGUGG&UCACCGUUAAUACAGAAUCCUU	4	77.1441	3	0.427424	Output/DS1/cleaveLand_result/t_plot/ahy-miR3514-3p_arahy.Tifrunner.gnm2.ann1.V9BYJB.1_817_TPlot.pdf	11	164.113	2	0.757789	Output/DS2/cleaveLand_result/t_plot/ahy-miR3514-3p_arahy.Tifrunner.gnm2.ann1.V9BYJB.1_817_TPlot.pdf	77.1441	164.113	-1.08906	down	2.1496e-08	7.87373e-08
ahy-miR3514-3p	arahy.Tifrunner.gnm2.ann1.WHT3SK.1	arahy.Tifrunner.gnm2.ann1.WHT3SK	NDA1	internal alternative NAD(P)H-ubiquinone oxidoreductase A1, mitochondrial-like [Glycine max]	GO:0016491(oxidoreductase activity);GO:0050660(flavin adenine dinucleotide binding);GO:0055114(oxidation-reduction process)	NA	1212	1233	1223	0.657971	6.5	(((((((.-(((((((((.((((&))))-)))))))))..)))))))	AAGGAUUG-GUGUUGACGAGUGG&UCAC-CGUUAAUACAGAAUCCUU	4	77.1441	2	0.781181	Output/DS1/cleaveLand_result/t_plot/ahy-miR3514-3p_arahy.Tifrunner.gnm2.ann1.WHT3SK.1_1223_TPlot.pdf	3	44.7581	2	0.774989	Output/DS2/cleaveLand_result/t_plot/ahy-miR3514-3p_arahy.Tifrunner.gnm2.ann1.WHT3SK.1_1223_TPlot.pdf	77.1441	44.7581	0.785408	up	0.0033532	0.003818
ahy-miR3514-3p	arahy.Tifrunner.gnm2.ann1.XN0DZ5.1	arahy.Tifrunner.gnm2.ann1.XN0DZ5	-	Ribonuclease E inhibitor RraA/Dimethylmenaquinone methyltransferase	GO:0008428(ribonuclease inhibitor activity);GO:0051252(regulation of RNA metabolic process)	NA	719	742	733	0.733333	7	((((((((.(((.((((((((((.&.))))))))))-)))-))))))))	GAGGGUUCUUGUGAUUGAUGGUGG&UCACCGUUAAU-ACA-GAAUCCUU	2	38.5721	3	0.128546	Output/DS1/cleaveLand_result/t_plot/ahy-miR3514-3p_arahy.Tifrunner.gnm2.ann1.XN0DZ5.1_733_TPlot.pdf	4	59.6774	2	0.295229	Output/DS2/cleaveLand_result/t_plot/ahy-miR3514-3p_arahy.Tifrunner.gnm2.ann1.XN0DZ5.1_733_TPlot.pdf	38.5721	59.6774	-0.629629	down	0.033229	0.0373661
ahy-miR3514-3p	arahy.Tifrunner.gnm2.ann1.XVLL42.1	arahy.Tifrunner.gnm2.ann1.XVLL42	-	phosphoprotein phosphatase inhibitor	GO:0004864(protein phosphatase inhibitor activity);GO:0009966(regulation of signal transduction);GO:0043666(regulation of phosphoprotein phosphatase activity)	NA	345	364	355	0.678261	6.5	(((((.--((((((((((((((&))))))))))))))...)))))	GAGGAA--UGUGUUGAUGGUGA&UCACCGUUAAUACAGAAUCCUU	1	19.286	4	0.899964	Output/DS1/cleaveLand_result/t_plot/ahy-miR3514-3p_arahy.Tifrunner.gnm2.ann1.XVLL42.1_355_TPlot.pdf	0	0	NA	NA	NA	19.286	0	Inf	up	1.1252e-05	1.82352e-05
ahy-miR3514-5p	arahy.Tifrunner.gnm2.ann1.1D0QNK.1	arahy.Tifrunner.gnm2.ann1.1D0QNK	RPRD1B	regulation of nuclear pre-mRNA domain-containing protein 1A-like isoform X2 [Glycine max]	NA	NA	1503	1524	1515	0.701897	5.5	.((((((((.(((((((((.((&)).))))))))).)))))))).	GUCACCGUUCAUGCAGAAUGCU&AGGAUUCUGUAUUAACGGUGGA	0	0	NA	NA	NA	1	14.9194	4	0.529144	Output/DS2/cleaveLand_result/t_plot/ahy-miR3514-5p_arahy.Tifrunner.gnm2.ann1.1D0QNK.1_1515_TPlot.pdf	0	14.9194	-Inf	down	0.0001122	0.000135089
ahy-miR3514-5p	arahy.Tifrunner.gnm2.ann1.7C4JLW.2	arahy.Tifrunner.gnm2.ann1.7C4JLW	-	uncharacterized protein LOC100799189 isoform X4 [Glycine max]	NA	NA	1841	1862	1853	0.691057	6.5	(((((((((.(((((((((((.&.))))))))))).)))))))))	UUCACCGUUUGUAUAGGAUUCA&AGGAUUCUGUAUUAACGGUGGA	1	19.286	4	0.803108	Output/DS1/cleaveLand_result/t_plot/ahy-miR3514-5p_arahy.Tifrunner.gnm2.ann1.7C4JLW.2_1853_TPlot.pdf	0	0	NA	NA	NA	19.286	0	Inf	up	1.1252e-05	1.82352e-05
ahy-miR3514-5p	arahy.Tifrunner.gnm2.ann1.A738ZF.1	arahy.Tifrunner.gnm2.ann1.A738ZF	CSP41A	NAD-dependent epimerase/dehydratase	GO:0003824(catalytic activity);GO:0044237(cellular metabolic process);GO:0050662(coenzyme binding)	NA	627	648	639	0.680217	6.5	.((((((((((((.((((((((&)))))))).)))))))))))).	CUCACUGUUGGUGAAGAAUCCU&AGGAUUCUGUAUUAACGGUGGA	2	38.5721	3	0.342965	Output/DS1/cleaveLand_result/t_plot/ahy-miR3514-5p_arahy.Tifrunner.gnm2.ann1.A738ZF.1_639_TPlot.pdf	2	29.8387	3	0.413239	Output/DS2/cleaveLand_result/t_plot/ahy-miR3514-5p_arahy.Tifrunner.gnm2.ann1.A738ZF.1_639_TPlot.pdf	38.5721	29.8387	0.370371	up	0.29101	0.309815
ahy-miR3514-5p	arahy.Tifrunner.gnm2.ann1.ADQ5P4.1	arahy.Tifrunner.gnm2.ann1.ADQ5P4	-	GDSL-like Lipase/Acylhydrolase superfamily protein	GO:0006629(lipid metabolic process);GO:0016787(hydrolase activity)	NA	1530	1554	1545	0.701897	7	.((((((...(((((((((((((((&)))))))))))))))---)))))).	GCCACUGCGCUUGAUGCAGAAUUCU&AGGAUUCUGUAUUAA---CGGUGGA	1	19.286	4	0.585326	Output/DS1/cleaveLand_result/t_plot/ahy-miR3514-5p_arahy.Tifrunner.gnm2.ann1.ADQ5P4.1_1545_TPlot.pdf	0	0	NA	NA	NA	19.286	0	Inf	up	1.1252e-05	1.82352e-05
ahy-miR3514-5p	arahy.Tifrunner.gnm2.ann1.HU2A4G.1	arahy.Tifrunner.gnm2.ann1.HU2A4G	At3g15200	Pentatricopeptide repeat (PPR) superfamily protein	GO:0005515(protein binding)	ko03010(Ribosome)	715	734	725	0.753388	4.5	((((((--((((((((((((((&))))))))))))))..))))))	UCCACC--UGAUAUAGAGUCCU&AGGAUUCUGUAUUAACGGUGGA	1	19.286	4	0.26266	Output/DS1/cleaveLand_result/t_plot/ahy-miR3514-5p_arahy.Tifrunner.gnm2.ann1.HU2A4G.1_725_TPlot.pdf	4	59.6774	2	0.152728	Output/DS2/cleaveLand_result/t_plot/ahy-miR3514-5p_arahy.Tifrunner.gnm2.ann1.HU2A4G.1_725_TPlot.pdf	19.286	59.6774	-1.62963	down	5.4797e-06	1.45445e-05
ahy-miR3514-5p	arahy.Tifrunner.gnm2.ann1.MP6I0Q.4	arahy.Tifrunner.gnm2.ann1.MP6I0Q	-	RNA-binding region RNP-1 (RNA recognition motif)	GO:0000166(nucleotide binding);GO:0003676(nucleic acid binding)	ko00190(Oxidative phosphorylation);ko00860(Porphyrin and chlorophyll metabolism)	1366	1384	1375	0.655827	7	.((((((---((((((((((..&..))))))))))...)))))).	CCCACCG---AUACAGAAUCGA&AGGAUUCUGUAUUAACGGUGGA	0	0	NA	NA	NA	1	14.9194	4	0.917967	Output/DS2/cleaveLand_result/t_plot/ahy-miR3514-5p_arahy.Tifrunner.gnm2.ann1.MP6I0Q.4_1375_TPlot.pdf	0	14.9194	-Inf	down	0.0001122	0.000135089
ahy-miR3514-5p	arahy.Tifrunner.gnm2.ann1.PAK5F5.1	arahy.Tifrunner.gnm2.ann1.PAK5F5	-	Protein kinase superfamily protein	NA	NA	648	672	661	0.699187	7	((((((..((((((((((..(((((&)))))--))))))))))-.))))))	UCCACCUUUUAAUGCAGAGCAUCCU&AGGAU--UCUGUAUUAA-CGGUGGA	2	38.5721	2	0.451353	Output/DS1/cleaveLand_result/t_plot/ahy-miR3514-5p_arahy.Tifrunner.gnm2.ann1.PAK5F5.1_661_TPlot.pdf	0	0	NA	NA	NA	38.5721	0	Inf	up	5.2749e-10	2.00681e-09
ahy-miR3514-5p	arahy.Tifrunner.gnm2.ann1.Q88MA9.3	arahy.Tifrunner.gnm2.ann1.Q88MA9	-	RNA-binding region RNP-1 (RNA recognition motif)	GO:0000166(nucleotide binding);GO:0003676(nucleic acid binding)	NA	1492	1510	1501	0.655827	7	.((((((---((((((((((..&..))))))))))...)))))).	CCCACCG---AUACAGAAUCGA&AGGAUUCUGUAUUAACGGUGGA	0	0	NA	NA	NA	1	14.9194	4	0.933565	Output/DS2/cleaveLand_result/t_plot/ahy-miR3514-5p_arahy.Tifrunner.gnm2.ann1.Q88MA9.3_1501_TPlot.pdf	0	14.9194	-Inf	down	0.0001122	0.000135089
ahy-miR3514-5p	arahy.Tifrunner.gnm2.ann1.R9E8HA.1	arahy.Tifrunner.gnm2.ann1.R9E8HA	IREH1	Protein kinase superfamily protein	GO:0004672(protein kinase activity);GO:0004674(protein serine/threonine kinase activity);GO:0005524(ATP binding);GO:0006468(protein phosphorylation)	NA	3830	3854	3843	0.699187	7	((((((..((((((((((..(((((&)))))--))))))))))-.))))))	UCCACCUUUUAAUGCAGAGCAUCCU&AGGAU--UCUGUAUUAA-CGGUGGA	3	57.8581	2	0.481377	Output/DS1/cleaveLand_result/t_plot/ahy-miR3514-5p_arahy.Tifrunner.gnm2.ann1.R9E8HA.1_3843_TPlot.pdf	0	0	NA	NA	NA	57.8581	0	Inf	up	2.8149e-14	2.06278e-13
ahy-miR3514-5p	arahy.Tifrunner.gnm2.ann1.WH7KDQ.2	arahy.Tifrunner.gnm2.ann1.WH7KDQ	At1g30680	DNA primase/helicase	GO:0003678(DNA helicase activity);GO:0003697(single-stranded DNA binding);GO:0005524(ATP binding);GO:0006260(DNA replication);GO:0043139(5'-3' DNA helicase activity)	NA	2314	2333	2325	0.650407	6.5	(((((((-((((-((((((((.&.)))))))).)))).)))))))	UCCAUCG-UAAU-CGGGAUCCA&AGGAUUCUGUAUUAACGGUGGA	0	0	NA	NA	NA	1	14.9194	4	0.958975	Output/DS2/cleaveLand_result/t_plot/ahy-miR3514-5p_arahy.Tifrunner.gnm2.ann1.WH7KDQ.2_2325_TPlot.pdf	0	14.9194	-Inf	down	0.0001122	0.000135089
ahy-miR3514-5p	arahy.Tifrunner.gnm2.ann1.XC3EXN.1	arahy.Tifrunner.gnm2.ann1.XC3EXN	-	aldo/keto reductase family oxidoreductase	NA	NA	349	367	358	0.653659	7	(((((..---((((((((((((&)))))))))))).....)))))	UCCACAU---AUGCAGAGUCCU&AGGAUUCUGUAUUAACGGUGGA	1	19.286	4	0.962524	Output/DS1/cleaveLand_result/t_plot/ahy-miR3514-5p_arahy.Tifrunner.gnm2.ann1.XC3EXN.1_358_TPlot.pdf	0	0	NA	NA	NA	19.286	0	Inf	up	1.1252e-05	1.82352e-05
ahy-miR3514-5p	arahy.Tifrunner.gnm2.ann1.XC3EXN.3	arahy.Tifrunner.gnm2.ann1.XC3EXN	-	aldo/keto reductase family oxidoreductase	NA	NA	349	367	358	0.653659	7	(((((..---((((((((((((&)))))))))))).....)))))	UCCACAU---AUGCAGAGUCCU&AGGAUUCUGUAUUAACGGUGGA	1	19.286	4	0.963771	Output/DS1/cleaveLand_result/t_plot/ahy-miR3514-5p_arahy.Tifrunner.gnm2.ann1.XC3EXN.3_358_TPlot.pdf	0	0	NA	NA	NA	19.286	0	Inf	up	1.1252e-05	1.82352e-05
ahy-miR3514-5p	arahy.Tifrunner.gnm2.ann1.Y2BFPY.1	arahy.Tifrunner.gnm2.ann1.Y2BFPY	CSP41A	NAD-dependent epimerase/dehydratase	GO:0003824(catalytic activity);GO:0044237(cellular metabolic process);GO:0050662(coenzyme binding)	NA	651	672	663	0.680217	6.5	.((((((((((((.((((((((&)))))))).)))))))))))).	CUCACUGUUGGUGAAGAAUCCU&AGGAUUCUGUAUUAACGGUGGA	4	77.1441	2	0.67553	Output/DS1/cleaveLand_result/t_plot/ahy-miR3514-5p_arahy.Tifrunner.gnm2.ann1.Y2BFPY.1_663_TPlot.pdf	4	59.6774	2	0.668754	Output/DS2/cleaveLand_result/t_plot/ahy-miR3514-5p_arahy.Tifrunner.gnm2.ann1.Y2BFPY.1_663_TPlot.pdf	77.1441	59.6774	0.370371	up	0.13536	0.147334
ahy-miR3515	arahy.Tifrunner.gnm2.ann1.35ZHSZ.2	arahy.Tifrunner.gnm2.ann1.35ZHSZ	At3g51370	Protein phosphatase 2C family protein	GO:0003824(catalytic activity);GO:0004722(protein serine/threonine phosphatase activity);GO:0006470(protein dephosphorylation)	NA	642	661	652	0.651568	5.5	.(((((-(((((((((((((.&.))))))))))))).))))).	UUACUG-UCAUUUUUUGCAUC&AAUGUAGAAAAUGAACGGUAU	1	19.286	4	0.864328	Output/DS1/cleaveLand_result/t_plot/ahy-miR3515_arahy.Tifrunner.gnm2.ann1.35ZHSZ.2_652_TPlot.pdf	0	0	NA	NA	NA	19.286	0	Inf	up	1.1252e-05	1.82352e-05
ahy-miR3515	arahy.Tifrunner.gnm2.ann1.4J3X95.1	arahy.Tifrunner.gnm2.ann1.4J3X95	-	DNA-directed RNA polymerase II subunit Rpb7	GO:0003723(RNA binding);GO:0003899(DNA-directed RNA polymerase activity)	NA	1167	1186	1177	0.675958	5	.(((((..-((((((((((((&))))))))))))...))))).	CUACCGAA-AUUUUCUGCAUU&AAUGUAGAAAAUGAACGGUAU	1	19.286	4	0.750452	Output/DS1/cleaveLand_result/t_plot/ahy-miR3515_arahy.Tifrunner.gnm2.ann1.4J3X95.1_1177_TPlot.pdf	0	0	NA	NA	NA	19.286	0	Inf	up	1.1252e-05	1.82352e-05
ahy-miR3515	arahy.Tifrunner.gnm2.ann1.4J3X95.3	arahy.Tifrunner.gnm2.ann1.4J3X95	-	DNA-directed RNA polymerase II subunit Rpb7	GO:0003723(RNA binding);GO:0003899(DNA-directed RNA polymerase activity)	NA	1000	1019	1010	0.675958	5	.(((((..-((((((((((((&))))))))))))...))))).	CUACCGAA-AUUUUCUGCAUU&AAUGUAGAAAAUGAACGGUAU	1	19.286	4	0.714262	Output/DS1/cleaveLand_result/t_plot/ahy-miR3515_arahy.Tifrunner.gnm2.ann1.4J3X95.3_1010_TPlot.pdf	0	0	NA	NA	NA	19.286	0	Inf	up	1.1252e-05	1.82352e-05
ahy-miR3515	arahy.Tifrunner.gnm2.ann1.CR7105.1	arahy.Tifrunner.gnm2.ann1.CR7105	-	alpha/beta hydrolase family protein	NA	NA	1594	1615	1605	0.756098	7	...(((((((((.((((((((.&.))))))))-)))))))))...	GUUCCGUUCAUUGUUCUGCAUG&AAUGUAGAA-AAUGAACGGUAU	0	0	NA	NA	NA	1	14.9194	4	0.139843	Output/DS2/cleaveLand_result/t_plot/ahy-miR3515_arahy.Tifrunner.gnm2.ann1.CR7105.1_1605_TPlot.pdf	0	14.9194	-Inf	down	0.0001122	0.000135089
ahy-miR3516	arahy.Tifrunner.gnm2.ann1.548B55.1	arahy.Tifrunner.gnm2.ann1.548B55	-	membrane magnesium transporter	NA	NA	553	572	564	0.658667	4.5	((((((((.(((-(((((((.&.))))))).))).))))))))	UUUCUGUCCAUA-CACCCAGA&GCUGGGUGAUAUUGACAGAAG	1	19.286	4	0.937726	Output/DS1/cleaveLand_result/t_plot/ahy-miR3516_arahy.Tifrunner.gnm2.ann1.548B55.1_564_TPlot.pdf	0	0	NA	NA	NA	19.286	0	Inf	up	1.1252e-05	1.82352e-05
ahy-miR3516	arahy.Tifrunner.gnm2.ann1.548B55.2	arahy.Tifrunner.gnm2.ann1.548B55	-	membrane magnesium transporter	NA	NA	502	521	513	0.658667	4.5	((((((((.(((-(((((((.&.))))))).))).))))))))	UUUCUGUCCAUA-CACCCAGA&GCUGGGUGAUAUUGACAGAAG	1	19.286	4	0.926239	Output/DS1/cleaveLand_result/t_plot/ahy-miR3516_arahy.Tifrunner.gnm2.ann1.548B55.2_513_TPlot.pdf	0	0	NA	NA	NA	19.286	0	Inf	up	1.1252e-05	1.82352e-05
ahy-miR3516	arahy.Tifrunner.gnm2.ann1.76HSK6.1	arahy.Tifrunner.gnm2.ann1.76HSK6	-	benzyl alcohol O-benzoyltransferase [Glycine max]	NA	NA	1229	1252	1242	0.656	6.5	(((..((((.((((((((((.(((&)))-))))))))))-))))-.)))	CUUGGUGUCGGAUGUCACCCGAGC&GCU-GGGUGAUAUU-GACA-GAAG	4	77.1441	2	0.815175	Output/DS1/cleaveLand_result/t_plot/ahy-miR3516_arahy.Tifrunner.gnm2.ann1.76HSK6.1_1242_TPlot.pdf	1	14.9194	4	0.933565	Output/DS2/cleaveLand_result/t_plot/ahy-miR3516_arahy.Tifrunner.gnm2.ann1.76HSK6.1_1242_TPlot.pdf	77.1441	14.9194	2.37037	up	8.856e-11	4.94056e-10
ahy-miR3516	arahy.Tifrunner.gnm2.ann1.GC88CS.1	arahy.Tifrunner.gnm2.ann1.GC88CS	At5g03345	membrane magnesium transporter	NA	NA	1255	1274	1266	0.658667	4.5	((((((((.(((-(((((((.&.))))))).))).))))))))	UUUCUGUCCAUA-CACCCAGA&GCUGGGUGAUAUUGACAGAAG	1	19.286	4	0.928695	Output/DS1/cleaveLand_result/t_plot/ahy-miR3516_arahy.Tifrunner.gnm2.ann1.GC88CS.1_1266_TPlot.pdf	0	0	NA	NA	NA	19.286	0	Inf	up	1.1252e-05	1.82352e-05
ahy-miR3516	arahy.Tifrunner.gnm2.ann1.HDGT4K.1	arahy.Tifrunner.gnm2.ann1.HDGT4K	PCMP-H61	cell wall protein AWA1-like isoform X1 [Glycine max]	GO:0005515(protein binding)	NA	2325	2345	2336	0.757333	5	(((((((((((((.(((((((&))))))).)))))))))))))	UUUCUGUCAGUAUGACUCAGU&GCUGGGUGAUAUUGACAGAAG	1	19.286	4	0.356048	Output/DS1/cleaveLand_result/t_plot/ahy-miR3516_arahy.Tifrunner.gnm2.ann1.HDGT4K.1_2336_TPlot.pdf	0	0	NA	NA	NA	19.286	0	Inf	up	1.1252e-05	1.82352e-05
ahy-miR3516	arahy.Tifrunner.gnm2.ann1.R5CZ3A.1	arahy.Tifrunner.gnm2.ann1.R5CZ3A	NPF5.9	peptide/nitrate transporter plant-like protein	NA	NA	50	70	61	0.786667	7	.(((((((((((((((((((.&.))))))))))))))))))).	GUUCUGUCAGUGUCGCUCGGA&GCUGGGUGAUAUUGACAGAAG	0	0	NA	NA	NA	3	44.7581	2	0.136981	Output/DS2/cleaveLand_result/t_plot/ahy-miR3516_arahy.Tifrunner.gnm2.ann1.R5CZ3A.1_61_TPlot.pdf	0	44.7581	-Inf	down	2.2283e-11	1.27622e-10
ahy-miR3516	arahy.Tifrunner.gnm2.ann1.RD29P1.1	arahy.Tifrunner.gnm2.ann1.RD29P1	-	Late embryogenesis abundant (LEA) hydroxyproline-rich glycoprotein family	NA	NA	211	231	223	0.714667	6.5	((((((.(((((((((-(((((&))))).)))))))))-))))))	CUUCUGAUCGGUAUCG-CCGGC&GCUGGGUGAUAUUGA-CAGAAG	5	96.4302	3	0.122212	Output/DS1/cleaveLand_result/t_plot/ahy-miR3516_arahy.Tifrunner.gnm2.ann1.RD29P1.1_223_TPlot.pdf	1	14.9194	4	0.418594	Output/DS2/cleaveLand_result/t_plot/ahy-miR3516_arahy.Tifrunner.gnm2.ann1.RD29P1.1_223_TPlot.pdf	96.4302	14.9194	2.6923	up	1.1209e-14	1.0628e-13
ahy-miR3516	arahy.Tifrunner.gnm2.ann1.RUCU71.1	arahy.Tifrunner.gnm2.ann1.RUCU71	-	Protein kinase superfamily protein	GO:0004672(protein kinase activity);GO:0004674(protein serine/threonine kinase activity);GO:0005524(ATP binding);GO:0006468(protein phosphorylation)	NA	1355	1375	1366	0.656	7	((((((..((((((((((((.&.))))))))))))..))))))	CUUCUGGAAAUGUUAUCCGGA&GCUGGGUGAUAUUGACAGAAG	0	0	NA	NA	NA	5	74.5968	2	0.802202	Output/DS2/cleaveLand_result/t_plot/ahy-miR3516_arahy.Tifrunner.gnm2.ann1.RUCU71.1_1366_TPlot.pdf	0	74.5968	-Inf	down	5.7655e-18	7.26315e-17
ahy-miR3516	arahy.Tifrunner.gnm2.ann1.VLBL5D.1	arahy.Tifrunner.gnm2.ann1.VLBL5D	HSR201	benzyl alcohol O-benzoyltransferase [Glycine max]	NA	NA	1002	1025	1015	0.656	6.5	(((..((((.((((((((((.(((&)))-))))))))))-))))-.)))	CUUGGUGUCGGAUGUCACCCGAGC&GCU-GGGUGAUAUU-GACA-GAAG	0	0	NA	NA	NA	1	14.9194	4	0.931533	Output/DS2/cleaveLand_result/t_plot/ahy-miR3516_arahy.Tifrunner.gnm2.ann1.VLBL5D.1_1015_TPlot.pdf	0	14.9194	-Inf	down	0.0001122	0.000135089
ahy-miR3516	arahy.Tifrunner.gnm2.ann1.ZV45BV.1	arahy.Tifrunner.gnm2.ann1.ZV45BV	At4g17486	PPPDE putative thiol peptidase family protein	NA	NA	1408	1428	1419	0.674667	7	(((((((((..(((((((((.&.)))))))))..)))))))))	CUUCUGUCACCAUCAUCUAGA&GCUGGGUGAUAUUGACAGAAG	0	0	NA	NA	NA	2	29.8387	2	0.630056	Output/DS2/cleaveLand_result/t_plot/ahy-miR3516_arahy.Tifrunner.gnm2.ann1.ZV45BV.1_1419_TPlot.pdf	0	29.8387	-Inf	down	4.6941e-08	1.33078e-07
ahy-miR3517	arahy.Tifrunner.gnm2.ann1.10NZ15.1	arahy.Tifrunner.gnm2.ann1.10NZ15	-	60S ribosomal protein L44-like [Glycine max]	GO:0003735(structural constituent of ribosome);GO:0005622(intracellular);GO:0005840(ribosome);GO:0006412(translation)	NA	489	507	498	0.651551	6	.(((((--(((((((((((((&)))))))))))))..))))).	GUCCGG--UUAUGGUGGUCAG&CUGACCACUGUGAUCCCGGAA	14	270.004	2	0.764129	Output/DS1/cleaveLand_result/t_plot/ahy-miR3517_arahy.Tifrunner.gnm2.ann1.10NZ15.1_498_TPlot.pdf	6	89.5162	2	0.757789	Output/DS2/cleaveLand_result/t_plot/ahy-miR3517_arahy.Tifrunner.gnm2.ann1.10NZ15.1_498_TPlot.pdf	270.004	89.5162	1.59276	up	1.7357e-21	3.39397e-20
ahy-miR3517	arahy.Tifrunner.gnm2.ann1.439F1X.1	arahy.Tifrunner.gnm2.ann1.439F1X	-	GTP-binding nuclear Ran-like protein	GO:0003924(GTPase activity);GO:0005525(GTP binding);GO:0005622(intracellular);GO:0006184(GTP catabolic process);GO:0006886(intracellular protein transport);GO:0006913(nucleocytoplasmic transport);GO:0007165(signal transduction);GO:0007264(small GTPase mediated signal transduction);GO:0015031(protein transport);GO:0016020(membrane)	ko04144(Endocytosis);ko04145(Phagosome)	649	669	659	0.653938	6	.(((((((-(((((.(((((((&)))))))-))))).))))))).	AUUUGGGA-UACAGCUGGUCAG&CUGACCA-CUGUGAUCCCGGAA	0	0	NA	NA	NA	2	29.8387	3	0.498124	Output/DS2/cleaveLand_result/t_plot/ahy-miR3517_arahy.Tifrunner.gnm2.ann1.439F1X.1_659_TPlot.pdf	0	29.8387	-Inf	down	4.6941e-08	1.33078e-07
ahy-miR3517	arahy.Tifrunner.gnm2.ann1.4X43I0.1	arahy.Tifrunner.gnm2.ann1.4X43I0	-	DNA primase	GO:0003896(DNA primase activity)	NA	746	766	757	0.673031	6.5	.((((((..((((((((((((&))))))))))))..)))))).	CUCUGGGUAUAUAGUGGUCGG&CUGACCACUGUGAUCCCGGAA	0	0	NA	NA	NA	1	14.9194	4	0.778295	Output/DS2/cleaveLand_result/t_plot/ahy-miR3517_arahy.Tifrunner.gnm2.ann1.4X43I0.1_757_TPlot.pdf	0	14.9194	-Inf	down	0.0001122	0.000135089
ahy-miR3517	arahy.Tifrunner.gnm2.ann1.8P3SM6.1	arahy.Tifrunner.gnm2.ann1.8P3SM6	-	GTP-binding nuclear protein Ran-3 [Glycine max]	GO:0005525(GTP binding);GO:0005622(intracellular);GO:0006184(GTP catabolic process);GO:0007165(signal transduction);GO:0007264(small GTPase mediated signal transduction);GO:0015031(protein transport);GO:0016020(membrane)	NA	145	165	155	0.711217	6.5	.(((((((-(((((..((((((&))))))-.))))).))))))).	AUCUGGGA-CACAGCCGGUCAG&CUGACC-ACUGUGAUCCCGGAA	0	0	NA	NA	NA	1	14.9194	4	0.452593	Output/DS2/cleaveLand_result/t_plot/ahy-miR3517_arahy.Tifrunner.gnm2.ann1.8P3SM6.1_155_TPlot.pdf	0	14.9194	-Inf	down	0.0001122	0.000135089
ahy-miR3517	arahy.Tifrunner.gnm2.ann1.C7I9DN.1	arahy.Tifrunner.gnm2.ann1.C7I9DN	4CLL6	4-coumarate:CoA ligase 2	GO:0003824(catalytic activity);GO:0008152(metabolic process)	ko00360(Phenylalanine metabolism);ko00130(Ubiquinone and other terpenoid-quinone biosynthesis);ko00940(Phenylpropanoid biosynthesis)	1529	1548	1539	0.732697	7	.(((((((.-((((((((.((&)).))))))))..))))))).	CUCCGGGAA-GCAGUGGUGAG&CUGACCACUGUGAUCCCGGAA	1	19.286	4	0.333873	Output/DS1/cleaveLand_result/t_plot/ahy-miR3517_arahy.Tifrunner.gnm2.ann1.C7I9DN.1_1539_TPlot.pdf	0	0	NA	NA	NA	19.286	0	Inf	up	1.1252e-05	1.82352e-05
ahy-miR3517	arahy.Tifrunner.gnm2.ann1.E1XCZG.1	arahy.Tifrunner.gnm2.ann1.E1XCZG	RPL44	60S ribosomal protein L44-like [Glycine max]	GO:0003735(structural constituent of ribosome);GO:0005622(intracellular);GO:0005840(ribosome);GO:0006412(translation)	ko03010(Ribosome)	444	462	453	0.651551	6	.(((((--(((((((((((((&)))))))))))))..))))).	GUCCGG--UUAUGGUGGUCAG&CUGACCACUGUGAUCCCGGAA	17	327.863	2	0.759663	Output/DS1/cleaveLand_result/t_plot/ahy-miR3517_arahy.Tifrunner.gnm2.ann1.E1XCZG.1_453_TPlot.pdf	11	164.113	2	0.753288	Output/DS2/cleaveLand_result/t_plot/ahy-miR3517_arahy.Tifrunner.gnm2.ann1.E1XCZG.1_453_TPlot.pdf	327.863	164.113	0.998402	up	1.5419e-13	1.12072e-12
ahy-miR3517	arahy.Tifrunner.gnm2.ann1.E56FPD.1	arahy.Tifrunner.gnm2.ann1.E56FPD	-	Unknown protein	NA	NA	339	359	350	0.71599	7	....((((((((((((((((.&.))))))))))))))))....	AGAAGGGAUUACAGUGGUCGU&CUGACCACUGUGAUCCCGGAA	0	0	NA	NA	NA	1	14.9194	4	0.418594	Output/DS2/cleaveLand_result/t_plot/ahy-miR3517_arahy.Tifrunner.gnm2.ann1.E56FPD.1_350_TPlot.pdf	0	14.9194	-Inf	down	0.0001122	0.000135089
ahy-miR3517	arahy.Tifrunner.gnm2.ann1.FA9VAL.1	arahy.Tifrunner.gnm2.ann1.FA9VAL	PRIM1	DNA primase	GO:0003896(DNA primase activity)	ko00230(Purine metabolism);ko00240(Pyrimidine metabolism);ko03030(DNA replication)	1177	1197	1188	0.673031	6.5	.((((((..((((((((((((&))))))))))))..)))))).	CUCUGGGUAUAUAGUGGUCGG&CUGACCACUGUGAUCCCGGAA	1	19.286	4	0.822124	Output/DS1/cleaveLand_result/t_plot/ahy-miR3517_arahy.Tifrunner.gnm2.ann1.FA9VAL.1_1188_TPlot.pdf	0	0	NA	NA	NA	19.286	0	Inf	up	1.1252e-05	1.82352e-05
ahy-miR3517	arahy.Tifrunner.gnm2.ann1.H1W4M4.1	arahy.Tifrunner.gnm2.ann1.H1W4M4	-	RNA ligase/cyclic nucleotide phosphodiesterase family protein	GO:0003824(catalytic activity);GO:0004112(cyclic-nucleotide phosphodiesterase activity)	NA	341	362	353	0.661098	7	..(((...((((((((((((((&))))))))))))))-..)))..	AGCCGCACAUCACGGUGGUCGG&CUGACCACUGUGAU-CCCGGAA	1	19.286	4	0.896519	Output/DS1/cleaveLand_result/t_plot/ahy-miR3517_arahy.Tifrunner.gnm2.ann1.H1W4M4.1_353_TPlot.pdf	0	0	NA	NA	NA	19.286	0	Inf	up	1.1252e-05	1.82352e-05
ahy-miR3517	arahy.Tifrunner.gnm2.ann1.I14ERJ.1	arahy.Tifrunner.gnm2.ann1.I14ERJ	CLPP2	ATP-dependent Clp protease proteolytic protein	GO:0004252(serine-type endopeptidase activity);GO:0006508(proteolysis)	NA	715	736	727	0.727924	4	((((((.((.((((((((((((&)))))))))))).))-))))))	UUCUGGUGGAUACAGUGGUCAG&CUGACCACUGUGAUC-CCGGAA	1	19.286	4	0.398208	Output/DS1/cleaveLand_result/t_plot/ahy-miR3517_arahy.Tifrunner.gnm2.ann1.I14ERJ.1_727_TPlot.pdf	1	14.9194	4	0.363596	Output/DS2/cleaveLand_result/t_plot/ahy-miR3517_arahy.Tifrunner.gnm2.ann1.I14ERJ.1_727_TPlot.pdf	19.286	14.9194	0.370371	up	0.45529	0.462821
ahy-miR3517	arahy.Tifrunner.gnm2.ann1.JE56K8.1	arahy.Tifrunner.gnm2.ann1.JE56K8	-	ATP-dependent Clp protease proteolytic protein	GO:0004252(serine-type endopeptidase activity);GO:0006508(proteolysis)	NA	806	827	818	0.727924	4	((((((.((.((((((((((((&)))))))))))).))-))))))	UUCUGGUGGAUACAGUGGUCAG&CUGACCACUGUGAUC-CCGGAA	0	0	NA	NA	NA	1	14.9194	4	0.344131	Output/DS2/cleaveLand_result/t_plot/ahy-miR3517_arahy.Tifrunner.gnm2.ann1.JE56K8.1_818_TPlot.pdf	0	14.9194	-Inf	down	0.0001122	0.000135089
ahy-miR3517	arahy.Tifrunner.gnm2.ann1.JNH9P6.1	arahy.Tifrunner.gnm2.ann1.JNH9P6	-	DNA primase	GO:0003896(DNA primase activity)	NA	1385	1405	1396	0.673031	6.5	.((((((..((((((((((((&))))))))))))..)))))).	CUCUGGGUAUAUAGUGGUCGG&CUGACCACUGUGAUCCCGGAA	1	19.286	4	0.839303	Output/DS1/cleaveLand_result/t_plot/ahy-miR3517_arahy.Tifrunner.gnm2.ann1.JNH9P6.1_1396_TPlot.pdf	1	14.9194	4	0.803466	Output/DS2/cleaveLand_result/t_plot/ahy-miR3517_arahy.Tifrunner.gnm2.ann1.JNH9P6.1_1396_TPlot.pdf	19.286	14.9194	0.370371	up	0.45529	0.462821
ahy-miR3517	arahy.Tifrunner.gnm2.ann1.JNH9P6.2	arahy.Tifrunner.gnm2.ann1.JNH9P6	-	DNA primase	GO:0003896(DNA primase activity)	NA	622	642	633	0.673031	6.5	.((((((..((((((((((((&))))))))))))..)))))).	CUCUGGGUAUAUAGUGGUCGG&CUGACCACUGUGAUCCCGGAA	1	19.286	4	0.789314	Output/DS1/cleaveLand_result/t_plot/ahy-miR3517_arahy.Tifrunner.gnm2.ann1.JNH9P6.2_633_TPlot.pdf	1	14.9194	4	0.7499	Output/DS2/cleaveLand_result/t_plot/ahy-miR3517_arahy.Tifrunner.gnm2.ann1.JNH9P6.2_633_TPlot.pdf	19.286	14.9194	0.370371	up	0.45529	0.462821
ahy-miR3517	arahy.Tifrunner.gnm2.ann1.JNH9P6.3	arahy.Tifrunner.gnm2.ann1.JNH9P6	-	DNA primase	GO:0003896(DNA primase activity)	NA	1453	1473	1464	0.673031	6.5	.((((((..((((((((((((&))))))))))))..)))))).	CUCUGGGUAUAUAGUGGUCGG&CUGACCACUGUGAUCCCGGAA	0	0	NA	NA	NA	2	29.8387	2	0.616177	Output/DS2/cleaveLand_result/t_plot/ahy-miR3517_arahy.Tifrunner.gnm2.ann1.JNH9P6.3_1464_TPlot.pdf	0	29.8387	-Inf	down	4.6941e-08	1.33078e-07
ahy-miR3517	arahy.Tifrunner.gnm2.ann1.JNH9P6.4	arahy.Tifrunner.gnm2.ann1.JNH9P6	-	DNA primase	GO:0003896(DNA primase activity)	NA	690	710	701	0.673031	6.5	.((((((..((((((((((((&))))))))))))..)))))).	CUCUGGGUAUAUAGUGGUCGG&CUGACCACUGUGAUCCCGGAA	1	19.286	4	0.782059	Output/DS1/cleaveLand_result/t_plot/ahy-miR3517_arahy.Tifrunner.gnm2.ann1.JNH9P6.4_701_TPlot.pdf	1	14.9194	4	0.74225	Output/DS2/cleaveLand_result/t_plot/ahy-miR3517_arahy.Tifrunner.gnm2.ann1.JNH9P6.4_701_TPlot.pdf	19.286	14.9194	0.370371	up	0.45529	0.462821
ahy-miR3517	arahy.Tifrunner.gnm2.ann1.KAT3SX.1	arahy.Tifrunner.gnm2.ann1.KAT3SX	At4g18930	RNA ligase/cyclic nucleotide phosphodiesterase family protein	GO:0003824(catalytic activity);GO:0004112(cyclic-nucleotide phosphodiesterase activity)	NA	341	362	353	0.661098	7	..(((...((((((((((((((&))))))))))))))-..)))..	AGCCGCACAUCACGGUGGUCGG&CUGACCACUGUGAU-CCCGGAA	1	19.286	4	0.903294	Output/DS1/cleaveLand_result/t_plot/ahy-miR3517_arahy.Tifrunner.gnm2.ann1.KAT3SX.1_353_TPlot.pdf	0	0	NA	NA	NA	19.286	0	Inf	up	1.1252e-05	1.82352e-05
ahy-miR3517	arahy.Tifrunner.gnm2.ann1.MHNB2C.1	arahy.Tifrunner.gnm2.ann1.MHNB2C	-	GTP-binding nuclear Ran-like protein	GO:0003924(GTPase activity);GO:0005525(GTP binding);GO:0005622(intracellular);GO:0006184(GTP catabolic process);GO:0006886(intracellular protein transport);GO:0006913(nucleocytoplasmic transport);GO:0007165(signal transduction);GO:0007264(small GTPase mediated signal transduction);GO:0015031(protein transport);GO:0016020(membrane)	ko04144(Endocytosis);ko04145(Phagosome)	584	604	594	0.653938	6	.(((((((-(((((.(((((((&)))))))-))))).))))))).	AUUUGGGA-UACAGCUGGUCAG&CUGACCA-CUGUGAUCCCGGAA	0	0	NA	NA	NA	2	29.8387	3	0.493489	Output/DS2/cleaveLand_result/t_plot/ahy-miR3517_arahy.Tifrunner.gnm2.ann1.MHNB2C.1_594_TPlot.pdf	0	29.8387	-Inf	down	4.6941e-08	1.33078e-07
ahy-miR3517	arahy.Tifrunner.gnm2.ann1.P92C11.1	arahy.Tifrunner.gnm2.ann1.P92C11	-	GTP-binding nuclear protein Ran-3 [Glycine max]	GO:0005525(GTP binding);GO:0005622(intracellular);GO:0006184(GTP catabolic process);GO:0007165(signal transduction);GO:0007264(small GTPase mediated signal transduction);GO:0015031(protein transport);GO:0016020(membrane)	NA	145	165	155	0.711217	6.5	.(((((((-(((((..((((((&))))))-.))))).))))))).	AUCUGGGA-CACAGCCGGUCAG&CUGACC-ACUGUGAUCCCGGAA	0	0	NA	NA	NA	1	14.9194	4	0.43585	Output/DS2/cleaveLand_result/t_plot/ahy-miR3517_arahy.Tifrunner.gnm2.ann1.P92C11.1_155_TPlot.pdf	0	14.9194	-Inf	down	0.0001122	0.000135089
ahy-miR3517	arahy.Tifrunner.gnm2.ann1.U59V20.1	arahy.Tifrunner.gnm2.ann1.U59V20	-	Ribosomal protein S5 family protein	GO:0003723(RNA binding);GO:0003735(structural constituent of ribosome);GO:0005840(ribosome);GO:0006412(translation);GO:0015935(small ribosomal subunit)	NA	129	150	141	0.816229	6	.(((((.(((((((((((((((&)))))))))))))))-))))).	CUUCGGAGGUCGCGGUGGUCGG&CUGACCACUGUGAUC-CCGGAA	1	19.286	4	0.155728	Output/DS1/cleaveLand_result/t_plot/ahy-miR3517_arahy.Tifrunner.gnm2.ann1.U59V20.1_141_TPlot.pdf	0	0	NA	NA	NA	19.286	0	Inf	up	1.1252e-05	1.82352e-05
ahy-miR3517	arahy.Tifrunner.gnm2.ann1.VAHG0I.1	arahy.Tifrunner.gnm2.ann1.VAHG0I	DBP2	DEAD-box ATP-dependent RNA helicase	GO:0003676(nucleic acid binding);GO:0004386(helicase activity);GO:0005524(ATP binding);GO:0008026(ATP-dependent helicase activity)	ko03040(Spliceosome)	1693	1712	1704	0.668258	5.5	.(((((((.((((((((-((.&.)).)))))))).))))))).	AUCUGGGAACACAGUGG-CAU&CUGACCACUGUGAUCCCGGAA	2	38.5721	2	0.68156	Output/DS1/cleaveLand_result/t_plot/ahy-miR3517_arahy.Tifrunner.gnm2.ann1.VAHG0I.1_1704_TPlot.pdf	0	0	NA	NA	NA	38.5721	0	Inf	up	5.2749e-10	2.00681e-09
ahy-miR3517	arahy.Tifrunner.gnm2.ann1.X9M6Z3.1	arahy.Tifrunner.gnm2.ann1.X9M6Z3	-	DNA primase	GO:0003896(DNA primase activity)	NA	1111	1131	1122	0.673031	6.5	.((((((..((((((((((((&))))))))))))..)))))).	CUCUGGGUAUAUAGUGGUCGG&CUGACCACUGUGAUCCCGGAA	0	0	NA	NA	NA	1	14.9194	4	0.734367	Output/DS2/cleaveLand_result/t_plot/ahy-miR3517_arahy.Tifrunner.gnm2.ann1.X9M6Z3.1_1122_TPlot.pdf	0	14.9194	-Inf	down	0.0001122	0.000135089
ahy-miR3517	arahy.Tifrunner.gnm2.ann1.X9M6Z3.3	arahy.Tifrunner.gnm2.ann1.X9M6Z3	-	DNA primase	GO:0003896(DNA primase activity)	NA	949	969	960	0.673031	6.5	.((((((..((((((((((((&))))))))))))..)))))).	CUCUGGGUAUAUAGUGGUCGG&CUGACCACUGUGAUCCCGGAA	0	0	NA	NA	NA	2	29.8387	2	0.579159	Output/DS2/cleaveLand_result/t_plot/ahy-miR3517_arahy.Tifrunner.gnm2.ann1.X9M6Z3.3_960_TPlot.pdf	0	29.8387	-Inf	down	4.6941e-08	1.33078e-07
ahy-miR3518	arahy.Tifrunner.gnm2.ann1.0K51C9.1	arahy.Tifrunner.gnm2.ann1.0K51C9	-	acyl-CoA synthetase 5	GO:0003824(catalytic activity);GO:0008152(metabolic process)	NA	868	887	879	0.652688	7	((((((...(((((((((-((&)).)))))))))...))))))	CACGAGCCGCCCCAAGGG-CG&UGACCUUUGGGGAUAUUCGUG	2	38.5721	3	0.699444	Output/DS1/cleaveLand_result/t_plot/ahy-miR3518_arahy.Tifrunner.gnm2.ann1.0K51C9.1_879_TPlot.pdf	2	29.8387	3	0.782569	Output/DS2/cleaveLand_result/t_plot/ahy-miR3518_arahy.Tifrunner.gnm2.ann1.0K51C9.1_879_TPlot.pdf	38.5721	29.8387	0.370371	up	0.29101	0.309815
ahy-miR3518	arahy.Tifrunner.gnm2.ann1.0U4NMV.1	arahy.Tifrunner.gnm2.ann1.0U4NMV	At4g19190	zinc knuckle (CCHC-type) family protein	NA	NA	1261	1280	1271	0.653226	6	((((((-((.((((((((((.&.)))))))))).)).))))))	CAUGAG-AUGCCCAAAGGUUC&UGACCUUUGGGGAUAUUCGUG	0	0	NA	NA	NA	1	14.9194	4	0.992853	Output/DS2/cleaveLand_result/t_plot/ahy-miR3518_arahy.Tifrunner.gnm2.ann1.0U4NMV.1_1271_TPlot.pdf	0	14.9194	-Inf	down	0.0001122	0.000135089
ahy-miR3518	arahy.Tifrunner.gnm2.ann1.4R282L.1	arahy.Tifrunner.gnm2.ann1.4R282L	AAE3	acyl-CoA synthetase 5	GO:0003824(catalytic activity);GO:0008152(metabolic process)	ko00630(Glyoxylate and dicarboxylate metabolism)	871	890	882	0.652688	7	((((((...(((((((((-((&)).)))))))))...))))))	CACGAGCCGCCCCAAGGG-CG&UGACCUUUGGGGAUAUUCGUG	4	77.1441	2	0.954738	Output/DS1/cleaveLand_result/t_plot/ahy-miR3518_arahy.Tifrunner.gnm2.ann1.4R282L.1_882_TPlot.pdf	6	89.5162	2	0.952091	Output/DS2/cleaveLand_result/t_plot/ahy-miR3518_arahy.Tifrunner.gnm2.ann1.4R282L.1_882_TPlot.pdf	77.1441	89.5162	-0.214592	down	0.33787	0.359078
ahy-miR3518	arahy.Tifrunner.gnm2.ann1.A2FF76.2	arahy.Tifrunner.gnm2.ann1.A2FF76	-	transmembrane and coiled-coil domain-containing protein 4-like [Glycine max]	NA	NA	371	391	382	0.669355	5.5	.((((..((((((((((((((&))))))))))))))..)))).	GAUGAUGAUUCUCAAAGGUCA&UGACCUUUGGGGAUAUUCGUG	1	19.286	4	0.957089	Output/DS1/cleaveLand_result/t_plot/ahy-miR3518_arahy.Tifrunner.gnm2.ann1.A2FF76.2_382_TPlot.pdf	0	0	NA	NA	NA	19.286	0	Inf	up	1.1252e-05	1.82352e-05
ahy-miR3518	arahy.Tifrunner.gnm2.ann1.FU4JSI.1	arahy.Tifrunner.gnm2.ann1.FU4JSI	RPL9	Ribosomal protein L6 family	GO:0003735(structural constituent of ribosome);GO:0005622(intracellular);GO:0005840(ribosome);GO:0006412(translation);GO:0019843(rRNA binding)	ko03010(Ribosome)	285	304	296	0.709677	5	((((((.(((((((((((-((&)).))))))))))).))))))	CAUGAACAUCCCCGAAGG-CG&UGACCUUUGGGGAUAUUCGUG	2	38.5721	3	0.229489	Output/DS1/cleaveLand_result/t_plot/ahy-miR3518_arahy.Tifrunner.gnm2.ann1.FU4JSI.1_296_TPlot.pdf	1	14.9194	4	0.661968	Output/DS2/cleaveLand_result/t_plot/ahy-miR3518_arahy.Tifrunner.gnm2.ann1.FU4JSI.1_296_TPlot.pdf	38.5721	14.9194	1.37037	up	0.0012206	0.00142858
ahy-miR3518	arahy.Tifrunner.gnm2.ann1.H11USM.1	arahy.Tifrunner.gnm2.ann1.H11USM	KAN4	myb family transcription factor APL-like isoform X1 [Glycine max]	GO:0003677(DNA binding);GO:0003682(chromatin binding)	ko04075(Plant hormone signal transduction)	1377	1399	1390	0.679032	6	(((.....(((((((((((((((&)))))))))))))))--...)))	CACAAAAUUAUUCCCAAAGGUCA&UGACCUUUGGGGAUA--UUCGUG	1	19.286	4	0.937726	Output/DS1/cleaveLand_result/t_plot/ahy-miR3518_arahy.Tifrunner.gnm2.ann1.H11USM.1_1390_TPlot.pdf	0	0	NA	NA	NA	19.286	0	Inf	up	1.1252e-05	1.82352e-05
ahy-miR3518	arahy.Tifrunner.gnm2.ann1.QGH881.4	arahy.Tifrunner.gnm2.ann1.QGH881	-	caffeoyl-CoA 3-O-methyltransferase	GO:0008171(O-methyltransferase activity)	NA	338	359	349	0.701613	7	.(.(((((((((.(((((((((&)))))))))-))))))))).).	UGGGAAUAUCCCAUAGAGGUCG&UGACCUUUG-GGGAUAUUCGUG	0	0	NA	NA	NA	1	14.9194	4	0.700346	Output/DS2/cleaveLand_result/t_plot/ahy-miR3518_arahy.Tifrunner.gnm2.ann1.QGH881.4_349_TPlot.pdf	0	14.9194	-Inf	down	0.0001122	0.000135089
ahy-miR3518	arahy.Tifrunner.gnm2.ann1.UY40LW.1	arahy.Tifrunner.gnm2.ann1.UY40LW	PTM	DNA-binding and zinc-finger protein	GO:0005515(protein binding);GO:0008270(zinc ion binding)	NA	3574	3597	3588	0.693548	7	((((((...(((((((.(((((((&))))))).)))))))---))))))	CACGAGGGCUGUUCCCUAAGGUCA&UGACCUUUGGGGAUA---UUCGUG	0	0	NA	NA	NA	2	29.8387	2	0.623181	Output/DS2/cleaveLand_result/t_plot/ahy-miR3518_arahy.Tifrunner.gnm2.ann1.UY40LW.1_3588_TPlot.pdf	0	29.8387	-Inf	down	4.6941e-08	1.33078e-07
ahy-miR3518	arahy.Tifrunner.gnm2.ann1.W7JQAT.1	arahy.Tifrunner.gnm2.ann1.W7JQAT	RPL9	Ribosomal protein L6 family	GO:0003735(structural constituent of ribosome);GO:0005622(intracellular);GO:0005840(ribosome);GO:0006412(translation);GO:0019843(rRNA binding)	ko03010(Ribosome)	177	196	188	0.709677	5	((((((.(((((((((((-((&)).))))))))))).))))))	CAUGAACAUCCCCGAAGG-CG&UGACCUUUGGGGAUAUUCGUG	4	77.1441	3	0.223889	Output/DS1/cleaveLand_result/t_plot/ahy-miR3518_arahy.Tifrunner.gnm2.ann1.W7JQAT.1_188_TPlot.pdf	1	14.9194	4	0.651628	Output/DS2/cleaveLand_result/t_plot/ahy-miR3518_arahy.Tifrunner.gnm2.ann1.W7JQAT.1_188_TPlot.pdf	77.1441	14.9194	2.37037	up	8.856e-11	4.94056e-10
ahy-miR3518	arahy.Tifrunner.gnm2.ann1.WB2CJ6.1	arahy.Tifrunner.gnm2.ann1.WB2CJ6	-	probable calcium-binding protein CML25-like [Glycine max]	GO:0005509(calcium ion binding)	NA	952	972	963	0.701613	7	((((((((((((((((((.((&)).))))))))))))))))))	CACGGAUGUUCUCGAGGGACA&UGACCUUUGGGGAUAUUCGUG	1	19.286	4	0.750452	Output/DS1/cleaveLand_result/t_plot/ahy-miR3518_arahy.Tifrunner.gnm2.ann1.WB2CJ6.1_963_TPlot.pdf	0	0	NA	NA	NA	19.286	0	Inf	up	1.1252e-05	1.82352e-05
ahy-miR3518	arahy.Tifrunner.gnm2.ann1.WGWW3H.1	arahy.Tifrunner.gnm2.ann1.WGWW3H	-	Unknown protein	NA	NA	431	452	444	0.688172	7	((.(((((((.(((((((((-((&)).)))))))))-)))))))-))	CAUCGAAUAUCCCCCGGAGG-CA&UGACCUUUGGGG-AUAUUCG-UG	1	19.286	4	0.877432	Output/DS1/cleaveLand_result/t_plot/ahy-miR3518_arahy.Tifrunner.gnm2.ann1.WGWW3H.1_444_TPlot.pdf	0	0	NA	NA	NA	19.286	0	Inf	up	1.1252e-05	1.82352e-05
ahy-miR3518	arahy.Tifrunner.gnm2.ann1.Y0J304.1	arahy.Tifrunner.gnm2.ann1.Y0J304	-	zinc knuckle (CCHC-type) family protein	NA	NA	1261	1280	1271	0.653226	6	((((((-((.((((((((((.&.)))))))))).)).))))))	CAUGAG-AUGCCCAAAGGUUC&UGACCUUUGGGGAUAUUCGUG	0	0	NA	NA	NA	2	29.8387	2	0.94937	Output/DS2/cleaveLand_result/t_plot/ahy-miR3518_arahy.Tifrunner.gnm2.ann1.Y0J304.1_1271_TPlot.pdf	0	29.8387	-Inf	down	4.6941e-08	1.33078e-07
ahy-miR3521	arahy.Tifrunner.gnm2.ann1.8B3E5K.1	arahy.Tifrunner.gnm2.ann1.8B3E5K	ARID1	AT-rich interactive domain-containing protein 1-like isoform X2 [Glycine max]	NA	NA	784	804	795	0.72191	6	.((.(((((((((((((((((&))))))))))))))))).)).	GAGAGUGUGUGCGACUUACUA&UGGUGAGUCGUAUACAUACUG	3	57.8581	2	0.123059	Output/DS1/cleaveLand_result/t_plot/ahy-miR3521_arahy.Tifrunner.gnm2.ann1.8B3E5K.1_795_TPlot.pdf	0	0	NA	NA	NA	57.8581	0	Inf	up	2.8149e-14	2.06278e-13
ahy-miR3521	arahy.Tifrunner.gnm2.ann1.WFFD1N.1	arahy.Tifrunner.gnm2.ann1.WFFD1N	FRL3	FRIGIDA-like protein	NA	ko04016(MAPK signaling pathway - plant)	2092	2112	2103	0.662921	7	((((((((.((((((..(((.&.)))..)))))).))))))))	CAGUAUGUUUAUGACCGACCU&UGGUGAGUCGUAUACAUACUG	0	0	NA	NA	NA	1	14.9194	4	0.672	Output/DS2/cleaveLand_result/t_plot/ahy-miR3521_arahy.Tifrunner.gnm2.ann1.WFFD1N.1_2103_TPlot.pdf	0	14.9194	-Inf	down	0.0001122	0.000135089
ahy-miR398	arahy.Tifrunner.gnm2.ann1.43HVBR.1	arahy.Tifrunner.gnm2.ann1.43HVBR	SODCP	copper/zinc superoxide dismutase 2	GO:0004784(superoxide dismutase activity);GO:0006801(superoxide metabolic process);GO:0046872(metal ion binding);GO:0055114(oxidation-reduction process)	ko04146(Peroxisome)	458	478	468	0.758186	6	..((((((((((((.((((((&))))))-))))))))))))..	GCGGGUGACCUGGGAAACAUA&UGUGUU-CUCAGGUCACCCCU	25	482.151	2	0.286568	Output/DS1/cleaveLand_result/t_plot/ahy-miR398_arahy.Tifrunner.gnm2.ann1.43HVBR.1_468_TPlot.pdf	94	1402.42	0	0.00541221	Output/DS2/cleaveLand_result/t_plot/ahy-miR398_arahy.Tifrunner.gnm2.ann1.43HVBR.1_468_TPlot.pdf	482.151	1402.42	-1.54036	down	0	0
ahy-miR398	arahy.Tifrunner.gnm2.ann1.4UMK2V.1	arahy.Tifrunner.gnm2.ann1.4UMK2V	CYP82C2	Cytochrome P450 superfamily protein	GO:0005506(iron ion binding);GO:0020037(heme binding);GO:0055114(oxidation-reduction process)	NA	937	957	947	0.743073	5.5	..(((((((((((.(((((((&)))))))-)))))))))))..	AAGGGUGGCUUGAUGAACACA&UGUGUUC-UCAGGUCACCCCU	1	19.286	4	0.625375	Output/DS1/cleaveLand_result/t_plot/ahy-miR398_arahy.Tifrunner.gnm2.ann1.4UMK2V.1_947_TPlot.pdf	2	29.8387	2	0.413763	Output/DS2/cleaveLand_result/t_plot/ahy-miR398_arahy.Tifrunner.gnm2.ann1.4UMK2V.1_947_TPlot.pdf	19.286	29.8387	-0.629629	down	0.13216	0.14423
ahy-miR398	arahy.Tifrunner.gnm2.ann1.76C240.1	arahy.Tifrunner.gnm2.ann1.76C240	-	jasmonate-zim-domain protein 1	NA	NA	605	624	615	0.652393	5	..((((.((((((((((.((&)).)))))))))).))))..	ACGGGUCACCUGAGAACUCA&UGUGUUCUCAGGUCACCCCU	18	347.149	1	0.0619325	Output/DS1/cleaveLand_result/t_plot/ahy-miR398_arahy.Tifrunner.gnm2.ann1.76C240.1_615_TPlot.pdf	11	164.113	0	0.0516799	Output/DS2/cleaveLand_result/t_plot/ahy-miR398_arahy.Tifrunner.gnm2.ann1.76C240.1_615_TPlot.pdf	347.149	164.113	1.08086	up	5.6804e-16	6.82294e-15
ahy-miR398	arahy.Tifrunner.gnm2.ann1.7W72E0.1	arahy.Tifrunner.gnm2.ann1.7W72E0	-	copper/zinc superoxide dismutase 2	GO:0004784(superoxide dismutase activity);GO:0006801(superoxide metabolic process);GO:0046872(metal ion binding);GO:0055114(oxidation-reduction process)	NA	428	448	438	0.758186	6	..((((((((((((.((((((&))))))-))))))))))))..	GCGGGUGACCUGGGAAACAUA&UGUGUU-CUCAGGUCACCCCU	24	462.865	2	0.31284	Output/DS1/cleaveLand_result/t_plot/ahy-miR398_arahy.Tifrunner.gnm2.ann1.7W72E0.1_438_TPlot.pdf	72	1074.19	0	0.00601176	Output/DS2/cleaveLand_result/t_plot/ahy-miR398_arahy.Tifrunner.gnm2.ann1.7W72E0.1_438_TPlot.pdf	462.865	1074.19	-1.21459	down	7.3938e-55	5.68735e-53
ahy-miR398	arahy.Tifrunner.gnm2.ann1.7W72E0.2	arahy.Tifrunner.gnm2.ann1.7W72E0	-	copper/zinc superoxide dismutase 2	GO:0004784(superoxide dismutase activity);GO:0006801(superoxide metabolic process);GO:0046872(metal ion binding);GO:0055114(oxidation-reduction process)	NA	428	448	438	0.758186	6	..((((((((((((.((((((&))))))-))))))))))))..	GCGGGUGACCUGGGAAACAUA&UGUGUU-CUCAGGUCACCCCU	16	308.576	2	0.299827	Output/DS1/cleaveLand_result/t_plot/ahy-miR398_arahy.Tifrunner.gnm2.ann1.7W72E0.2_438_TPlot.pdf	78	1163.71	0	0.00571203	Output/DS2/cleaveLand_result/t_plot/ahy-miR398_arahy.Tifrunner.gnm2.ann1.7W72E0.2_438_TPlot.pdf	308.576	1163.71	-1.91503	down	0	0
ahy-miR398	arahy.Tifrunner.gnm2.ann1.987ZKS.1	arahy.Tifrunner.gnm2.ann1.987ZKS	ADH2	alcohol dehydrogenase 1	GO:0006069(ethanol oxidation);GO:0008270(zinc ion binding);GO:0016491(oxidoreductase activity);GO:0051903(S-(hydroxymethyl)glutathione dehydrogenase activity);GO:0055114(oxidation-reduction process)	ko00010(Glycolysis / Gluconeogenesis);ko00071(Fatty acid degradation);ko00350(Tyrosine metabolism)	279	298	289	0.680101	6.5	...((((((((((((((.((&)).))))))))))))))...	UGCGGUGGCCUGGGAACCCA&UGUGUUCUCAGGUCACCCCU	0	0	NA	NA	NA	4	59.6774	2	0.879693	Output/DS2/cleaveLand_result/t_plot/ahy-miR398_arahy.Tifrunner.gnm2.ann1.987ZKS.1_289_TPlot.pdf	0	59.6774	-Inf	down	1.1165e-14	1.0628e-13
ahy-miR398	arahy.Tifrunner.gnm2.ann1.9BU3J2.1	arahy.Tifrunner.gnm2.ann1.9BU3J2	-	pleiotropic drug resistance protein 1-like [Glycine max]	GO:0000166(nucleotide binding);GO:0005515(protein binding);GO:0005524(ATP binding);GO:0016020(membrane);GO:0016887(ATPase activity);GO:0017111(nucleoside-triphosphatase activity)	NA	1280	1298	1289	0.657431	4	...(((-(((((((((((((&))))))))))))).)))...	UGAGGU-ACCUGAGAACACA&UGUGUUCUCAGGUCACCCCU	1	19.286	4	0.996251	Output/DS1/cleaveLand_result/t_plot/ahy-miR398_arahy.Tifrunner.gnm2.ann1.9BU3J2.1_1289_TPlot.pdf	1	14.9194	4	0.993065	Output/DS2/cleaveLand_result/t_plot/ahy-miR398_arahy.Tifrunner.gnm2.ann1.9BU3J2.1_1289_TPlot.pdf	19.286	14.9194	0.370371	up	0.45529	0.462821
ahy-miR398	arahy.Tifrunner.gnm2.ann1.9BU3J2.2	arahy.Tifrunner.gnm2.ann1.9BU3J2	-	pleiotropic drug resistance protein 1-like [Glycine max]	GO:0000166(nucleotide binding);GO:0005515(protein binding);GO:0005524(ATP binding);GO:0016020(membrane);GO:0016887(ATPase activity);GO:0017111(nucleoside-triphosphatase activity)	NA	1280	1298	1289	0.657431	4	...(((-(((((((((((((&))))))))))))).)))...	UGAGGU-ACCUGAGAACACA&UGUGUUCUCAGGUCACCCCU	1	19.286	4	0.996496	Output/DS1/cleaveLand_result/t_plot/ahy-miR398_arahy.Tifrunner.gnm2.ann1.9BU3J2.2_1289_TPlot.pdf	0	0	NA	NA	NA	19.286	0	Inf	up	1.1252e-05	1.82352e-05
ahy-miR398	arahy.Tifrunner.gnm2.ann1.D1QJXV.1	arahy.Tifrunner.gnm2.ann1.D1QJXV	CYP82C2	Cytochrome P450 superfamily protein	GO:0005506(iron ion binding);GO:0020037(heme binding);GO:0055114(oxidation-reduction process)	NA	794	814	804	0.743073	5.5	..(((((((((((.(((((((&)))))))-)))))))))))..	AAGGGUGGCUUGAUGAACACA&UGUGUUC-UCAGGUCACCCCU	0	0	NA	NA	NA	2	29.8387	2	0.445272	Output/DS2/cleaveLand_result/t_plot/ahy-miR398_arahy.Tifrunner.gnm2.ann1.D1QJXV.1_804_TPlot.pdf	0	29.8387	-Inf	down	4.6941e-08	1.33078e-07
ahy-miR398	arahy.Tifrunner.gnm2.ann1.DN0YA4.1	arahy.Tifrunner.gnm2.ann1.DN0YA4	-	myosin-11-like isoform X3 [Glycine max]	NA	NA	1711	1731	1721	0.65995	5	..((.((((((((((((.(((&)))-)))))))))))).))..	ACGGAUGACCUGAGAACGACA&UGU-GUUCUCAGGUCACCCCU	0	0	NA	NA	NA	2	29.8387	3	0.741078	Output/DS2/cleaveLand_result/t_plot/ahy-miR398_arahy.Tifrunner.gnm2.ann1.DN0YA4.1_1721_TPlot.pdf	0	29.8387	-Inf	down	4.6941e-08	1.33078e-07
ahy-miR398	arahy.Tifrunner.gnm2.ann1.DN0YA4.2	arahy.Tifrunner.gnm2.ann1.DN0YA4	-	myosin-11-like isoform X3 [Glycine max]	NA	NA	1689	1709	1699	0.65995	5	..((.((((((((((((.(((&)))-)))))))))))).))..	ACGGAUGACCUGAGAACGACA&UGU-GUUCUCAGGUCACCCCU	0	0	NA	NA	NA	9	134.274	2	0.932022	Output/DS2/cleaveLand_result/t_plot/ahy-miR398_arahy.Tifrunner.gnm2.ann1.DN0YA4.2_1699_TPlot.pdf	0	134.274	-Inf	down	4.7371e-31	1.69297e-29
ahy-miR398	arahy.Tifrunner.gnm2.ann1.N5G7QD.1	arahy.Tifrunner.gnm2.ann1.N5G7QD	SODCP	copper/zinc superoxide dismutase 2	GO:0004784(superoxide dismutase activity);GO:0006801(superoxide metabolic process);GO:0046872(metal ion binding);GO:0055114(oxidation-reduction process)	ko04146(Peroxisome)	636	656	646	0.758186	6	..((((((((((((.((((((&))))))-))))))))))))..	GCGGGUGACCUGGGAAACAUA&UGUGUU-CUCAGGUCACCCCU	111	2140.75	0	0.0058601	Output/DS1/cleaveLand_result/t_plot/ahy-miR398_arahy.Tifrunner.gnm2.ann1.N5G7QD.1_646_TPlot.pdf	415	6191.53	0	0.0063114	Output/DS2/cleaveLand_result/t_plot/ahy-miR398_arahy.Tifrunner.gnm2.ann1.N5G7QD.1_646_TPlot.pdf	2140.75	6191.53	-1.53218	down	0	0
ahy-miR398	arahy.Tifrunner.gnm2.ann1.NFMH83.2	arahy.Tifrunner.gnm2.ann1.NFMH83	-	Pentatricopeptide repeat (PPR) superfamily protein	GO:0005515(protein binding)	NA	2642	2661	2653	0.664987	6.5	((((.(((((((-((((((((&)))))))).)))))))-))))	GGGGCGUGACUU-AGGACGCA&UGUGUUCUCAGGUCAC-CCCU	3	57.8581	2	0.920541	Output/DS1/cleaveLand_result/t_plot/ahy-miR398_arahy.Tifrunner.gnm2.ann1.NFMH83.2_2653_TPlot.pdf	1	14.9194	4	0.982876	Output/DS2/cleaveLand_result/t_plot/ahy-miR398_arahy.Tifrunner.gnm2.ann1.NFMH83.2_2653_TPlot.pdf	57.8581	14.9194	1.95533	up	4.8194e-07	1.3168e-06
ahy-miR398	arahy.Tifrunner.gnm2.ann1.QEYP2G.1	arahy.Tifrunner.gnm2.ann1.QEYP2G	SODCP	copper/zinc superoxide dismutase 2	GO:0004784(superoxide dismutase activity);GO:0006801(superoxide metabolic process);GO:0046872(metal ion binding);GO:0055114(oxidation-reduction process)	ko04146(Peroxisome)	775	795	785	0.758186	6	..((((((((((((.((((((&))))))-))))))))))))..	GCGGGUGACCUGGGAAACAUA&UGUGUU-CUCAGGUCACCCCU	119	2295.04	0	0.00474655	Output/DS1/cleaveLand_result/t_plot/ahy-miR398_arahy.Tifrunner.gnm2.ann1.QEYP2G.1_785_TPlot.pdf	404	6027.42	0	0.0051123	Output/DS2/cleaveLand_result/t_plot/ahy-miR398_arahy.Tifrunner.gnm2.ann1.QEYP2G.1_785_TPlot.pdf	2295.04	6027.42	-1.39302	down	0	0
ahy-miR398	arahy.Tifrunner.gnm2.ann1.QEYP2G.2	arahy.Tifrunner.gnm2.ann1.QEYP2G	SODCP	copper/zinc superoxide dismutase 2	GO:0004784(superoxide dismutase activity);GO:0006801(superoxide metabolic process);GO:0046872(metal ion binding);GO:0055114(oxidation-reduction process)	ko04146(Peroxisome)	775	795	785	0.758186	6	..((((((((((((.((((((&))))))-))))))))))))..	GCGGGUGACCUGGGAAACAUA&UGUGUU-CUCAGGUCACCCCU	101	1947.89	0	0.00446796	Output/DS1/cleaveLand_result/t_plot/ahy-miR398_arahy.Tifrunner.gnm2.ann1.QEYP2G.2_785_TPlot.pdf	402	5997.58	0	0.00481231	Output/DS2/cleaveLand_result/t_plot/ahy-miR398_arahy.Tifrunner.gnm2.ann1.QEYP2G.2_785_TPlot.pdf	1947.89	5997.58	-1.62247	down	0	0
ahy-miR398	arahy.Tifrunner.gnm2.ann1.SY9UAE.1	arahy.Tifrunner.gnm2.ann1.SY9UAE	RGA1	disease resistance protein	GO:0006952(defense response);GO:0043531(ADP binding)	NA	1942	1961	1952	0.662469	6	....(((((((((((((((.&.)))))))))))))))....	UUACGUGAUCUGAGAACACU&UGUGUUCUCAGGUCACCCCU	1	19.286	4	0.990648	Output/DS1/cleaveLand_result/t_plot/ahy-miR398_arahy.Tifrunner.gnm2.ann1.SY9UAE.1_1952_TPlot.pdf	0	0	NA	NA	NA	19.286	0	Inf	up	1.1252e-05	1.82352e-05
ahy-miR398	arahy.Tifrunner.gnm2.ann1.VYWU26.1	arahy.Tifrunner.gnm2.ann1.VYWU26	-	alcohol dehydrogenase 1	GO:0006069(ethanol oxidation);GO:0008270(zinc ion binding);GO:0016491(oxidoreductase activity);GO:0051903(S-(hydroxymethyl)glutathione dehydrogenase activity);GO:0055114(oxidation-reduction process)	NA	280	299	290	0.680101	6.5	...((((((((((((((.((&)).))))))))))))))...	UGCGGUGGCCUGGGAACCCA&UGUGUUCUCAGGUCACCCCU	1	19.286	4	0.981593	Output/DS1/cleaveLand_result/t_plot/ahy-miR398_arahy.Tifrunner.gnm2.ann1.VYWU26.1_290_TPlot.pdf	6	89.5162	2	0.88616	Output/DS2/cleaveLand_result/t_plot/ahy-miR398_arahy.Tifrunner.gnm2.ann1.VYWU26.1_290_TPlot.pdf	19.286	89.5162	-2.21459	down	1.6606e-11	1.15014e-10
ahy-miR398	arahy.Tifrunner.gnm2.ann1.VYWU26.2	arahy.Tifrunner.gnm2.ann1.VYWU26	-	alcohol dehydrogenase 1	GO:0006069(ethanol oxidation);GO:0008270(zinc ion binding);GO:0016491(oxidoreductase activity);GO:0051903(S-(hydroxymethyl)glutathione dehydrogenase activity);GO:0055114(oxidation-reduction process)	NA	280	299	290	0.680101	6.5	...((((((((((((((.((&)).))))))))))))))...	UGCGGUGGCCUGGGAACCCA&UGUGUUCUCAGGUCACCCCU	2	38.5721	2	0.888624	Output/DS1/cleaveLand_result/t_plot/ahy-miR398_arahy.Tifrunner.gnm2.ann1.VYWU26.2_290_TPlot.pdf	3	44.7581	2	0.884044	Output/DS2/cleaveLand_result/t_plot/ahy-miR398_arahy.Tifrunner.gnm2.ann1.VYWU26.2_290_TPlot.pdf	38.5721	44.7581	-0.214592	down	0.49798	0.502654
ahy-miR398	arahy.Tifrunner.gnm2.ann1.VYWU26.3	arahy.Tifrunner.gnm2.ann1.VYWU26	-	alcohol dehydrogenase 1	GO:0006069(ethanol oxidation);GO:0008270(zinc ion binding);GO:0016491(oxidoreductase activity);GO:0051903(S-(hydroxymethyl)glutathione dehydrogenase activity);GO:0055114(oxidation-reduction process)	NA	280	299	290	0.680101	6.5	...((((((((((((((.((&)).))))))))))))))...	UGCGGUGGCCUGGGAACCCA&UGUGUUCUCAGGUCACCCCU	1	19.286	4	0.982206	Output/DS1/cleaveLand_result/t_plot/ahy-miR398_arahy.Tifrunner.gnm2.ann1.VYWU26.3_290_TPlot.pdf	6	89.5162	1	0.0335549	Output/DS2/cleaveLand_result/t_plot/ahy-miR398_arahy.Tifrunner.gnm2.ann1.VYWU26.3_290_TPlot.pdf	19.286	89.5162	-2.21459	down	1.6606e-11	1.15014e-10
ahy-miR398	arahy.Tifrunner.gnm2.ann1.WISH7K.1	arahy.Tifrunner.gnm2.ann1.WISH7K	At1g14600	putative Myb family transcription factor At1g14600-like isoform X2 [Glycine max]	GO:0003677(DNA binding);GO:0003682(chromatin binding)	ko04933(AGE-RAGE signaling pathway in diabetic complications)	742	761	752	0.856423	4	((((((((((((((((.(((&))).))))))))))))))))	AGGGGUGACUUGGGAAGACA&UGUGUUCUCAGGUCACCCCU	0	0	NA	NA	NA	4	59.6774	0	0.00210824	Output/DS2/cleaveLand_result/t_plot/ahy-miR398_arahy.Tifrunner.gnm2.ann1.WISH7K.1_752_TPlot.pdf	0	59.6774	-Inf	down	1.1165e-14	1.0628e-13
ahy-miR398	arahy.Tifrunner.gnm2.ann1.ZP1L4J.1	arahy.Tifrunner.gnm2.ann1.ZP1L4J	EMB2750	Pentatricopeptide repeat (PPR) superfamily protein	GO:0005515(protein binding)	NA	1277	1295	1286	0.657431	4	...(((-(((((((((((((&))))))))))))).)))...	UGAGGU-ACCUGAGAACACA&UGUGUUCUCAGGUCACCCCU	1	19.286	4	0.995085	Output/DS1/cleaveLand_result/t_plot/ahy-miR398_arahy.Tifrunner.gnm2.ann1.ZP1L4J.1_1286_TPlot.pdf	2	29.8387	2	0.944487	Output/DS2/cleaveLand_result/t_plot/ahy-miR398_arahy.Tifrunner.gnm2.ann1.ZP1L4J.1_1286_TPlot.pdf	19.286	29.8387	-0.629629	down	0.13216	0.14423
ahy-miR408-5p	arahy.Tifrunner.gnm2.ann1.1UV8VN.1	arahy.Tifrunner.gnm2.ann1.1UV8VN	-	dentin sialophosphoprotein-like isoform X1 [Glycine max]	NA	NA	764	784	774	0.738208	5	.((-((((((((.(((((((((&)))))))))-)))))))).)).	GCA-GCUCUGCCUUGUUUCCAG&CUGGGAACA-GGCAGAGCAUGA	0	0	NA	NA	NA	1	14.9194	4	0.529144	Output/DS2/cleaveLand_result/t_plot/ahy-miR408-5p_arahy.Tifrunner.gnm2.ann1.1UV8VN.1_774_TPlot.pdf	0	14.9194	-Inf	down	0.0001122	0.000135089
ahy-miR408-5p	arahy.Tifrunner.gnm2.ann1.50I35W.1	arahy.Tifrunner.gnm2.ann1.50I35W	CDC2	Protein kinase superfamily protein	GO:0004672(protein kinase activity);GO:0004674(protein serine/threonine kinase activity);GO:0005524(ATP binding);GO:0006468(protein phosphorylation)	NA	1195	1216	1206	0.705189	7	.(((((((((((((..((((((&))))))-.))))))))))))).	GUAUGCUUUGCUUGGAUCCCAG&CUGGGA-ACAGGCAGAGCAUGA	1	19.286	4	0.789314	Output/DS1/cleaveLand_result/t_plot/ahy-miR408-5p_arahy.Tifrunner.gnm2.ann1.50I35W.1_1206_TPlot.pdf	2	29.8387	2	0.571337	Output/DS2/cleaveLand_result/t_plot/ahy-miR408-5p_arahy.Tifrunner.gnm2.ann1.50I35W.1_1206_TPlot.pdf	19.286	29.8387	-0.629629	down	0.13216	0.14423
ahy-miR408-5p	arahy.Tifrunner.gnm2.ann1.6480K7.1	arahy.Tifrunner.gnm2.ann1.6480K7	-	cysteine proteinase1	GO:0006508(proteolysis);GO:0008234(cysteine-type peptidase activity)	NA	1409	1429	1421	0.669811	5	.((((((.((((((-(((((((&))))))).))))))-)))))).	ACAUGCUGCUGCCU-UUUCCAG&CUGGGAACAGGCAG-AGCAUGA	1	19.286	4	0.952502	Output/DS1/cleaveLand_result/t_plot/ahy-miR408-5p_arahy.Tifrunner.gnm2.ann1.6480K7.1_1421_TPlot.pdf	4	59.6774	3	0.562764	Output/DS2/cleaveLand_result/t_plot/ahy-miR408-5p_arahy.Tifrunner.gnm2.ann1.6480K7.1_1421_TPlot.pdf	19.286	59.6774	-1.62963	down	5.4797e-06	1.45445e-05
ahy-miR408-5p	arahy.Tifrunner.gnm2.ann1.9ADW36.1	arahy.Tifrunner.gnm2.ann1.9ADW36	-	arginine/serine-rich-splicing factor RSP31-like isoform X2 [Glycine max]	GO:0000166(nucleotide binding);GO:0003676(nucleic acid binding)	NA	244	265	256	0.745283	3	(((..(((.(((((((((((((&)))))))))))))-)))..)))	UCACUCUCUUGCCUGUUCCCAG&CUGGGAACAGGCA-GAGCAUGA	1	19.286	4	0.418241	Output/DS1/cleaveLand_result/t_plot/ahy-miR408-5p_arahy.Tifrunner.gnm2.ann1.9ADW36.1_256_TPlot.pdf	0	0	NA	NA	NA	19.286	0	Inf	up	1.1252e-05	1.82352e-05
ahy-miR408-5p	arahy.Tifrunner.gnm2.ann1.ER2CNQ.1	arahy.Tifrunner.gnm2.ann1.ER2CNQ	RD21B	cysteine proteinase1	GO:0006508(proteolysis);GO:0008234(cysteine-type peptidase activity)	ko04145(Phagosome)	1409	1429	1421	0.669811	5	.((((((.((((((-(((((((&))))))).))))))-)))))).	ACAUGCUGCUGCCU-UUUCCAG&CUGGGAACAGGCAG-AGCAUGA	4	77.1441	3	0.471265	Output/DS1/cleaveLand_result/t_plot/ahy-miR408-5p_arahy.Tifrunner.gnm2.ann1.ER2CNQ.1_1421_TPlot.pdf	5	74.5968	3	0.554651	Output/DS2/cleaveLand_result/t_plot/ahy-miR408-5p_arahy.Tifrunner.gnm2.ann1.ER2CNQ.1_1421_TPlot.pdf	77.1441	74.5968	0.0484425	up	0.83617	0.839567
ahy-miR408-5p	arahy.Tifrunner.gnm2.ann1.F9F3MK.1	arahy.Tifrunner.gnm2.ann1.F9F3MK	NLE1	WD repeat-containing protein 5-like [Glycine max]	GO:0005515(protein binding)	NA	1502	1523	1513	0.650943	5.5	(((((((..((((((((.((((&))))-))))))))..)))))))	UCAUGUUGGGCCUGUUUACCAG&CUGG-GAACAGGCAGAGCAUGA	0	0	NA	NA	NA	2	29.8387	2	0.938002	Output/DS2/cleaveLand_result/t_plot/ahy-miR408-5p_arahy.Tifrunner.gnm2.ann1.F9F3MK.1_1513_TPlot.pdf	0	29.8387	-Inf	down	4.6941e-08	1.33078e-07
ahy-miR408-5p	arahy.Tifrunner.gnm2.ann1.FEKM9F.1	arahy.Tifrunner.gnm2.ann1.FEKM9F	-	dentin sialophosphoprotein-like isoform X1 [Glycine max]	NA	NA	764	784	775	0.674528	6	.((-(((((.((((((((((((&))))))))))))-))))).)).	GCA-GCUCUGGCUUGUUUCCAG&CUGGGAACAGGC-AGAGCAUGA	1	19.286	4	0.935581	Output/DS1/cleaveLand_result/t_plot/ahy-miR408-5p_arahy.Tifrunner.gnm2.ann1.FEKM9F.1_775_TPlot.pdf	0	0	NA	NA	NA	19.286	0	Inf	up	1.1252e-05	1.82352e-05
ahy-miR408-5p	arahy.Tifrunner.gnm2.ann1.G2FEXE.1	arahy.Tifrunner.gnm2.ann1.G2FEXE	SBT1.7	Unknown protein	NA	NA	540	558	550	0.698113	3	(((((((-(((((-(((((((&))))))).))))).)))))))	UCAUGCU-UGCCU-UUCCCAG&CUGGGAACAGGCAGAGCAUGA	1	19.286	4	0.833769	Output/DS1/cleaveLand_result/t_plot/ahy-miR408-5p_arahy.Tifrunner.gnm2.ann1.G2FEXE.1_550_TPlot.pdf	0	0	NA	NA	NA	19.286	0	Inf	up	1.1252e-05	1.82352e-05
ahy-miR408-5p	arahy.Tifrunner.gnm2.ann1.GAUK41.1	arahy.Tifrunner.gnm2.ann1.GAUK41	-	WD repeat-containing protein 5-like [Glycine max]	GO:0005515(protein binding)	NA	1502	1523	1513	0.650943	5.5	(((((((..((((((((.((((&))))-))))))))..)))))))	UCAUGUUGGGCCUGUUUACCAG&CUGG-GAACAGGCAGAGCAUGA	0	0	NA	NA	NA	1	14.9194	4	0.984356	Output/DS2/cleaveLand_result/t_plot/ahy-miR408-5p_arahy.Tifrunner.gnm2.ann1.GAUK41.1_1513_TPlot.pdf	0	14.9194	-Inf	down	0.0001122	0.000135089
ahy-miR408-5p	arahy.Tifrunner.gnm2.ann1.GAUK41.2	arahy.Tifrunner.gnm2.ann1.GAUK41	-	WD repeat-containing protein 5-like [Glycine max]	GO:0005515(protein binding)	NA	1502	1523	1513	0.650943	5.5	(((((((..((((((((.((((&))))-))))))))..)))))))	UCAUGUUGGGCCUGUUUACCAG&CUGG-GAACAGGCAGAGCAUGA	0	0	NA	NA	NA	1	14.9194	4	0.985708	Output/DS2/cleaveLand_result/t_plot/ahy-miR408-5p_arahy.Tifrunner.gnm2.ann1.GAUK41.2_1513_TPlot.pdf	0	14.9194	-Inf	down	0.0001122	0.000135089
ahy-miR408-5p	arahy.Tifrunner.gnm2.ann1.JGQP5W.1	arahy.Tifrunner.gnm2.ann1.JGQP5W	SPAC16C9.04c	uncharacterized protein YMR317W-like isoform X3 [Glycine max]	GO:0005515(protein binding);GO:0008270(zinc ion binding)	ko03018(RNA degradation)	1303	1323	1314	0.683962	7	....(((((((((((((((((&)))))))))))))))))....	GGGAGCUCUGUCUGUUUUCAG&CUGGGAACAGGCAGAGCAUGA	2	38.5721	2	0.710071	Output/DS1/cleaveLand_result/t_plot/ahy-miR408-5p_arahy.Tifrunner.gnm2.ann1.JGQP5W.1_1314_TPlot.pdf	0	0	NA	NA	NA	38.5721	0	Inf	up	5.2749e-10	2.00681e-09
ahy-miR408-5p	arahy.Tifrunner.gnm2.ann1.P7R60W.1	arahy.Tifrunner.gnm2.ann1.P7R60W	-	bacterial trigger factor protein	GO:0006457(protein folding);GO:0015031(protein transport)	NA	503	523	514	0.674528	7	...(((((.(((.((((((((&)))))))).))).)))))...	AACUGCUCCGCCCGUUCCCGG&CUGGGAACAGGCAGAGCAUGA	2	38.5721	3	0.439729	Output/DS1/cleaveLand_result/t_plot/ahy-miR408-5p_arahy.Tifrunner.gnm2.ann1.P7R60W.1_514_TPlot.pdf	1	14.9194	4	0.910207	Output/DS2/cleaveLand_result/t_plot/ahy-miR408-5p_arahy.Tifrunner.gnm2.ann1.P7R60W.1_514_TPlot.pdf	38.5721	14.9194	1.37037	up	0.0012206	0.00142858
ahy-miR408-5p	arahy.Tifrunner.gnm2.ann1.Q61L2V.1	arahy.Tifrunner.gnm2.ann1.Q61L2V	ASE1	amidophosphoribosyltransferase 1, chloroplastic-like [Glycine max]	GO:0004044(amidophosphoribosyltransferase activity);GO:0008152(metabolic process);GO:0009113(purine nucleobase biosynthetic process);GO:0009116(nucleoside metabolic process)	ko00230(Purine metabolism);ko00250(Alanine, aspartate and glutamate metabolism)	1088	1109	1100	0.665094	6	((((.(((.((((((.((((((&)))))).)))))).)))-))))	UCAUAGCUGUGCCUGAUUCCGG&CUGGGAACAGGCAGAGC-AUGA	2	38.5721	3	0.515273	Output/DS1/cleaveLand_result/t_plot/ahy-miR408-5p_arahy.Tifrunner.gnm2.ann1.Q61L2V.1_1100_TPlot.pdf	0	0	NA	NA	NA	38.5721	0	Inf	up	5.2749e-10	2.00681e-09
ahy-miR408-5p	arahy.Tifrunner.gnm2.ann1.R4IE40.1	arahy.Tifrunner.gnm2.ann1.R4IE40	-	mRNA cap guanine-N7 methyltransferase	GO:0004482(mRNA(guanine-N7-)-methyltransferase activity);GO:0005634(nucleus);GO:0006370(7-methylguanosine mRNA capping)	NA	1339	1358	1349	0.709906	6	...(((-(((((((((((((.&.))))))))))))).)))...	AGCUGC-CUGCCUGUUCCCGU&CUGGGAACAGGCAGAGCAUGA	0	0	NA	NA	NA	1	14.9194	4	0.734367	Output/DS2/cleaveLand_result/t_plot/ahy-miR408-5p_arahy.Tifrunner.gnm2.ann1.R4IE40.1_1349_TPlot.pdf	0	14.9194	-Inf	down	0.0001122	0.000135089
ahy-miR408-5p	arahy.Tifrunner.gnm2.ann1.V59V4E.1	arahy.Tifrunner.gnm2.ann1.V59V4E	NLE1	WD repeat-containing protein 5-like [Glycine max]	GO:0005515(protein binding)	NA	1490	1511	1501	0.650943	5.5	(((((((..((((((((.((((&))))-))))))))..)))))))	UCAUGUUGGGCCUGUUUACCAG&CUGG-GAACAGGCAGAGCAUGA	0	0	NA	NA	NA	3	44.7581	2	0.930759	Output/DS2/cleaveLand_result/t_plot/ahy-miR408-5p_arahy.Tifrunner.gnm2.ann1.V59V4E.1_1501_TPlot.pdf	0	44.7581	-Inf	down	2.2283e-11	1.27622e-10
ahy-miR408-5p	arahy.Tifrunner.gnm2.ann1.V59V4E.2	arahy.Tifrunner.gnm2.ann1.V59V4E	NLE1	WD repeat-containing protein 5-like [Glycine max]	GO:0005515(protein binding)	NA	639	660	650	0.650943	5.5	(((((((..((((((((.((((&))))-))))))))..)))))))	UCAUGUUGGGCCUGUUUACCAG&CUGG-GAACAGGCAGAGCAUGA	0	0	NA	NA	NA	4	59.6774	2	0.939133	Output/DS2/cleaveLand_result/t_plot/ahy-miR408-5p_arahy.Tifrunner.gnm2.ann1.V59V4E.2_650_TPlot.pdf	0	59.6774	-Inf	down	1.1165e-14	1.0628e-13
ahy-miR408-5p	arahy.Tifrunner.gnm2.ann1.V5MJQ5.1	arahy.Tifrunner.gnm2.ann1.V5MJQ5	-	MYB transcription factor MYB114 isoform X2 [Glycine max]	GO:0003677(DNA binding);GO:0003682(chromatin binding)	NA	1571	1592	1583	0.674528	6	(((((.((..((((((((((((&))))))))))))-.)).)))))	UCAUGGUCAAGUUUGUUCCCAG&CUGGGAACAGGC-AGAGCAUGA	0	0	NA	NA	NA	2	29.8387	3	0.511774	Output/DS2/cleaveLand_result/t_plot/ahy-miR408-5p_arahy.Tifrunner.gnm2.ann1.V5MJQ5.1_1583_TPlot.pdf	0	29.8387	-Inf	down	4.6941e-08	1.33078e-07
ahy-miR408-5p	arahy.Tifrunner.gnm2.ann1.VLH7KT.2	arahy.Tifrunner.gnm2.ann1.VLH7KT	UPF2	binding	GO:0003723(RNA binding);GO:0005488(binding);GO:0005515(protein binding)	ko03013(RNA transport);ko03015(mRNA surveillance pathway)	4016	4035	4027	0.650943	5.5	.((((((((((((-((((((.&.)))))).)))))))))))).	CCAUGCUUUGCUU-UUCCCAC&CUGGGAACAGGCAGAGCAUGA	1	19.286	4	0.994916	Output/DS1/cleaveLand_result/t_plot/ahy-miR408-5p_arahy.Tifrunner.gnm2.ann1.VLH7KT.2_4027_TPlot.pdf	0	0	NA	NA	NA	19.286	0	Inf	up	1.1252e-05	1.82352e-05
ahy-miR408-5p	arahy.Tifrunner.gnm2.ann1.XZ8R5P.1	arahy.Tifrunner.gnm2.ann1.XZ8R5P	CDC2	Protein kinase superfamily protein	GO:0004672(protein kinase activity);GO:0004674(protein serine/threonine kinase activity);GO:0005524(ATP binding);GO:0006468(protein phosphorylation)	NA	1212	1233	1223	0.705189	7	.(((((((((((((..((((((&))))))-.))))))))))))).	GUAUGCUUUGCUUGGAUCCCAG&CUGGGA-ACAGGCAGAGCAUGA	4	77.1441	2	0.585918	Output/DS1/cleaveLand_result/t_plot/ahy-miR408-5p_arahy.Tifrunner.gnm2.ann1.XZ8R5P.1_1223_TPlot.pdf	3	44.7581	2	0.579159	Output/DS2/cleaveLand_result/t_plot/ahy-miR408-5p_arahy.Tifrunner.gnm2.ann1.XZ8R5P.1_1223_TPlot.pdf	77.1441	44.7581	0.785408	up	0.0033532	0.003818
ahy-miR408-5p	arahy.Tifrunner.gnm2.ann1.ZXEF1Z.2	arahy.Tifrunner.gnm2.ann1.ZXEF1Z	NLE1	WD repeat-containing protein 5-like [Glycine max]	GO:0005515(protein binding)	NA	1404	1425	1415	0.650943	5.5	(((((((..((((((((.((((&))))-))))))))..)))))))	UCAUGUUGGGCCUGUUUACCAG&CUGG-GAACAGGCAGAGCAUGA	0	0	NA	NA	NA	1	14.9194	4	0.988769	Output/DS2/cleaveLand_result/t_plot/ahy-miR408-5p_arahy.Tifrunner.gnm2.ann1.ZXEF1Z.2_1415_TPlot.pdf	0	14.9194	-Inf	down	0.0001122	0.000135089
aly-miR157b-3p	arahy.Tifrunner.gnm2.ann1.02F7EH.1	arahy.Tifrunner.gnm2.ann1.02F7EH	CKL6	Protein kinase superfamily protein	GO:0004672(protein kinase activity);GO:0004674(protein serine/threonine kinase activity);GO:0005524(ATP binding);GO:0006468(protein phosphorylation)	NA	3239	3261	3251	0.703797	5.5	(((.(((((.((((.((((((((&))))))))-)))).))))).)))	UGGCGACAGCAGCUCUAGAGGGC&GCUCUCUA-AGCUUCUGUCAUCA	1	19.286	4	0.978198	Output/DS1/cleaveLand_result/t_plot/aly-miR157b-3p_arahy.Tifrunner.gnm2.ann1.02F7EH.1_3251_TPlot.pdf	0	0	NA	NA	NA	19.286	0	Inf	up	1.1252e-05	1.82352e-05
aly-miR157b-3p	arahy.Tifrunner.gnm2.ann1.18TD37.1	arahy.Tifrunner.gnm2.ann1.18TD37	-	heat shock protein 70	NA	NA	2203	2222	2214	0.650633	5.5	.(((((-(((((-(((((((((&))))))))).))))).))))).	AGAUGA-AGGAG-UUGGAGAGC&GCUCUCUAAGCUUCUGUCAUCA	17	327.863	2	0.996266	Output/DS1/cleaveLand_result/t_plot/aly-miR157b-3p_arahy.Tifrunner.gnm2.ann1.18TD37.1_2214_TPlot.pdf	26	387.903	2	0.995862	Output/DS2/cleaveLand_result/t_plot/aly-miR157b-3p_arahy.Tifrunner.gnm2.ann1.18TD37.1_2214_TPlot.pdf	327.863	387.903	-0.242606	down	0.024794	0.028063
aly-miR157b-3p	arahy.Tifrunner.gnm2.ann1.1W8BNJ.1	arahy.Tifrunner.gnm2.ann1.1W8BNJ	ABCI8	Iron-sulfur cluster assembly protein SufB	GO:0016226(iron-sulfur cluster assembly)	NA	1091	1113	1103	0.718987	6	(((((((((((((((.(.(((((&)))))-).)))))))))))))))	UGAUGAUAGAAGCUUUGUGGAGU&GCUCU-CUAAGCUUCUGUCAUCA	14	270.004	2	0.68156	Output/DS1/cleaveLand_result/t_plot/aly-miR157b-3p_arahy.Tifrunner.gnm2.ann1.1W8BNJ.1_1103_TPlot.pdf	17	253.629	2	0.674798	Output/DS2/cleaveLand_result/t_plot/aly-miR157b-3p_arahy.Tifrunner.gnm2.ann1.1W8BNJ.1_1103_TPlot.pdf	270.004	253.629	0.0902626	up	0.47418	0.481728
aly-miR157b-3p	arahy.Tifrunner.gnm2.ann1.2W1DSR.1	arahy.Tifrunner.gnm2.ann1.2W1DSR	DOT2	U4/U6.U5 tri-snRNP-associated protein 1-like isoform X3 [Glycine max]	NA	ko03040(Spliceosome)	1521	1543	1534	0.686076	5.5	(((..(((.((((((((((((((&))))))))))))))-)))..)))	UGAGAAUGUGGAGCUUGGAGAGC&GCUCUCUAAGCUUC-UGUCAUCA	0	0	NA	NA	NA	2	29.8387	3	0.733838	Output/DS2/cleaveLand_result/t_plot/aly-miR157b-3p_arahy.Tifrunner.gnm2.ann1.2W1DSR.1_1534_TPlot.pdf	0	29.8387	-Inf	down	4.6941e-08	1.33078e-07
aly-miR157b-3p	arahy.Tifrunner.gnm2.ann1.8118GS.1	arahy.Tifrunner.gnm2.ann1.8118GS	CML24	probable calcium-binding protein CML18-like [Glycine max]	GO:0005509(calcium ion binding)	ko04626(Plant-pathogen interaction)	314	334	325	0.782278	5	(((((((-(((((((((((((.&.))))))))))))).)))))))	UGAUGAC-GAGGCUUGGGGAGA&GCUCUCUAAGCUUCUGUCAUCA	0	0	NA	NA	NA	2	29.8387	3	0.0536588	Output/DS2/cleaveLand_result/t_plot/aly-miR157b-3p_arahy.Tifrunner.gnm2.ann1.8118GS.1_325_TPlot.pdf	0	29.8387	-Inf	down	4.6941e-08	1.33078e-07
aly-miR157b-3p	arahy.Tifrunner.gnm2.ann1.82UWY2.1	arahy.Tifrunner.gnm2.ann1.82UWY2	-	heat shock protein 70	NA	NA	2203	2222	2214	0.650633	5.5	.(((((-(((((-(((((((((&))))))))).))))).))))).	AGAUGA-AGGAG-UUGGAGAGC&GCUCUCUAAGCUUCUGUCAUCA	15	289.29	2	0.995975	Output/DS1/cleaveLand_result/t_plot/aly-miR157b-3p_arahy.Tifrunner.gnm2.ann1.82UWY2.1_2214_TPlot.pdf	37	552.016	2	0.995546	Output/DS2/cleaveLand_result/t_plot/aly-miR157b-3p_arahy.Tifrunner.gnm2.ann1.82UWY2.1_2214_TPlot.pdf	289.29	552.016	-0.932192	down	1.3073e-19	2.21993e-18
aly-miR157b-3p	arahy.Tifrunner.gnm2.ann1.9YJ8T1.1	arahy.Tifrunner.gnm2.ann1.9YJ8T1	-	2Fe-2S iron-sulfur cluster-binding domain protein	GO:0009055(electron carrier activity);GO:0051536(iron-sulfur cluster binding)	NA	473	495	486	0.731646	6	((((((.((((((((((((((..&..))))))))))))))-))))))	UGGUGGCCAGAAGCUUAGGGACA&GCUCUCUAAGCUUCUG-UCAUCA	22	424.293	2	0.491015	Output/DS1/cleaveLand_result/t_plot/aly-miR157b-3p_arahy.Tifrunner.gnm2.ann1.9YJ8T1.1_486_TPlot.pdf	10	149.194	2	0.484664	Output/DS2/cleaveLand_result/t_plot/aly-miR157b-3p_arahy.Tifrunner.gnm2.ann1.9YJ8T1.1_486_TPlot.pdf	424.293	149.194	1.50787	up	1.4949e-30	5.18306e-29
aly-miR157b-3p	arahy.Tifrunner.gnm2.ann1.9YJ8T1.2	arahy.Tifrunner.gnm2.ann1.9YJ8T1	-	2Fe-2S iron-sulfur cluster-binding domain protein	GO:0009055(electron carrier activity);GO:0051536(iron-sulfur cluster binding)	NA	503	525	516	0.731646	6	((((((.((((((((((((((..&..))))))))))))))-))))))	UGGUGGCCAGAAGCUUAGGGACA&GCUCUCUAAGCUUCUG-UCAUCA	18	347.149	2	0.471556	Output/DS1/cleaveLand_result/t_plot/aly-miR157b-3p_arahy.Tifrunner.gnm2.ann1.9YJ8T1.2_516_TPlot.pdf	11	164.113	2	0.46533	Output/DS2/cleaveLand_result/t_plot/aly-miR157b-3p_arahy.Tifrunner.gnm2.ann1.9YJ8T1.2_516_TPlot.pdf	347.149	164.113	1.08086	up	5.6804e-16	6.82294e-15
aly-miR157b-3p	arahy.Tifrunner.gnm2.ann1.B2ZZCM.1	arahy.Tifrunner.gnm2.ann1.B2ZZCM	HSC-2	heat shock protein 70	NA	ko03040(Spliceosome);ko04141(Protein processing in endoplasmic reticulum);ko04144(Endocytosis)	2222	2241	2233	0.708861	4.5	.(((((-((((((((-((((((&)))))).)))))))).))))).	AGAUGA-AGGAGCUU-GAGAGC&GCUCUCUAAGCUUCUGUCAUCA	25	482.151	3	0.515273	Output/DS1/cleaveLand_result/t_plot/aly-miR157b-3p_arahy.Tifrunner.gnm2.ann1.B2ZZCM.1_2233_TPlot.pdf	93	1387.5	2	0.841419	Output/DS2/cleaveLand_result/t_plot/aly-miR157b-3p_arahy.Tifrunner.gnm2.ann1.B2ZZCM.1_2233_TPlot.pdf	482.151	1387.5	-1.52493	down	0	0
aly-miR157b-3p	arahy.Tifrunner.gnm2.ann1.BZC8YM.1	arahy.Tifrunner.gnm2.ann1.BZC8YM	ISPG	4-hydroxy-3-methylbut-2-en-1-yl diphosphate synthase, chloroplastic-like [Glycine max]	GO:0005515(protein binding)	ko00900(Terpenoid backbone biosynthesis)	354	376	367	0.736709	4	((.(((((.(((((((((((((.&.)))))))))))))-))))).))	UGUUGACAGGAAGCUUAGGGAGG&GCUCUCUAAGCUUC-UGUCAUCA	1	19.286	4	0.612475	Output/DS1/cleaveLand_result/t_plot/aly-miR157b-3p_arahy.Tifrunner.gnm2.ann1.BZC8YM.1_367_TPlot.pdf	0	0	NA	NA	NA	19.286	0	Inf	up	1.1252e-05	1.82352e-05
aly-miR157b-3p	arahy.Tifrunner.gnm2.ann1.CN4LCL.1	arahy.Tifrunner.gnm2.ann1.CN4LCL	SFH8	Sec14p-like phosphatidylinositol transfer family protein	GO:0005215(transporter activity);GO:0005622(intracellular);GO:0006810(transport)	ko00970(Aminoacyl-tRNA biosynthesis)	2043	2063	2054	0.663291	7	((((((-(((((((.(((((((&))))))).))))))).))))))	UGAUGA-AGAGGUUAGGGGAGC&GCUCUCUAAGCUUCUGUCAUCA	3	57.8581	2	0.987826	Output/DS1/cleaveLand_result/t_plot/aly-miR157b-3p_arahy.Tifrunner.gnm2.ann1.CN4LCL.1_2054_TPlot.pdf	2	29.8387	3	0.884689	Output/DS2/cleaveLand_result/t_plot/aly-miR157b-3p_arahy.Tifrunner.gnm2.ann1.CN4LCL.1_2054_TPlot.pdf	57.8581	29.8387	0.955333	up	0.0027707	0.00317186
aly-miR157b-3p	arahy.Tifrunner.gnm2.ann1.F8CF98.1	arahy.Tifrunner.gnm2.ann1.F8CF98	-	lipoxygenase 1	GO:0046872(metal ion binding);GO:0055114(oxidation-reduction process)	NA	232	255	245	0.655696	6.5	((((((..(((((((.(((((((.&.)))))))-)))))))-.))))))	UGGUGGAAGGAAGCUGUAGAGAGG&GCUCUCUA-AGCUUCU-GUCAUCA	2	38.5721	3	0.858472	Output/DS1/cleaveLand_result/t_plot/aly-miR157b-3p_arahy.Tifrunner.gnm2.ann1.F8CF98.1_245_TPlot.pdf	0	0	NA	NA	NA	38.5721	0	Inf	up	5.2749e-10	2.00681e-09
aly-miR157b-3p	arahy.Tifrunner.gnm2.ann1.FDBI4V.1	arahy.Tifrunner.gnm2.ann1.FDBI4V	At2g23950	ATP binding/protein serine/threonine kinase [Glycine max]	GO:0004672(protein kinase activity);GO:0004674(protein serine/threonine kinase activity);GO:0005524(ATP binding);GO:0006468(protein phosphorylation)	NA	1619	1641	1633	0.691139	6	((((.(((.((((((-((((((((&)))))))).))))))-)))-))))	UGGUGGACAAGGAGC-UAGGGAGC&GCUCUCUAAGCUUCU-GUC-AUCA	1	19.286	4	0.988541	Output/DS1/cleaveLand_result/t_plot/aly-miR157b-3p_arahy.Tifrunner.gnm2.ann1.FDBI4V.1_1633_TPlot.pdf	0	0	NA	NA	NA	19.286	0	Inf	up	1.1252e-05	1.82352e-05
aly-miR157b-3p	arahy.Tifrunner.gnm2.ann1.G9MXMR.1	arahy.Tifrunner.gnm2.ann1.G9MXMR	ABCI8	Iron-sulfur cluster assembly protein SufB	GO:0016226(iron-sulfur cluster assembly)	NA	1091	1113	1103	0.718987	6	(((((((((((((((.(.(((((&)))))-).)))))))))))))))	UGAUGAUAGAAGCUUUGUGGAGU&GCUCU-CUAAGCUUCUGUCAUCA	7	135.002	2	0.687478	Output/DS1/cleaveLand_result/t_plot/aly-miR157b-3p_arahy.Tifrunner.gnm2.ann1.G9MXMR.1_1103_TPlot.pdf	13	193.952	2	0.680732	Output/DS2/cleaveLand_result/t_plot/aly-miR157b-3p_arahy.Tifrunner.gnm2.ann1.G9MXMR.1_1103_TPlot.pdf	135.002	193.952	-0.522714	down	0.0011521	0.0013787
aly-miR157b-3p	arahy.Tifrunner.gnm2.ann1.GN1APU.1	arahy.Tifrunner.gnm2.ann1.GN1APU	HNRNPR	RNA-binding protein 24-A-like [Glycine max]	GO:0000166(nucleotide binding);GO:0003676(nucleic acid binding)	NA	1976	1997	1988	0.681013	7	((((((.(((((((((.(((((&))))).))))))))).))))))	UGGUGAGAGGGGUUUGUAGAGC&GCUCUCUAAGCUUCUGUCAUCA	1	19.286	4	0.99474	Output/DS1/cleaveLand_result/t_plot/aly-miR157b-3p_arahy.Tifrunner.gnm2.ann1.GN1APU.1_1988_TPlot.pdf	0	0	NA	NA	NA	19.286	0	Inf	up	1.1252e-05	1.82352e-05
aly-miR157b-3p	arahy.Tifrunner.gnm2.ann1.HWU36M.1	arahy.Tifrunner.gnm2.ann1.HWU36M	CBK1	Protein kinase family protein	GO:0004672(protein kinase activity);GO:0004674(protein serine/threonine kinase activity);GO:0005524(ATP binding);GO:0006468(protein phosphorylation)	NA	893	915	905	0.693671	6	.((((((((((.(((((.(((((&)))))-))))).)))))))))).	GGAUGACAGAAAUUUAGCAGAGC&GCUCU-CUAAGCUUCUGUCAUCA	2	38.5721	3	0.612741	Output/DS1/cleaveLand_result/t_plot/aly-miR157b-3p_arahy.Tifrunner.gnm2.ann1.HWU36M.1_905_TPlot.pdf	0	0	NA	NA	NA	38.5721	0	Inf	up	5.2749e-10	2.00681e-09
aly-miR157b-3p	arahy.Tifrunner.gnm2.ann1.I5PMLK.1	arahy.Tifrunner.gnm2.ann1.I5PMLK	-	late embryogenesis abundant protein, putative / LEA protein, putative	NA	NA	1243	1263	1254	0.762025	5.5	.(((((-(((((((((((((((&))))))))))))))).))))).	CGGUGG-GGAAGCUUGGGGAGC&GCUCUCUAAGCUUCUGUCAUCA	34	655.725	0	0.00446796	Output/DS1/cleaveLand_result/t_plot/aly-miR157b-3p_arahy.Tifrunner.gnm2.ann1.I5PMLK.1_1254_TPlot.pdf	14	208.871	0	0.00481231	Output/DS2/cleaveLand_result/t_plot/aly-miR157b-3p_arahy.Tifrunner.gnm2.ann1.I5PMLK.1_1254_TPlot.pdf	655.725	208.871	1.65048	up	3.5186e-52	2.58662e-50
aly-miR157b-3p	arahy.Tifrunner.gnm2.ann1.IJS1VI.1	arahy.Tifrunner.gnm2.ann1.IJS1VI	-	uncharacterized protein LOC100793717 isoform X3 [Glycine max]	NA	NA	1924	1944	1935	0.653165	7	.(((((-((((((.((((((((&)))))))).)))))).))))).	AGGUGA-AGGAGUAUAGGGAGC&GCUCUCUAAGCUUCUGUCAUCA	1	19.286	4	0.99994	Output/DS1/cleaveLand_result/t_plot/aly-miR157b-3p_arahy.Tifrunner.gnm2.ann1.IJS1VI.1_1935_TPlot.pdf	0	0	NA	NA	NA	19.286	0	Inf	up	1.1252e-05	1.82352e-05
aly-miR157b-3p	arahy.Tifrunner.gnm2.ann1.IJS1VI.2	arahy.Tifrunner.gnm2.ann1.IJS1VI	-	uncharacterized protein LOC100793717 isoform X3 [Glycine max]	NA	NA	2782	2802	2793	0.653165	7	.(((((-((((((.((((((((&)))))))).)))))).))))).	AGGUGA-AGGAGUAUAGGGAGC&GCUCUCUAAGCUUCUGUCAUCA	3	57.8581	2	0.994667	Output/DS1/cleaveLand_result/t_plot/aly-miR157b-3p_arahy.Tifrunner.gnm2.ann1.IJS1VI.2_2793_TPlot.pdf	0	0	NA	NA	NA	57.8581	0	Inf	up	2.8149e-14	2.06278e-13
aly-miR157b-3p	arahy.Tifrunner.gnm2.ann1.J9251A.1	arahy.Tifrunner.gnm2.ann1.J9251A	-	aldo/keto reductase family oxidoreductase	NA	ko00130(Ubiquinone and other terpenoid-quinone biosynthesis)	1299	1320	1311	0.76962	6.5	.(((((((((.((((((((((.&.)))))))))).))))))))).	GGAUGAUAGAUGCUUGGGGAGG&GCUCUCUAAGCUUCUGUCAUCA	4	77.1441	2	0.123059	Output/DS1/cleaveLand_result/t_plot/aly-miR157b-3p_arahy.Tifrunner.gnm2.ann1.J9251A.1_1311_TPlot.pdf	1	14.9194	4	0.190143	Output/DS2/cleaveLand_result/t_plot/aly-miR157b-3p_arahy.Tifrunner.gnm2.ann1.J9251A.1_1311_TPlot.pdf	77.1441	14.9194	2.37037	up	8.856e-11	4.94056e-10
aly-miR157b-3p	arahy.Tifrunner.gnm2.ann1.J9251A.2	arahy.Tifrunner.gnm2.ann1.J9251A	-	aldo/keto reductase family oxidoreductase	NA	ko00130(Ubiquinone and other terpenoid-quinone biosynthesis)	929	950	941	0.76962	6.5	.(((((((((.((((((((((.&.)))))))))).))))))))).	GGAUGAUAGAUGCUUGGGGAGG&GCUCUCUAAGCUUCUGUCAUCA	6	115.716	2	0.139357	Output/DS1/cleaveLand_result/t_plot/aly-miR157b-3p_arahy.Tifrunner.gnm2.ann1.J9251A.2_941_TPlot.pdf	3	44.7581	2	0.136981	Output/DS2/cleaveLand_result/t_plot/aly-miR157b-3p_arahy.Tifrunner.gnm2.ann1.J9251A.2_941_TPlot.pdf	115.716	44.7581	1.37037	up	2.1231e-08	7.78649e-08
aly-miR157b-3p	arahy.Tifrunner.gnm2.ann1.L1PMVE.1	arahy.Tifrunner.gnm2.ann1.L1PMVE	-	J domain-containing protein DDB_G0295729-like isoform X2 [Glycine max]	GO:0003677(DNA binding);GO:0003682(chromatin binding);GO:0005634(nucleus)	NA	2956	2978	2967	0.668354	7	(((((-(((.(((((..(((((((&)))))))--))))).))).)))))	UGAUG-CAGUAGCUUCAGGAGAGC&GCUCUCU--AAGCUUCUGUCAUCA	0	0	NA	NA	NA	1	14.9194	4	0.998992	Output/DS2/cleaveLand_result/t_plot/aly-miR157b-3p_arahy.Tifrunner.gnm2.ann1.L1PMVE.1_2967_TPlot.pdf	0	14.9194	-Inf	down	0.0001122	0.000135089
aly-miR157b-3p	arahy.Tifrunner.gnm2.ann1.L34J1I.1	arahy.Tifrunner.gnm2.ann1.L34J1I	DRAP1	nuclear factor Y, subunit C3	GO:0005622(intracellular);GO:0043565(sequence-specific DNA binding);GO:0046982(protein heterodimerization activity)	NA	767	788	778	0.660759	6	((((((-(((((((.(((.((((&))))-))).))))))).))))))	UGAUGA-AGAGGCUAAGAGGAGC&GCUC-UCUAAGCUUCUGUCAUCA	0	0	NA	NA	NA	2	29.8387	3	0.904054	Output/DS2/cleaveLand_result/t_plot/aly-miR157b-3p_arahy.Tifrunner.gnm2.ann1.L34J1I.1_778_TPlot.pdf	0	29.8387	-Inf	down	4.6941e-08	1.33078e-07
aly-miR157b-3p	arahy.Tifrunner.gnm2.ann1.L6XCTY.1	arahy.Tifrunner.gnm2.ann1.L6XCTY	PMA4	plasma membrane H+-ATPase	GO:0000166(nucleotide binding);GO:0006200(ATP catabolic process);GO:0006754(ATP biosynthetic process);GO:0006812(cation transport);GO:0016021(integral component of membrane);GO:0016887(ATPase activity);GO:0019829(cation-transporting ATPase activity);GO:0046872(metal ion binding)	ko00190(Oxidative phosphorylation)	2968	2988	2979	0.681013	6	.(((.((-((((((((((((((&)))))))))))))).)).))).	AGGUUGC-GAGGCUUAGGGAGC&GCUCUCUAAGCUUCUGUCAUCA	5	96.4302	2	0.941144	Output/DS1/cleaveLand_result/t_plot/aly-miR157b-3p_arahy.Tifrunner.gnm2.ann1.L6XCTY.1_2979_TPlot.pdf	7	104.436	3	0.750425	Output/DS2/cleaveLand_result/t_plot/aly-miR157b-3p_arahy.Tifrunner.gnm2.ann1.L6XCTY.1_2979_TPlot.pdf	96.4302	104.436	-0.115056	down	0.57216	0.577129
aly-miR157b-3p	arahy.Tifrunner.gnm2.ann1.L8UDC3.1	arahy.Tifrunner.gnm2.ann1.L8UDC3	-	RNA-binding protein 1-like [Glycine max]	GO:0000166(nucleotide binding);GO:0003676(nucleic acid binding)	NA	1157	1179	1169	0.701266	7	(((((((..(((((((((.((((&))))-)))))))))..)))))))	UGAUGGCCAGAGCUUGGAUGGGC&GCUC-UCUAAGCUUCUGUCAUCA	21	405.007	2	0.886515	Output/DS1/cleaveLand_result/t_plot/aly-miR157b-3p_arahy.Tifrunner.gnm2.ann1.L8UDC3.1_1169_TPlot.pdf	13	193.952	2	0.881889	Output/DS2/cleaveLand_result/t_plot/aly-miR157b-3p_arahy.Tifrunner.gnm2.ann1.L8UDC3.1_1169_TPlot.pdf	405.007	193.952	1.06225	up	6.4057e-18	8.06091e-17
aly-miR157b-3p	arahy.Tifrunner.gnm2.ann1.LU4RHL.1	arahy.Tifrunner.gnm2.ann1.LU4RHL	SFH8	Sec14p-like phosphatidylinositol transfer family protein	GO:0005215(transporter activity);GO:0005622(intracellular);GO:0006810(transport)	ko00970(Aminoacyl-tRNA biosynthesis)	2051	2071	2062	0.663291	7	((((((-(((((((.(((((((&))))))).))))))).))))))	UGAUGA-AGAGGUUAGGGGAGC&GCUCUCUAAGCUUCUGUCAUCA	2	38.5721	2	0.988706	Output/DS1/cleaveLand_result/t_plot/aly-miR157b-3p_arahy.Tifrunner.gnm2.ann1.LU4RHL.1_2062_TPlot.pdf	6	89.5162	2	0.987737	Output/DS2/cleaveLand_result/t_plot/aly-miR157b-3p_arahy.Tifrunner.gnm2.ann1.LU4RHL.1_2062_TPlot.pdf	38.5721	89.5162	-1.21459	down	6.7489e-06	1.78196e-05
aly-miR157b-3p	arahy.Tifrunner.gnm2.ann1.M41V37.1	arahy.Tifrunner.gnm2.ann1.M41V37	-	RNA-binding protein 1-like [Glycine max]	GO:0000166(nucleotide binding);GO:0003676(nucleic acid binding)	NA	1061	1083	1073	0.701266	7	(((((((..(((((((((.((((&))))-)))))))))..)))))))	UGAUGGCCAGAGCUUGGAUGGGC&GCUC-UCUAAGCUUCUGUCAUCA	26	501.437	2	0.884366	Output/DS1/cleaveLand_result/t_plot/aly-miR157b-3p_arahy.Tifrunner.gnm2.ann1.M41V37.1_1073_TPlot.pdf	2	29.8387	3	0.652532	Output/DS2/cleaveLand_result/t_plot/aly-miR157b-3p_arahy.Tifrunner.gnm2.ann1.M41V37.1_1073_TPlot.pdf	501.437	29.8387	4.07081	up	0	0
aly-miR157b-3p	arahy.Tifrunner.gnm2.ann1.MV6CSW.2	arahy.Tifrunner.gnm2.ann1.MV6CSW	-	1-acyl-sn-glycerol-3-phosphate acyltransferase	GO:0003841(1-acylglycerol-3-phosphate O-acyltransferase activity);GO:0008152(metabolic process);GO:0008654(phospholipid biosynthetic process);GO:0016020(membrane)	ko00561(Glycerolipid metabolism);ko00564(Glycerophospholipid metabolism)	458	480	471	0.675949	5.5	(((.(.(((((((.(((((((((&))))))))).)))))))-).)))	UGAGGAAUAGAAGGUUGGAGAGC&GCUCUCUAAGCUUCUGU-CAUCA	0	0	NA	NA	NA	1	14.9194	4	0.995717	Output/DS2/cleaveLand_result/t_plot/aly-miR157b-3p_arahy.Tifrunner.gnm2.ann1.MV6CSW.2_471_TPlot.pdf	0	14.9194	-Inf	down	0.0001122	0.000135089
aly-miR157b-3p	arahy.Tifrunner.gnm2.ann1.MVX6TJ.1	arahy.Tifrunner.gnm2.ann1.MVX6TJ	-	late embryogenesis abundant protein, putative / LEA protein, putative	NA	NA	1318	1338	1329	0.762025	5.5	.(((((-(((((((((((((((&))))))))))))))).))))).	CGGUGG-GGAAGCUUGGGGAGC&GCUCUCUAAGCUUCUGUCAUCA	55	1060.73	0	0.00391056	Output/DS1/cleaveLand_result/t_plot/aly-miR157b-3p_arahy.Tifrunner.gnm2.ann1.MVX6TJ.1_1329_TPlot.pdf	19	283.468	0	0.00421204	Output/DS2/cleaveLand_result/t_plot/aly-miR157b-3p_arahy.Tifrunner.gnm2.ann1.MVX6TJ.1_1329_TPlot.pdf	1060.73	283.468	1.9038	up	0	0
aly-miR157b-3p	arahy.Tifrunner.gnm2.ann1.MVX6TJ.2	arahy.Tifrunner.gnm2.ann1.MVX6TJ	-	late embryogenesis abundant protein, putative / LEA protein, putative	NA	NA	1243	1263	1254	0.762025	5.5	.(((((-(((((((((((((((&))))))))))))))).))))).	CGGUGG-GGAAGCUUGGGGAGC&GCUCUCUAAGCUUCUGUCAUCA	42	810.013	0	0.0041893	Output/DS1/cleaveLand_result/t_plot/aly-miR157b-3p_arahy.Tifrunner.gnm2.ann1.MVX6TJ.2_1254_TPlot.pdf	16	238.71	0	0.00451222	Output/DS2/cleaveLand_result/t_plot/aly-miR157b-3p_arahy.Tifrunner.gnm2.ann1.MVX6TJ.2_1254_TPlot.pdf	810.013	238.71	1.76269	up	1.089e-69	1.05406e-67
aly-miR157b-3p	arahy.Tifrunner.gnm2.ann1.N1L3G9.1	arahy.Tifrunner.gnm2.ann1.N1L3G9	-	hypothetical protein	GO:0005488(binding)	NA	860	880	871	0.663291	6	((((((-(((((((((.(((((&))))).))))))))).))))))	UGGUGG-AGAAGCUUGUGGAGC&GCUCUCUAAGCUUCUGUCAUCA	10	192.86	2	0.987361	Output/DS1/cleaveLand_result/t_plot/aly-miR157b-3p_arahy.Tifrunner.gnm2.ann1.N1L3G9.1_871_TPlot.pdf	3	44.7581	3	0.88255	Output/DS2/cleaveLand_result/t_plot/aly-miR157b-3p_arahy.Tifrunner.gnm2.ann1.N1L3G9.1_871_TPlot.pdf	192.86	44.7581	2.10734	up	7.3744e-22	1.47171e-20
aly-miR157b-3p	arahy.Tifrunner.gnm2.ann1.P6WLKW.1	arahy.Tifrunner.gnm2.ann1.P6WLKW	NIFS1	cysteine desulfurase-like protein	GO:0003824(catalytic activity);GO:0006534(cysteine metabolic process);GO:0008152(metabolic process);GO:0030170(pyridoxal phosphate binding);GO:0031071(cysteine desulfurase activity)	ko00730(Thiamine metabolism);ko04122(Sulfur relay system)	1022	1044	1035	0.658228	6.5	(((((.((((((((.(((((((.&.))))))).))))))))-)))))	UGGUGAAUGGAAGCAUGGAGAGG&GCUCUCUAAGCUUCUGU-CAUCA	3	57.8581	2	0.993194	Output/DS1/cleaveLand_result/t_plot/aly-miR157b-3p_arahy.Tifrunner.gnm2.ann1.P6WLKW.1_1035_TPlot.pdf	6	89.5162	2	0.992541	Output/DS2/cleaveLand_result/t_plot/aly-miR157b-3p_arahy.Tifrunner.gnm2.ann1.P6WLKW.1_1035_TPlot.pdf	57.8581	89.5162	-0.629629	down	0.0091102	0.0103426
aly-miR157b-3p	arahy.Tifrunner.gnm2.ann1.PG0L05.1	arahy.Tifrunner.gnm2.ann1.PG0L05	-	seed linoleate 9S-lipoxygenase	GO:0005506(iron ion binding);GO:0005515(protein binding);GO:0016165(linoleate 13S-lipoxygenase activity);GO:0046872(metal ion binding);GO:0055114(oxidation-reduction process)	NA	2338	2361	2351	0.655696	6.5	((((((..(((((((.(((((((.&.)))))))-)))))))-.))))))	UGGUGGAAGGAAGCUGUAGAGAGG&GCUCUCUA-AGCUUCU-GUCAUCA	3	57.8581	3	0.860507	Output/DS1/cleaveLand_result/t_plot/aly-miR157b-3p_arahy.Tifrunner.gnm2.ann1.PG0L05.1_2351_TPlot.pdf	0	0	NA	NA	NA	57.8581	0	Inf	up	2.8149e-14	2.06278e-13
aly-miR157b-3p	arahy.Tifrunner.gnm2.ann1.PI28BA.1	arahy.Tifrunner.gnm2.ann1.PI28BA	HSC-2	heat shock protein 70	NA	ko03040(Spliceosome);ko04141(Protein processing in endoplasmic reticulum);ko04144(Endocytosis)	2222	2241	2233	0.708861	4.5	.(((((-((((((((-((((((&)))))).)))))))).))))).	AGAUGA-AGGAGCUU-GAGAGC&GCUCUCUAAGCUUCUGUCAUCA	33	636.439	2	0.852431	Output/DS1/cleaveLand_result/t_plot/aly-miR157b-3p_arahy.Tifrunner.gnm2.ann1.PI28BA.1_2233_TPlot.pdf	92	1372.58	2	0.847153	Output/DS2/cleaveLand_result/t_plot/aly-miR157b-3p_arahy.Tifrunner.gnm2.ann1.PI28BA.1_2233_TPlot.pdf	636.439	1372.58	-1.1088	down	1.1306e-60	9.44742e-59
aly-miR157b-3p	arahy.Tifrunner.gnm2.ann1.QPVZ86.4	arahy.Tifrunner.gnm2.ann1.QPVZ86	-	PI-PLC X domain-containing protein At5g67130-like [Glycine max]	GO:0006629(lipid metabolic process);GO:0008081(phosphoric diester hydrolase activity)	NA	2373	2393	2384	0.711392	7	.((((((-((((((..((((((&))))))..)))))).)))))).	AGGUGGC-GAAGCUGCGAGAGC&GCUCUCUAAGCUUCUGUCAUCA	1	19.286	4	0.933363	Output/DS1/cleaveLand_result/t_plot/aly-miR157b-3p_arahy.Tifrunner.gnm2.ann1.QPVZ86.4_2384_TPlot.pdf	0	0	NA	NA	NA	19.286	0	Inf	up	1.1252e-05	1.82352e-05
aly-miR157b-3p	arahy.Tifrunner.gnm2.ann1.R82CC3.1	arahy.Tifrunner.gnm2.ann1.R82CC3	-	cysteine desulfurase-like protein	GO:0003824(catalytic activity);GO:0006534(cysteine metabolic process);GO:0008152(metabolic process);GO:0030170(pyridoxal phosphate binding);GO:0031071(cysteine desulfurase activity)	NA	1022	1044	1035	0.658228	6.5	(((((.((((((((.(((((((.&.))))))).))))))))-)))))	UGGUGAAUGGAAGCAUGGAGAGG&GCUCUCUAAGCUUCUGU-CAUCA	5	96.4302	2	0.992525	Output/DS1/cleaveLand_result/t_plot/aly-miR157b-3p_arahy.Tifrunner.gnm2.ann1.R82CC3.1_1035_TPlot.pdf	9	134.274	2	0.991822	Output/DS2/cleaveLand_result/t_plot/aly-miR157b-3p_arahy.Tifrunner.gnm2.ann1.R82CC3.1_1035_TPlot.pdf	96.4302	134.274	-0.477626	down	0.012713	0.014413
aly-miR157b-3p	arahy.Tifrunner.gnm2.ann1.T4QLFX.1	arahy.Tifrunner.gnm2.ann1.T4QLFX	PMA4	plasma membrane H+-ATPase	GO:0000166(nucleotide binding);GO:0006200(ATP catabolic process);GO:0006754(ATP biosynthetic process);GO:0006812(cation transport);GO:0016021(integral component of membrane);GO:0016887(ATPase activity);GO:0019829(cation-transporting ATPase activity);GO:0046872(metal ion binding)	ko00190(Oxidative phosphorylation)	2732	2752	2743	0.681013	6	.(((.((-((((((((((((((&)))))))))))))).)).))).	AGGUUGC-GAGGCUUAGGGAGC&GCUCUCUAAGCUUCUGUCAUCA	5	96.4302	2	0.94003	Output/DS1/cleaveLand_result/t_plot/aly-miR157b-3p_arahy.Tifrunner.gnm2.ann1.T4QLFX.1_2743_TPlot.pdf	7	104.436	3	0.74812	Output/DS2/cleaveLand_result/t_plot/aly-miR157b-3p_arahy.Tifrunner.gnm2.ann1.T4QLFX.1_2743_TPlot.pdf	96.4302	104.436	-0.115056	down	0.57216	0.577129
aly-miR157b-3p	arahy.Tifrunner.gnm2.ann1.XC3EXN.1	arahy.Tifrunner.gnm2.ann1.XC3EXN	-	aldo/keto reductase family oxidoreductase	NA	NA	1207	1228	1219	0.76962	6.5	.(((((((((.((((((((((.&.)))))))))).))))))))).	GGAUGAUAGAUGCUUGGGGAGG&GCUCUCUAAGCUUCUGUCAUCA	3	57.8581	2	0.171049	Output/DS1/cleaveLand_result/t_plot/aly-miR157b-3p_arahy.Tifrunner.gnm2.ann1.XC3EXN.1_1219_TPlot.pdf	3	44.7581	2	0.168188	Output/DS2/cleaveLand_result/t_plot/aly-miR157b-3p_arahy.Tifrunner.gnm2.ann1.XC3EXN.1_1219_TPlot.pdf	57.8581	44.7581	0.370371	up	0.19593	0.211676
aly-miR157b-3p	arahy.Tifrunner.gnm2.ann1.XC3EXN.2	arahy.Tifrunner.gnm2.ann1.XC3EXN	-	aldo/keto reductase family oxidoreductase	NA	NA	929	950	941	0.76962	6.5	.(((((((((.((((((((((.&.)))))))))).))))))))).	GGAUGAUAGAUGCUUGGGGAGG&GCUCUCUAAGCUUCUGUCAUCA	2	38.5721	3	0.0630967	Output/DS1/cleaveLand_result/t_plot/aly-miR157b-3p_arahy.Tifrunner.gnm2.ann1.XC3EXN.2_941_TPlot.pdf	3	44.7581	2	0.152728	Output/DS2/cleaveLand_result/t_plot/aly-miR157b-3p_arahy.Tifrunner.gnm2.ann1.XC3EXN.2_941_TPlot.pdf	38.5721	44.7581	-0.214592	down	0.49798	0.502654
aly-miR157b-3p	arahy.Tifrunner.gnm2.ann1.Y0KW7U.1	arahy.Tifrunner.gnm2.ann1.Y0KW7U	PNSB3	Electron carrier/ electron transporter/ iron ion binding protein	GO:0009055(electron carrier activity);GO:0051536(iron-sulfur cluster binding)	NA	479	501	492	0.734177	6	((((((.((((((((((((((..&..))))))))))))))-))))))	UGGUGGCCAGAAGCUUAGGGACA&GCUCUCUAAGCUUCUG-UCAUCA	13	250.718	2	0.419591	Output/DS1/cleaveLand_result/t_plot/aly-miR157b-3p_arahy.Tifrunner.gnm2.ann1.Y0KW7U.1_492_TPlot.pdf	11	164.113	2	0.413763	Output/DS2/cleaveLand_result/t_plot/aly-miR157b-3p_arahy.Tifrunner.gnm2.ann1.Y0KW7U.1_492_TPlot.pdf	250.718	164.113	0.611379	up	2.113e-05	3.4101e-05
aly-miR157b-3p	arahy.Tifrunner.gnm2.ann1.ZU4F6W.1	arahy.Tifrunner.gnm2.ann1.ZU4F6W	ALA3	phospholipid-transporting ATPase-like protein	GO:0000166(nucleotide binding);GO:0000287(magnesium ion binding);GO:0004012(phospholipid-translocating ATPase activity);GO:0005524(ATP binding);GO:0006812(cation transport);GO:0015914(phospholipid transport);GO:0016021(integral component of membrane);GO:0019829(cation-transporting ATPase activity);GO:0046872(metal ion binding)	NA	2230	2250	2241	0.660759	6	.((((((((((-((((.(((((&))))).)))).)))))))))).	AGGUGGCAGAA-CUUAUAGAGC&GCUCUCUAAGCUUCUGUCAUCA	2	38.5721	2	0.989717	Output/DS1/cleaveLand_result/t_plot/aly-miR157b-3p_arahy.Tifrunner.gnm2.ann1.ZU4F6W.1_2241_TPlot.pdf	0	0	NA	NA	NA	38.5721	0	Inf	up	5.2749e-10	2.00681e-09
aly-miR162a-5p	arahy.Tifrunner.gnm2.ann1.0IB5VB.1	arahy.Tifrunner.gnm2.ann1.0IB5VB	YDA	Protein kinase superfamily protein	GO:0004672(protein kinase activity);GO:0004674(protein serine/threonine kinase activity);GO:0005515(protein binding);GO:0005524(ATP binding);GO:0006468(protein phosphorylation)	ko04016(MAPK signaling pathway - plant);ko04626(Plant-pathogen interaction)	201	219	212	0.654292	7	...(((((((((-(-((((((&)))))).).)))))))))...	CUCCGAUGAACC-C-GCCUCC&GGAGGCAGCGGUUCAUCGAUC	0	0	NA	NA	NA	1	14.9194	4	0.997922	Output/DS2/cleaveLand_result/t_plot/aly-miR162a-5p_arahy.Tifrunner.gnm2.ann1.0IB5VB.1_212_TPlot.pdf	0	14.9194	-Inf	down	0.0001122	0.000135089
aly-miR162a-5p	arahy.Tifrunner.gnm2.ann1.0Z9K9L.1	arahy.Tifrunner.gnm2.ann1.0Z9K9L	TIC100	MORN (Membrane Occupation and Recognition Nexus) repeat-containing protein	NA	NA	861	881	872	0.658933	7	...(((.((((((((.(((((&))))).)))))))).)))...	CAGCGACGAGCCGCUCCCUCC&GGAGGCAGCGGUUCAUCGAUC	1	19.286	4	0.99694	Output/DS1/cleaveLand_result/t_plot/aly-miR162a-5p_arahy.Tifrunner.gnm2.ann1.0Z9K9L.1_872_TPlot.pdf	0	0	NA	NA	NA	19.286	0	Inf	up	1.1252e-05	1.82352e-05
aly-miR162a-5p	arahy.Tifrunner.gnm2.ann1.1TT2GW.1	arahy.Tifrunner.gnm2.ann1.1TT2GW	DRP2A	dynamin-like 3	GO:0003924(GTPase activity);GO:0005525(GTP binding)	ko04144(Endocytosis)	2996	3016	3007	0.675174	6	.(((((..((((((((((((.&.))))))))))))..))))).	AAUCGAGCAGCUGCUGCCUCA&GGAGGCAGCGGUUCAUCGAUC	1	19.286	4	0.988541	Output/DS1/cleaveLand_result/t_plot/aly-miR162a-5p_arahy.Tifrunner.gnm2.ann1.1TT2GW.1_3007_TPlot.pdf	0	0	NA	NA	NA	19.286	0	Inf	up	1.1252e-05	1.82352e-05
aly-miR162a-5p	arahy.Tifrunner.gnm2.ann1.31J2YT.1	arahy.Tifrunner.gnm2.ann1.31J2YT	IQD1	protein IQ-DOMAIN 1-like isoform X6 [Glycine max]	GO:0005515(protein binding)	NA	1800	1821	1812	0.658933	7	..(((.(((((.(((((((((.&.))))))))).)))))-)))..	GUUCGAAUGAAGUGCUGCCUCA&GGAGGCAGCGGUUCAU-CGAUC	0	0	NA	NA	NA	1	14.9194	4	0.995968	Output/DS2/cleaveLand_result/t_plot/aly-miR162a-5p_arahy.Tifrunner.gnm2.ann1.31J2YT.1_1812_TPlot.pdf	0	14.9194	-Inf	down	0.0001122	0.000135089
aly-miR162a-5p	arahy.Tifrunner.gnm2.ann1.7SQ1BH.1	arahy.Tifrunner.gnm2.ann1.7SQ1BH	-	Phosphoglycerate mutase family protein	GO:0003824(catalytic activity);GO:0008152(metabolic process)	NA	272	290	281	0.728538	5	.((((--((((((((((((((&))))))))))))))..)))).	CAUCG--GAGCCGUUGCCUCC&GGAGGCAGCGGUUCAUCGAUC	3	57.8581	2	0.509758	Output/DS1/cleaveLand_result/t_plot/aly-miR162a-5p_arahy.Tifrunner.gnm2.ann1.7SQ1BH.1_281_TPlot.pdf	0	0	NA	NA	NA	57.8581	0	Inf	up	2.8149e-14	2.06278e-13
aly-miR162a-5p	arahy.Tifrunner.gnm2.ann1.8GE9M7.1	arahy.Tifrunner.gnm2.ann1.8GE9M7	-	small ubiquitin-like modifier 2	GO:0005515(protein binding)	NA	291	310	301	0.686775	7	..((((((-(((((.((((((&)))))).))))).))))))..	GUUCGAUG-GCCGUCGCCUCC&GGAGGCAGCGGUUCAUCGAUC	1	19.286	4	0.963771	Output/DS1/cleaveLand_result/t_plot/aly-miR162a-5p_arahy.Tifrunner.gnm2.ann1.8GE9M7.1_301_TPlot.pdf	2	29.8387	3	0.593763	Output/DS2/cleaveLand_result/t_plot/aly-miR162a-5p_arahy.Tifrunner.gnm2.ann1.8GE9M7.1_301_TPlot.pdf	19.286	29.8387	-0.629629	down	0.13216	0.14423
aly-miR162a-5p	arahy.Tifrunner.gnm2.ann1.ABG2GV.1	arahy.Tifrunner.gnm2.ann1.ABG2GV	scy1	ATP binding protein, putative	GO:0004672(protein kinase activity);GO:0005488(binding);GO:0005524(ATP binding);GO:0006468(protein phosphorylation)	NA	1527	1547	1538	0.651972	7	.((((((((((.((((((((.&.)))))))).)))))))))).	UGUUGAUGAGCAGCUGUCUCA&GGAGGCAGCGGUUCAUCGAUC	0	0	NA	NA	NA	2	29.8387	3	0.863941	Output/DS2/cleaveLand_result/t_plot/aly-miR162a-5p_arahy.Tifrunner.gnm2.ann1.ABG2GV.1_1538_TPlot.pdf	0	29.8387	-Inf	down	4.6941e-08	1.33078e-07
aly-miR162a-5p	arahy.Tifrunner.gnm2.ann1.ADAJ08.1	arahy.Tifrunner.gnm2.ann1.ADAJ08	-	GTP-binding protein DLObg1-2	GO:0000166(nucleotide binding);GO:0000287(magnesium ion binding);GO:0003924(GTPase activity);GO:0005525(GTP binding)	NA	939	960	951	0.812065	5	(((((((((((.(((((((.((&)).)))))))-)))))))))))	GAUCGAUGAACUCGCUGCUGCC&GGAGGCAGCG-GUUCAUCGAUC	3	57.8581	2	0.0368236	Output/DS1/cleaveLand_result/t_plot/aly-miR162a-5p_arahy.Tifrunner.gnm2.ann1.ADAJ08.1_951_TPlot.pdf	0	0	NA	NA	NA	57.8581	0	Inf	up	2.8149e-14	2.06278e-13
aly-miR162a-5p	arahy.Tifrunner.gnm2.ann1.AF6NZ2.2	arahy.Tifrunner.gnm2.ann1.AF6NZ2	-	1-phosphatidylinositol-3-phosphate 5-kinase FAB1B-like isoform X3 [Glycine max]	NA	NA	295	315	306	0.791183	5.5	(((((.((((((((((((.((&)).)))))))))))).)))))	GGUCGCUGAGCCGCUGCCGUC&GGAGGCAGCGGUUCAUCGAUC	0	0	NA	NA	NA	1	14.9194	4	0.139843	Output/DS2/cleaveLand_result/t_plot/aly-miR162a-5p_arahy.Tifrunner.gnm2.ann1.AF6NZ2.2_306_TPlot.pdf	0	14.9194	-Inf	down	0.0001122	0.000135089
aly-miR162a-5p	arahy.Tifrunner.gnm2.ann1.AGM2GS.1	arahy.Tifrunner.gnm2.ann1.AGM2GS	CGS1	cystathionine gamma-synthase	GO:0003824(catalytic activity);GO:0030170(pyridoxal phosphate binding)	ko00920(Sulfur metabolism);ko00270(Cysteine and methionine metabolism);ko00450(Selenocompound metabolism)	620	641	632	0.798144	5.5	.((((.(((.((((((((((((&))))))))))))-))).)))).	CGUCGUUGAUGCCGCUGCCUCC&GGAGGCAGCGGU-UCAUCGAUC	1	19.286	4	0.126655	Output/DS1/cleaveLand_result/t_plot/aly-miR162a-5p_arahy.Tifrunner.gnm2.ann1.AGM2GS.1_632_TPlot.pdf	0	0	NA	NA	NA	19.286	0	Inf	up	1.1252e-05	1.82352e-05
aly-miR162a-5p	arahy.Tifrunner.gnm2.ann1.B8VWLB.1	arahy.Tifrunner.gnm2.ann1.B8VWLB	CLA4	Protein kinase superfamily protein	GO:0004672(protein kinase activity);GO:0004674(protein serine/threonine kinase activity);GO:0005515(protein binding);GO:0005524(ATP binding);GO:0006468(protein phosphorylation)	ko04016(MAPK signaling pathway - plant);ko04626(Plant-pathogen interaction)	201	219	212	0.654292	7	...(((((((((-(-((((((&)))))).).)))))))))...	CUCCGAUGAACC-C-GCCUCC&GGAGGCAGCGGUUCAUCGAUC	0	0	NA	NA	NA	1	14.9194	4	0.997858	Output/DS2/cleaveLand_result/t_plot/aly-miR162a-5p_arahy.Tifrunner.gnm2.ann1.B8VWLB.1_212_TPlot.pdf	0	14.9194	-Inf	down	0.0001122	0.000135089
aly-miR162a-5p	arahy.Tifrunner.gnm2.ann1.BDZ3HX.2	arahy.Tifrunner.gnm2.ann1.BDZ3HX	GN	transferring glycosyl group transferase	NA	ko04144(Endocytosis)	1090	1110	1101	0.658933	7	((.((((((((.(((((((((&))))))))).)))))))).))	GAAUGAUGGAUGGUUGUCUCC&GGAGGCAGCGGUUCAUCGAUC	0	0	NA	NA	NA	1	14.9194	4	0.995021	Output/DS2/cleaveLand_result/t_plot/aly-miR162a-5p_arahy.Tifrunner.gnm2.ann1.BDZ3HX.2_1101_TPlot.pdf	0	14.9194	-Inf	down	0.0001122	0.000135089
aly-miR162a-5p	arahy.Tifrunner.gnm2.ann1.BP1YKW.1	arahy.Tifrunner.gnm2.ann1.BP1YKW	TIM14-1	alpha/beta-Hydrolases superfamily protein	NA	NA	264	285	276	0.740139	5.5	((((((((.((.(((.((((((&)))))).)))-)).))))))))	GAUCGGUGUACGCGCCGCCUCC&GGAGGCAGCG-GUUCAUCGAUC	0	0	NA	NA	NA	1	14.9194	4	0.543119	Output/DS2/cleaveLand_result/t_plot/aly-miR162a-5p_arahy.Tifrunner.gnm2.ann1.BP1YKW.1_276_TPlot.pdf	0	14.9194	-Inf	down	0.0001122	0.000135089
aly-miR162a-5p	arahy.Tifrunner.gnm2.ann1.CC9DVG.1	arahy.Tifrunner.gnm2.ann1.CC9DVG	GF14D	general regulatory factor 9	GO:0019904(protein domain specific binding)	NA	249	268	259	0.658933	6.5	((((((((-((.(((.(((((&))))).))).)).))))))))	GAUCGGUG-AUGGCUUCCUCC&GGAGGCAGCGGUUCAUCGAUC	0	0	NA	NA	NA	1	14.9194	4	0.994035	Output/DS2/cleaveLand_result/t_plot/aly-miR162a-5p_arahy.Tifrunner.gnm2.ann1.CC9DVG.1_259_TPlot.pdf	0	14.9194	-Inf	down	0.0001122	0.000135089
aly-miR162a-5p	arahy.Tifrunner.gnm2.ann1.CC9DVG.2	arahy.Tifrunner.gnm2.ann1.CC9DVG	GF14D	general regulatory factor 9	GO:0019904(protein domain specific binding)	NA	249	268	259	0.658933	6.5	((((((((-((.(((.(((((&))))).))).)).))))))))	GAUCGGUG-AUGGCUUCCUCC&GGAGGCAGCGGUUCAUCGAUC	1	19.286	4	0.99803	Output/DS1/cleaveLand_result/t_plot/aly-miR162a-5p_arahy.Tifrunner.gnm2.ann1.CC9DVG.2_259_TPlot.pdf	1	14.9194	4	0.996088	Output/DS2/cleaveLand_result/t_plot/aly-miR162a-5p_arahy.Tifrunner.gnm2.ann1.CC9DVG.2_259_TPlot.pdf	19.286	14.9194	0.370371	up	0.45529	0.462821
aly-miR162a-5p	arahy.Tifrunner.gnm2.ann1.ELD4MI.1	arahy.Tifrunner.gnm2.ann1.ELD4MI	CFDP1	craniofacial development protein	NA	NA	468	489	480	0.679814	6.5	((..(((((.((((((((((((&))))))))))))-)))))..))	GAAAGAUGAUGCCGCUGCUUCU&GGAGGCAGCGGU-UCAUCGAUC	0	0	NA	NA	NA	5	74.5968	2	0.87518	Output/DS2/cleaveLand_result/t_plot/aly-miR162a-5p_arahy.Tifrunner.gnm2.ann1.ELD4MI.1_480_TPlot.pdf	0	74.5968	-Inf	down	5.7655e-18	7.26315e-17
aly-miR162a-5p	arahy.Tifrunner.gnm2.ann1.EM7V1A.1	arahy.Tifrunner.gnm2.ann1.EM7V1A	PAO4	polyamine oxidase 4	GO:0016491(oxidoreductase activity);GO:0055114(oxidation-reduction process)	ko00330(Arginine and proline metabolism);ko00410(beta-Alanine metabolism)	560	581	572	0.707657	6	(((((((((.(((.((((((((&)))))))).)))-)))))))))	GAUUGAUGGUACCAUUGCCUCC&GGAGGCAGCGGU-UCAUCGAUC	0	0	NA	NA	NA	1	14.9194	4	0.850143	Output/DS2/cleaveLand_result/t_plot/aly-miR162a-5p_arahy.Tifrunner.gnm2.ann1.EM7V1A.1_572_TPlot.pdf	0	14.9194	-Inf	down	0.0001122	0.000135089
aly-miR162a-5p	arahy.Tifrunner.gnm2.ann1.EVY7K9.1	arahy.Tifrunner.gnm2.ann1.EVY7K9	-	Protein kinase superfamily protein	GO:0004672(protein kinase activity);GO:0005524(ATP binding);GO:0006468(protein phosphorylation)	NA	1042	1062	1053	0.651972	7	...((-(((.((((((((((((&))))))))))))-))).))...	CACCG-UGGCACCGCUGCCUCU&GGAGGCAGCGGU-UCAUCGAUC	1	19.286	4	0.999236	Output/DS1/cleaveLand_result/t_plot/aly-miR162a-5p_arahy.Tifrunner.gnm2.ann1.EVY7K9.1_1053_TPlot.pdf	0	0	NA	NA	NA	19.286	0	Inf	up	1.1252e-05	1.82352e-05
aly-miR162a-5p	arahy.Tifrunner.gnm2.ann1.GNTR4L.1	arahy.Tifrunner.gnm2.ann1.GNTR4L	SKP1A	SKP1-like 4	GO:0006511(ubiquitin-dependent protein catabolic process)	ko04141(Protein processing in endoplasmic reticulum);ko04120(Ubiquitin mediated proteolysis)	189	207	198	0.679814	6.5	.(((((((--(((((((((((&)))))))))))..))))))).	CGUCGAUG--CUGCUGCUUCC&GGAGGCAGCGGUUCAUCGAUC	4	77.1441	2	0.875356	Output/DS1/cleaveLand_result/t_plot/aly-miR162a-5p_arahy.Tifrunner.gnm2.ann1.GNTR4L.1_198_TPlot.pdf	0	0	NA	NA	NA	77.1441	0	Inf	up	1.5869e-18	2.23416e-17
aly-miR162a-5p	arahy.Tifrunner.gnm2.ann1.GTS6TM.1	arahy.Tifrunner.gnm2.ann1.GTS6TM	IQD1	protein IQ-DOMAIN 1-like isoform X2 [Glycine max]	GO:0005515(protein binding)	NA	1811	1832	1823	0.658933	7	..(((.(((((.(((((((((.&.))))))))).)))))-)))..	GUUCGAAUGAAGUGCUGCCUCA&GGAGGCAGCGGUUCAU-CGAUC	0	0	NA	NA	NA	1	14.9194	4	0.995845	Output/DS2/cleaveLand_result/t_plot/aly-miR162a-5p_arahy.Tifrunner.gnm2.ann1.GTS6TM.1_1823_TPlot.pdf	0	14.9194	-Inf	down	0.0001122	0.000135089
aly-miR162a-5p	arahy.Tifrunner.gnm2.ann1.K5NCJW.1	arahy.Tifrunner.gnm2.ann1.K5NCJW	TIC100	MORN (Membrane Occupation and Recognition Nexus) repeat-containing protein	NA	NA	859	878	869	0.658933	5.5	((-(((.((((((((.(((((&))))).)))))))).))).))	GG-CGACGAGCCGCUCCCUCC&GGAGGCAGCGGUUCAUCGAUC	1	19.286	4	0.996376	Output/DS1/cleaveLand_result/t_plot/aly-miR162a-5p_arahy.Tifrunner.gnm2.ann1.K5NCJW.1_869_TPlot.pdf	0	0	NA	NA	NA	19.286	0	Inf	up	1.1252e-05	1.82352e-05
aly-miR162a-5p	arahy.Tifrunner.gnm2.ann1.R5ECF0.1	arahy.Tifrunner.gnm2.ann1.R5ECF0	-	Drought-responsive family protein	NA	NA	1033	1053	1044	0.716473	6.5	(((.((...((((((((((((&))))))))))))...)).)))	GGUGGAGCUGCUGCUGCCUCC&GGAGGCAGCGGUUCAUCGAUC	3	57.8581	2	0.601166	Output/DS1/cleaveLand_result/t_plot/aly-miR162a-5p_arahy.Tifrunner.gnm2.ann1.R5ECF0.1_1044_TPlot.pdf	0	0	NA	NA	NA	57.8581	0	Inf	up	2.8149e-14	2.06278e-13
aly-miR162a-5p	arahy.Tifrunner.gnm2.ann1.S3H6DK.1	arahy.Tifrunner.gnm2.ann1.S3H6DK	SKP1A	SKP1-like 4	GO:0006511(ubiquitin-dependent protein catabolic process)	ko04141(Protein processing in endoplasmic reticulum);ko04120(Ubiquitin mediated proteolysis)	521	539	530	0.679814	6.5	.(((((((--(((((((((((&)))))))))))..))))))).	CGUCGAUG--CUGCUGCUUCC&GGAGGCAGCGGUUCAUCGAUC	2	38.5721	3	0.555617	Output/DS1/cleaveLand_result/t_plot/aly-miR162a-5p_arahy.Tifrunner.gnm2.ann1.S3H6DK.1_530_TPlot.pdf	0	0	NA	NA	NA	38.5721	0	Inf	up	5.2749e-10	2.00681e-09
aly-miR162a-5p	arahy.Tifrunner.gnm2.ann1.S7AN2D.1	arahy.Tifrunner.gnm2.ann1.S7AN2D	CGS1	cystathionine gamma-synthase	GO:0003824(catalytic activity);GO:0030170(pyridoxal phosphate binding)	ko00920(Sulfur metabolism);ko00270(Cysteine and methionine metabolism);ko00450(Selenocompound metabolism)	611	629	620	0.737819	4.5	.(((((((--(((((((((((&)))))))))))..))))))).	CAUUGAUG--CCGCUGCCUCC&GGAGGCAGCGGUUCAUCGAUC	1	19.286	4	0.637846	Output/DS1/cleaveLand_result/t_plot/aly-miR162a-5p_arahy.Tifrunner.gnm2.ann1.S7AN2D.1_620_TPlot.pdf	0	0	NA	NA	NA	19.286	0	Inf	up	1.1252e-05	1.82352e-05
aly-miR162a-5p	arahy.Tifrunner.gnm2.ann1.S8H407.1	arahy.Tifrunner.gnm2.ann1.S8H407	-	DNA-binding protein	GO:0000976(transcription regulatory region sequence-specific DNA binding);GO:0003677(DNA binding);GO:0003700(sequence-specific DNA binding transcription factor activity);GO:0005634(nucleus);GO:0043565(sequence-specific DNA binding)	NA	1490	1510	1501	0.679814	5	((((.-((.((((((((((.((&)).))))))))))-))..))))	GAUCU-UGAAACCGCUGCCGCC&GGAGGCAGCGGUU-CAUCGAUC	13	250.718	2	0.865643	Output/DS1/cleaveLand_result/t_plot/aly-miR162a-5p_arahy.Tifrunner.gnm2.ann1.S8H407.1_1501_TPlot.pdf	21	313.307	2	0.860598	Output/DS2/cleaveLand_result/t_plot/aly-miR162a-5p_arahy.Tifrunner.gnm2.ann1.S8H407.1_1501_TPlot.pdf	250.718	313.307	-0.321507	down	0.0083951	0.00954568
aly-miR162a-5p	arahy.Tifrunner.gnm2.ann1.SXNA4M.1	arahy.Tifrunner.gnm2.ann1.SXNA4M	SUMO2	small ubiquitin-like modifier 2	GO:0005515(protein binding)	ko03013(RNA transport)	592	611	602	0.686775	7	..((((((-(((((.((((((&)))))).))))).))))))..	GUUCGAUG-GCCGUCGCCUCC&GGAGGCAGCGGUUCAUCGAUC	1	19.286	4	0.96836	Output/DS1/cleaveLand_result/t_plot/aly-miR162a-5p_arahy.Tifrunner.gnm2.ann1.SXNA4M.1_602_TPlot.pdf	0	0	NA	NA	NA	19.286	0	Inf	up	1.1252e-05	1.82352e-05
aly-miR162a-5p	arahy.Tifrunner.gnm2.ann1.T8IATB.1	arahy.Tifrunner.gnm2.ann1.T8IATB	slr0305	SNARE associated Golgi protein family	NA	NA	2688	2709	2700	0.656613	7	(((((((((.(((((.(((((.&.))))).)))))-)))))))))	GAUUGAUGGCAUCGCAGCCUCG&GGAGGCAGCGGU-UCAUCGAUC	0	0	NA	NA	NA	1	14.9194	4	0.997725	Output/DS2/cleaveLand_result/t_plot/aly-miR162a-5p_arahy.Tifrunner.gnm2.ann1.T8IATB.1_2700_TPlot.pdf	0	14.9194	-Inf	down	0.0001122	0.000135089
aly-miR162a-5p	arahy.Tifrunner.gnm2.ann1.U1N8T2.1	arahy.Tifrunner.gnm2.ann1.U1N8T2	-	DNA-binding protein	GO:0000976(transcription regulatory region sequence-specific DNA binding);GO:0003677(DNA binding);GO:0003700(sequence-specific DNA binding transcription factor activity);GO:0005634(nucleus);GO:0043565(sequence-specific DNA binding)	NA	1511	1531	1522	0.679814	5	((((.-((.((((((((((.((&)).))))))))))-))..))))	GAUCU-UGAAACCGCUGCCGCC&GGAGGCAGCGGUU-CAUCGAUC	7	135.002	3	0.545857	Output/DS1/cleaveLand_result/t_plot/aly-miR162a-5p_arahy.Tifrunner.gnm2.ann1.U1N8T2.1_1522_TPlot.pdf	16	238.71	2	0.865639	Output/DS2/cleaveLand_result/t_plot/aly-miR162a-5p_arahy.Tifrunner.gnm2.ann1.U1N8T2.1_1522_TPlot.pdf	135.002	238.71	-0.822275	down	8.0879e-08	2.28957e-07
aly-miR162a-5p	arahy.Tifrunner.gnm2.ann1.WEA5TY.1	arahy.Tifrunner.gnm2.ann1.WEA5TY	SKP1A	SKP1-like 4	GO:0006511(ubiquitin-dependent protein catabolic process)	ko04141(Protein processing in endoplasmic reticulum);ko04120(Ubiquitin mediated proteolysis)	526	544	535	0.679814	6.5	.(((((((--(((((((((((&)))))))))))..))))))).	CGUCGAUG--CUGCUGCUUCC&GGAGGCAGCGGUUCAUCGAUC	1	19.286	4	0.975867	Output/DS1/cleaveLand_result/t_plot/aly-miR162a-5p_arahy.Tifrunner.gnm2.ann1.WEA5TY.1_535_TPlot.pdf	1	14.9194	4	0.963633	Output/DS2/cleaveLand_result/t_plot/aly-miR162a-5p_arahy.Tifrunner.gnm2.ann1.WEA5TY.1_535_TPlot.pdf	19.286	14.9194	0.370371	up	0.45529	0.462821
aly-miR162a-5p	arahy.Tifrunner.gnm2.ann1.XZI9IJ.1	arahy.Tifrunner.gnm2.ann1.XZI9IJ	RPL7A-1	60S ribosomal protein L7a-like [Glycine max]	GO:0030529(ribonucleoprotein complex);GO:0042254(ribosome biogenesis)	ko03010(Ribosome)	233	253	244	0.758701	7	((((((((((.(((((((.((&)).))))))).))))))))))	GAUCGGUGGGGCGUUGCCGCC&GGAGGCAGCGGUUCAUCGAUC	0	0	NA	NA	NA	3	44.7581	2	0.255199	Output/DS2/cleaveLand_result/t_plot/aly-miR162a-5p_arahy.Tifrunner.gnm2.ann1.XZI9IJ.1_244_TPlot.pdf	0	44.7581	-Inf	down	2.2283e-11	1.27622e-10
aly-miR165a-3p	arahy.Tifrunner.gnm2.ann1.3AH3YU.3	arahy.Tifrunner.gnm2.ann1.3AH3YU	RZ1B	Single-stranded nucleic acid binding R3H domain-containing protein	GO:0000166(nucleotide binding);GO:0017111(nucleoside-triphosphatase activity)	ko03040(Spliceosome)	788	805	796	0.712963	5	((((.--((((((((((((.&.))))))))))))...))))	GGGGC--AGGCCUGGUCCGU&UCGGACCAGGCUUCAUCCCC	0	0	NA	NA	NA	1	14.9194	4	0.83095	Output/DS2/cleaveLand_result/t_plot/aly-miR165a-3p_arahy.Tifrunner.gnm2.ann1.3AH3YU.3_796_TPlot.pdf	0	14.9194	-Inf	down	0.0001122	0.000135089
aly-miR165a-3p	arahy.Tifrunner.gnm2.ann1.3V0V2N.1	arahy.Tifrunner.gnm2.ann1.3V0V2N	CBSX5	CBS domain-containing protein	GO:0030554(adenyl nucleotide binding)	NA	1296	1314	1306	0.668981	7	..(((((((((((((-(.((&)).).)))))))))))))..	GCGGAUGAGGCCUGG-CGGA&UCGGACCAGGCUUCAUCCCC	0	0	NA	NA	NA	1	14.9194	4	0.978856	Output/DS2/cleaveLand_result/t_plot/aly-miR165a-3p_arahy.Tifrunner.gnm2.ann1.3V0V2N.1_1306_TPlot.pdf	0	14.9194	-Inf	down	0.0001122	0.000135089
aly-miR165a-3p	arahy.Tifrunner.gnm2.ann1.857KFG.1	arahy.Tifrunner.gnm2.ann1.857KFG	COL7	zinc finger protein CONSTANS-LIKE 16-like [Glycine max]	GO:0005515(protein binding)	ko04712(Circadian rhythm - plant)	606	629	620	0.712963	7	(((((...((((.(((((((((((&)))))))))))-))))---)))))	GGGGAUAUUGAAUGCUUGGUCUGA&UCGGACCAGGC-UUCA---UCCCC	1	19.286	4	0.859656	Output/DS1/cleaveLand_result/t_plot/aly-miR165a-3p_arahy.Tifrunner.gnm2.ann1.857KFG.1_620_TPlot.pdf	1	14.9194	4	0.825779	Output/DS2/cleaveLand_result/t_plot/aly-miR165a-3p_arahy.Tifrunner.gnm2.ann1.857KFG.1_620_TPlot.pdf	19.286	14.9194	0.370371	up	0.45529	0.462821
aly-miR165a-3p	arahy.Tifrunner.gnm2.ann1.97AX4B.1	arahy.Tifrunner.gnm2.ann1.97AX4B	ATHB-14	DNA binding protein, putative	GO:0003677(DNA binding);GO:0003700(sequence-specific DNA binding transcription factor activity);GO:0008289(lipid binding);GO:0043565(sequence-specific DNA binding)	NA	995	1014	1005	0.93287	2	.((((((((((((((((((.&.)))))))))))))))))).	UGGGAUGAAGCCUGGUCCGG&UCGGACCAGGCUUCAUCCCC	329	6345.1	0	0.000279834	Output/DS1/cleaveLand_result/t_plot/aly-miR165a-3p_arahy.Tifrunner.gnm2.ann1.97AX4B.1_1005_TPlot.pdf	197	2939.11	0	0.00030145	Output/DS2/cleaveLand_result/t_plot/aly-miR165a-3p_arahy.Tifrunner.gnm2.ann1.97AX4B.1_1005_TPlot.pdf	6345.1	2939.11	1.11026	up	0	0
aly-miR165a-3p	arahy.Tifrunner.gnm2.ann1.FCSG49.1	arahy.Tifrunner.gnm2.ann1.FCSG49	-	zinc finger protein CONSTANS-LIKE 16-like [Glycine max]	GO:0005515(protein binding)	NA	983	1006	997	0.712963	7	(((((...((((.(((((((((((&)))))))))))-))))---)))))	GGGGAUAUUGAAUGCUUGGUCUGA&UCGGACCAGGC-UUCA---UCCCC	1	19.286	4	0.873211	Output/DS1/cleaveLand_result/t_plot/aly-miR165a-3p_arahy.Tifrunner.gnm2.ann1.FCSG49.1_997_TPlot.pdf	2	29.8387	3	0.429198	Output/DS2/cleaveLand_result/t_plot/aly-miR165a-3p_arahy.Tifrunner.gnm2.ann1.FCSG49.1_997_TPlot.pdf	19.286	29.8387	-0.629629	down	0.13216	0.14423
aly-miR165a-3p	arahy.Tifrunner.gnm2.ann1.JACH1V.1	arahy.Tifrunner.gnm2.ann1.JACH1V	HCF101	ATPase involved in chromosome partitioning,Mrp	GO:0005524(ATP binding)	NA	812	830	822	0.715278	6.5	((((((((((-(((((((..&..))))))).))))))))))	GGGGGUGAAG-CUGGUCUCU&UCGGACCAGGCUUCAUCCCC	1	19.286	4	0.833769	Output/DS1/cleaveLand_result/t_plot/aly-miR165a-3p_arahy.Tifrunner.gnm2.ann1.JACH1V.1_822_TPlot.pdf	2	29.8387	3	0.385642	Output/DS2/cleaveLand_result/t_plot/aly-miR165a-3p_arahy.Tifrunner.gnm2.ann1.JACH1V.1_822_TPlot.pdf	19.286	29.8387	-0.629629	down	0.13216	0.14423
aly-miR165a-3p	arahy.Tifrunner.gnm2.ann1.KPU33W.2	arahy.Tifrunner.gnm2.ann1.KPU33W	ANTR1	phosphate transporter 4	GO:0016021(integral component of membrane);GO:0055085(transmembrane transport)	NA	1408	1427	1418	0.652315	7	((((((...((((((((((.&.))))))))))...))))))	GGGGAUACUGCUUGGUCUGU&UCGGACCAGGCUUCAUCCCC	1	19.286	4	0.998814	Output/DS1/cleaveLand_result/t_plot/aly-miR165a-3p_arahy.Tifrunner.gnm2.ann1.KPU33W.2_1418_TPlot.pdf	0	0	NA	NA	NA	19.286	0	Inf	up	1.1252e-05	1.82352e-05
aly-miR165a-3p	arahy.Tifrunner.gnm2.ann1.SNA779.2	arahy.Tifrunner.gnm2.ann1.SNA779	-	glycine-rich RNA-binding protein 4	GO:0000166(nucleotide binding);GO:0003676(nucleic acid binding);GO:0008270(zinc ion binding)	NA	1109	1126	1117	0.712963	5	((((.--((((((((((((.&.))))))))))))...))))	GGGGC--AGGCCUGGUCCGU&UCGGACCAGGCUUCAUCCCC	0	0	NA	NA	NA	1	14.9194	4	0.845559	Output/DS2/cleaveLand_result/t_plot/aly-miR165a-3p_arahy.Tifrunner.gnm2.ann1.SNA779.2_1117_TPlot.pdf	0	14.9194	-Inf	down	0.0001122	0.000135089
aly-miR165a-3p	arahy.Tifrunner.gnm2.ann1.SNA779.3	arahy.Tifrunner.gnm2.ann1.SNA779	-	glycine-rich RNA-binding protein 4	GO:0000166(nucleotide binding);GO:0003676(nucleic acid binding);GO:0008270(zinc ion binding)	NA	992	1009	1000	0.712963	5	((((.--((((((((((((.&.))))))))))))...))))	GGGGC--AGGCCUGGUCCGU&UCGGACCAGGCUUCAUCCCC	0	0	NA	NA	NA	2	29.8387	2	0.649939	Output/DS2/cleaveLand_result/t_plot/aly-miR165a-3p_arahy.Tifrunner.gnm2.ann1.SNA779.3_1000_TPlot.pdf	0	29.8387	-Inf	down	4.6941e-08	1.33078e-07
aly-miR165a-3p	arahy.Tifrunner.gnm2.ann1.WU4ITJ.1	arahy.Tifrunner.gnm2.ann1.WU4ITJ	REV	DNA binding protein, putative	GO:0003677(DNA binding);GO:0003700(sequence-specific DNA binding transcription factor activity);GO:0008289(lipid binding);GO:0043565(sequence-specific DNA binding)	NA	1373	1392	1383	0.93287	2	.((((((((((((((((((.&.)))))))))))))))))).	UGGGAUGAAGCCUGGUCCGG&UCGGACCAGGCUUCAUCCCC	714	13770.2	0	0.000839268	Output/DS1/cleaveLand_result/t_plot/aly-miR165a-3p_arahy.Tifrunner.gnm2.ann1.WU4ITJ.1_1383_TPlot.pdf	687	10249.6	0	0.000904076	Output/DS2/cleaveLand_result/t_plot/aly-miR165a-3p_arahy.Tifrunner.gnm2.ann1.WU4ITJ.1_1383_TPlot.pdf	13770.2	10249.6	0.425985	up	0	0
aly-miR166g-5p	arahy.Tifrunner.gnm2.ann1.57BWYN.1	arahy.Tifrunner.gnm2.ann1.57BWYN	APS1	ATP sulfurylase 1	GO:0004781(sulfate adenylyltransferase(ATP) activity)	ko00920(Sulfur metabolism);ko00230(Purine metabolism);ko00450(Selenocompound metabolism);ko00261(Monobactam biosynthesis)	526	547	538	0.708333	7	.(((.(((((((((((((((((&)))))))))))))))))-))).	ACUCAGGGCCGAAUGGCAUUCU&GGAAUGUUGUUUGGCUC-GAGG	3	57.8581	2	0.693286	Output/DS1/cleaveLand_result/t_plot/aly-miR166g-5p_arahy.Tifrunner.gnm2.ann1.57BWYN.1_538_TPlot.pdf	4	59.6774	2	0.686557	Output/DS2/cleaveLand_result/t_plot/aly-miR166g-5p_arahy.Tifrunner.gnm2.ann1.57BWYN.1_538_TPlot.pdf	57.8581	59.6774	-0.0446669	down	0.86672	0.867616
aly-miR166g-5p	arahy.Tifrunner.gnm2.ann1.5UD55A.1	arahy.Tifrunner.gnm2.ann1.5UD55A	FLD	lysine-specific histone demethylase 1 homolog 3-like [Glycine max]	GO:0003677(DNA binding);GO:0005515(protein binding);GO:0016491(oxidoreductase activity);GO:0055114(oxidation-reduction process)	NA	3252	3271	3263	0.690104	6	(((((((((((((((((-(((&))).)))))))))))))))))	CCUUGAGCUAAGUAGCA-UCC&GGAAUGUUGUUUGGCUCGAGG	1	19.286	4	0.957089	Output/DS1/cleaveLand_result/t_plot/aly-miR166g-5p_arahy.Tifrunner.gnm2.ann1.5UD55A.1_3263_TPlot.pdf	1	14.9194	4	0.939306	Output/DS2/cleaveLand_result/t_plot/aly-miR166g-5p_arahy.Tifrunner.gnm2.ann1.5UD55A.1_3263_TPlot.pdf	19.286	14.9194	0.370371	up	0.45529	0.462821
aly-miR166g-5p	arahy.Tifrunner.gnm2.ann1.6P9NVC.1	arahy.Tifrunner.gnm2.ann1.6P9NVC	HIP	Octicosapeptide/Phox/Bem1p (PB1) domain-containing protein / tetratricopeptide repeat (TPR)-containing protein	GO:0005515(protein binding)	NA	757	778	768	0.692708	7	(((((((((.((((((.((.((&))-)).)))))).)))))))))	CCUCGAGCCCAAUAACCUUGCC&GG-AAUGUUGUUUGGCUCGAGG	1	19.286	4	0.947424	Output/DS1/cleaveLand_result/t_plot/aly-miR166g-5p_arahy.Tifrunner.gnm2.ann1.6P9NVC.1_768_TPlot.pdf	1	14.9194	4	0.927281	Output/DS2/cleaveLand_result/t_plot/aly-miR166g-5p_arahy.Tifrunner.gnm2.ann1.6P9NVC.1_768_TPlot.pdf	19.286	14.9194	0.370371	up	0.45529	0.462821
aly-miR166g-5p	arahy.Tifrunner.gnm2.ann1.6S25R2.2	arahy.Tifrunner.gnm2.ann1.6S25R2	-	receptor-like serine/threonine kinase 2	GO:0004672(protein kinase activity);GO:0004674(protein serine/threonine kinase activity);GO:0005515(protein binding);GO:0005524(ATP binding);GO:0006468(protein phosphorylation);GO:0048544(recognition of pollen)	NA	2360	2380	2371	0.658854	4.5	.(((.((.(((((((((((((&))))))))))))).)).))).	UCUCAAGGCAAGCAACAUUCU&GGAAUGUUGUUUGGCUCGAGG	0	0	NA	NA	NA	1	14.9194	4	0.997434	Output/DS2/cleaveLand_result/t_plot/aly-miR166g-5p_arahy.Tifrunner.gnm2.ann1.6S25R2.2_2371_TPlot.pdf	0	14.9194	-Inf	down	0.0001122	0.000135089
aly-miR166g-5p	arahy.Tifrunner.gnm2.ann1.7X1NZD.1	arahy.Tifrunner.gnm2.ann1.7X1NZD	TSJT1	stem-specific protein TSJT1-like [Glycine max]	NA	NA	1042	1063	1054	0.664062	6	((((..(((((-(((((((((((&))))))))))).)))))--))))	UCUCAAGAGUC-AACAGCAUUCC&GGAAUGUUGUUUGGCUC--GAGG	0	0	NA	NA	NA	5	74.5968	2	0.960876	Output/DS2/cleaveLand_result/t_plot/aly-miR166g-5p_arahy.Tifrunner.gnm2.ann1.7X1NZD.1_1054_TPlot.pdf	0	74.5968	-Inf	down	5.7655e-18	7.26315e-17
aly-miR166g-5p	arahy.Tifrunner.gnm2.ann1.8883SE.1	arahy.Tifrunner.gnm2.ann1.8883SE	SPPA	signal peptide peptidase A (SppA) 36 kDa type protein	GO:0006465(signal peptide processing);GO:0006508(proteolysis);GO:0008233(peptidase activity);GO:0016021(integral component of membrane)	NA	1774	1794	1786	0.755208	5.5	(((((.((((((((((((-(((&))).))))))))))))-)))))	CCUUGCAGCCGAACAACG-UCC&GGAAUGUUGUUUGGCU-CGAGG	1	19.286	4	0.26266	Output/DS1/cleaveLand_result/t_plot/aly-miR166g-5p_arahy.Tifrunner.gnm2.ann1.8883SE.1_1786_TPlot.pdf	0	0	NA	NA	NA	19.286	0	Inf	up	1.1252e-05	1.82352e-05
aly-miR166g-5p	arahy.Tifrunner.gnm2.ann1.AUV3TU.1	arahy.Tifrunner.gnm2.ann1.AUV3TU	TSJT1	stem-specific protein TSJT1-like [Glycine max]	NA	NA	1045	1066	1057	0.664062	6	((((..(((((-(((((((((((&))))))))))).)))))--))))	UCUCAAGAGUC-AACAGCAUUCC&GGAAUGUUGUUUGGCUC--GAGG	1	19.286	4	0.997666	Output/DS1/cleaveLand_result/t_plot/aly-miR166g-5p_arahy.Tifrunner.gnm2.ann1.AUV3TU.1_1057_TPlot.pdf	4	59.6774	2	0.962979	Output/DS2/cleaveLand_result/t_plot/aly-miR166g-5p_arahy.Tifrunner.gnm2.ann1.AUV3TU.1_1057_TPlot.pdf	19.286	59.6774	-1.62963	down	5.4797e-06	1.45445e-05
aly-miR166g-5p	arahy.Tifrunner.gnm2.ann1.G490LK.1	arahy.Tifrunner.gnm2.ann1.G490LK	FLA18	FASCICLIN-like arabinogalactan protein 16 precursor	NA	NA	1699	1719	1710	0.671875	7	(((((.(((((..(((((.((&)).)))))..))))).)))))	CCUCGUGCCAAUAAACAUACC&GGAAUGUUGUUUGGCUCGAGG	1	19.286	4	0.991551	Output/DS1/cleaveLand_result/t_plot/aly-miR166g-5p_arahy.Tifrunner.gnm2.ann1.G490LK.1_1710_TPlot.pdf	0	0	NA	NA	NA	19.286	0	Inf	up	1.1252e-05	1.82352e-05
aly-miR166g-5p	arahy.Tifrunner.gnm2.ann1.IT02W3.1	arahy.Tifrunner.gnm2.ann1.IT02W3	-	nitrate transporter 1.7	GO:0005215(transporter activity);GO:0006810(transport);GO:0016020(membrane)	NA	606	625	616	0.651042	6	(..((-(((((((((((((((&))))))))))))))).))..)	CGCCG-GCCAAAUGACGUUCC&GGAAUGUUGUUUGGCUCGAGG	0	0	NA	NA	NA	1	14.9194	4	0.998595	Output/DS2/cleaveLand_result/t_plot/aly-miR166g-5p_arahy.Tifrunner.gnm2.ann1.IT02W3.1_616_TPlot.pdf	0	14.9194	-Inf	down	0.0001122	0.000135089
aly-miR166g-5p	arahy.Tifrunner.gnm2.ann1.J4U887.1	arahy.Tifrunner.gnm2.ann1.J4U887	-	ATP sulfurylase 1	GO:0000103(sulfate assimilation);GO:0004781(sulfate adenylyltransferase(ATP) activity)	NA	1665	1686	1677	0.708333	7	.(((.(((((((((((((((((&)))))))))))))))))-))).	ACUCAGGGCCGAAUGGCAUUCU&GGAAUGUUGUUUGGCUC-GAGG	3	57.8581	2	0.669386	Output/DS1/cleaveLand_result/t_plot/aly-miR166g-5p_arahy.Tifrunner.gnm2.ann1.J4U887.1_1677_TPlot.pdf	2	29.8387	3	0.418607	Output/DS2/cleaveLand_result/t_plot/aly-miR166g-5p_arahy.Tifrunner.gnm2.ann1.J4U887.1_1677_TPlot.pdf	57.8581	29.8387	0.955333	up	0.0027707	0.00317186
aly-miR166g-5p	arahy.Tifrunner.gnm2.ann1.UD3AFU.1	arahy.Tifrunner.gnm2.ann1.UD3AFU	At5g02830	pentatricopeptide (PPR) repeat-containing protein	GO:0005515(protein binding)	NA	1533	1553	1544	0.669271	6	...((.(((((((((((((((&))))))))))))))).))...	UACCGCGCCAAACAGCAUUUC&GGAAUGUUGUUUGGCUCGAGG	1	19.286	4	0.996376	Output/DS1/cleaveLand_result/t_plot/aly-miR166g-5p_arahy.Tifrunner.gnm2.ann1.UD3AFU.1_1544_TPlot.pdf	0	0	NA	NA	NA	19.286	0	Inf	up	1.1252e-05	1.82352e-05
aly-miR166g-5p	arahy.Tifrunner.gnm2.ann1.WA56KQ.1	arahy.Tifrunner.gnm2.ann1.WA56KQ	-	ATP sulfurylase 1	GO:0000103(sulfate assimilation);GO:0004781(sulfate adenylyltransferase(ATP) activity)	NA	1636	1657	1648	0.708333	7	.(((.(((((((((((((((((&)))))))))))))))))-))).	ACUCAGGGCCGAAUGGCAUUCU&GGAAUGUUGUUUGGCUC-GAGG	1	19.286	4	0.859656	Output/DS1/cleaveLand_result/t_plot/aly-miR166g-5p_arahy.Tifrunner.gnm2.ann1.WA56KQ.1_1648_TPlot.pdf	4	59.6774	2	0.656327	Output/DS2/cleaveLand_result/t_plot/aly-miR166g-5p_arahy.Tifrunner.gnm2.ann1.WA56KQ.1_1648_TPlot.pdf	19.286	59.6774	-1.62963	down	5.4797e-06	1.45445e-05
aly-miR166g-5p	arahy.Tifrunner.gnm2.ann1.WA56KQ.2	arahy.Tifrunner.gnm2.ann1.WA56KQ	-	ATP sulfurylase 1	GO:0000103(sulfate assimilation);GO:0004781(sulfate adenylyltransferase(ATP) activity)	NA	1636	1657	1648	0.708333	7	.(((.(((((((((((((((((&)))))))))))))))))-))).	ACUCAGGGCCGAAUGGCAUUCU&GGAAUGUUGUUUGGCUC-GAGG	2	38.5721	2	0.629998	Output/DS1/cleaveLand_result/t_plot/aly-miR166g-5p_arahy.Tifrunner.gnm2.ann1.WA56KQ.2_1648_TPlot.pdf	2	29.8387	3	0.385642	Output/DS2/cleaveLand_result/t_plot/aly-miR166g-5p_arahy.Tifrunner.gnm2.ann1.WA56KQ.2_1648_TPlot.pdf	38.5721	29.8387	0.370371	up	0.29101	0.309815
aly-miR166g-5p	arahy.Tifrunner.gnm2.ann1.WA56KQ.3	arahy.Tifrunner.gnm2.ann1.WA56KQ	-	ATP sulfurylase 1	GO:0000103(sulfate assimilation);GO:0004781(sulfate adenylyltransferase(ATP) activity)	NA	1636	1657	1648	0.708333	7	.(((.(((((((((((((((((&)))))))))))))))))-))).	ACUCAGGGCCGAAUGGCAUUCU&GGAAUGUUGUUUGGCUC-GAGG	4	77.1441	2	0.67553	Output/DS1/cleaveLand_result/t_plot/aly-miR166g-5p_arahy.Tifrunner.gnm2.ann1.WA56KQ.3_1648_TPlot.pdf	1	14.9194	4	0.835967	Output/DS2/cleaveLand_result/t_plot/aly-miR166g-5p_arahy.Tifrunner.gnm2.ann1.WA56KQ.3_1648_TPlot.pdf	77.1441	14.9194	2.37037	up	8.856e-11	4.94056e-10
aly-miR166g-5p	arahy.Tifrunner.gnm2.ann1.Z0BJS7.1	arahy.Tifrunner.gnm2.ann1.Z0BJS7	-	chloroplast envelope membrane protein-like isoform X2 [Glycine max]	GO:0005506(iron ion binding);GO:0009055(electron carrier activity);GO:0015979(photosynthesis);GO:0016021(integral component of membrane);GO:0020037(heme binding);GO:0031361(integral component of thylakoid membrane)	NA	657	681	672	0.708333	6	.((((....((((((((((((((((&))))))))))))))))----)))).	ACUUGUCCAAGCUAAACAACAUUCC&GGAAUGUUGUUUGGCU----CGAGG	0	0	NA	NA	NA	2	29.8387	2	0.649939	Output/DS2/cleaveLand_result/t_plot/aly-miR166g-5p_arahy.Tifrunner.gnm2.ann1.Z0BJS7.1_672_TPlot.pdf	0	29.8387	-Inf	down	4.6941e-08	1.33078e-07
ama-miR396-3p	arahy.Tifrunner.gnm2.ann1.45B7J4.1	arahy.Tifrunner.gnm2.ann1.45B7J4	-	EIN3-binding F box protein 1	GO:0005515(protein binding)	NA	313	332	323	0.671916	4	((((((((-(((((((((((.&.))))))))))).))))))))	UCUCACGG-UUUUUUGAGCUG&AAGCUCAAGAAAGCUGUGGGA	0	0	NA	NA	NA	2	29.8387	3	0.484091	Output/DS2/cleaveLand_result/t_plot/ama-miR396-3p_arahy.Tifrunner.gnm2.ann1.45B7J4.1_323_TPlot.pdf	0	29.8387	-Inf	down	4.6941e-08	1.33078e-07
ama-miR396-3p	arahy.Tifrunner.gnm2.ann1.4YLV1I.1	arahy.Tifrunner.gnm2.ann1.4YLV1I	RH33	keratin, type I cytoskeletal 9-like isoform X2 [Glycine max]	NA	NA	788	808	799	0.671916	5	((((.(((((((.(((((((.&.))))))).))))))).))))	UUCUUCAGCUUUGUUGAGCUC&AAGCUCAAGAAAGCUGUGGGA	0	0	NA	NA	NA	1	14.9194	4	0.895609	Output/DS2/cleaveLand_result/t_plot/ama-miR396-3p_arahy.Tifrunner.gnm2.ann1.4YLV1I.1_799_TPlot.pdf	0	14.9194	-Inf	down	0.0001122	0.000135089
ama-miR396-3p	arahy.Tifrunner.gnm2.ann1.5LCH1K.1	arahy.Tifrunner.gnm2.ann1.5LCH1K	DNAJC8	Chaperone DnaJ-domain superfamily protein	NA	NA	38	57	48	0.700787	6.5	(((((((((.-((((((((((&))))))))))..)))))))))	UUCUGCAGCG-UCUUGGGCUU&AAGCUCAAGAAAGCUGUGGGA	0	0	NA	NA	NA	4	59.6774	2	0.445272	Output/DS2/cleaveLand_result/t_plot/ama-miR396-3p_arahy.Tifrunner.gnm2.ann1.5LCH1K.1_48_TPlot.pdf	0	59.6774	-Inf	down	1.1165e-14	1.0628e-13
ama-miR396-3p	arahy.Tifrunner.gnm2.ann1.6255L4.2	arahy.Tifrunner.gnm2.ann1.6255L4	-	cellulose synthase family protein	GO:0016020(membrane);GO:0016760(cellulose synthase(UDP-forming) activity);GO:0030244(cellulose biosynthetic process)	NA	445	465	456	0.650919	5	((.((((((((.((((((((.&.)))))))).)))))))).))	UCAUACGGCUUGCUUGAGCUG&AAGCUCAAGAAAGCUGUGGGA	1	19.286	4	0.996122	Output/DS1/cleaveLand_result/t_plot/ama-miR396-3p_arahy.Tifrunner.gnm2.ann1.6255L4.2_456_TPlot.pdf	0	0	NA	NA	NA	19.286	0	Inf	up	1.1252e-05	1.82352e-05
ama-miR396-3p	arahy.Tifrunner.gnm2.ann1.79JQUH.1	arahy.Tifrunner.gnm2.ann1.79JQUH	-	DCD (Development and Cell Death) domain protein	NA	NA	1188	1209	1200	0.661417	5.5	(((((-(((((..((((((((((&))))))))))--))))).)))))	UCCCA-AGUUUCGUCUUGAGCUU&AAGCUCAAGA--AAGCUGUGGGA	16	308.576	2	0.892726	Output/DS1/cleaveLand_result/t_plot/ama-miR396-3p_arahy.Tifrunner.gnm2.ann1.79JQUH.1_1200_TPlot.pdf	42	626.613	2	0.888237	Output/DS2/cleaveLand_result/t_plot/ama-miR396-3p_arahy.Tifrunner.gnm2.ann1.79JQUH.1_1200_TPlot.pdf	308.576	626.613	-1.02195	down	2.4205e-25	6.30361e-24
ama-miR396-3p	arahy.Tifrunner.gnm2.ann1.8Y7GXP.1	arahy.Tifrunner.gnm2.ann1.8Y7GXP	GTE8	transcription factor GTE8-like isoform X2 [Glycine max]	GO:0005515(protein binding)	NA	1006	1027	1018	0.664042	5.5	..(((.((((((((((((((((&))))))))))))))))-)))..	AGCCACCAGUUUUCUUGGGUUU&AAGCUCAAGAAAGCUG-UGGGA	1	19.286	4	0.966143	Output/DS1/cleaveLand_result/t_plot/ama-miR396-3p_arahy.Tifrunner.gnm2.ann1.8Y7GXP.1_1018_TPlot.pdf	0	0	NA	NA	NA	19.286	0	Inf	up	1.1252e-05	1.82352e-05
ama-miR396-3p	arahy.Tifrunner.gnm2.ann1.9WV3XJ.1	arahy.Tifrunner.gnm2.ann1.9WV3XJ	SRP72	signal recognition particle subunit SRP72-like [Glycine max]	GO:0005515(protein binding);GO:0006614(SRP-dependent cotranslational protein targeting to membrane);GO:0008312(7S RNA binding);GO:0048500(signal recognition particle)	ko03060(Protein export)	1101	1120	1111	0.666667	7	(((.(((((-(((((((((..&..))))))))).))))).)))	UCCAACAGC-UUCUUGGGCGU&AAGCUCAAGAAAGCUGUGGGA	1	19.286	4	0.945613	Output/DS1/cleaveLand_result/t_plot/ama-miR396-3p_arahy.Tifrunner.gnm2.ann1.9WV3XJ.1_1111_TPlot.pdf	0	0	NA	NA	NA	19.286	0	Inf	up	1.1252e-05	1.82352e-05
ama-miR396-3p	arahy.Tifrunner.gnm2.ann1.9WV3XJ.2	arahy.Tifrunner.gnm2.ann1.9WV3XJ	SRP72	signal recognition particle subunit SRP72-like [Glycine max]	GO:0005515(protein binding);GO:0006614(SRP-dependent cotranslational protein targeting to membrane);GO:0008312(7S RNA binding);GO:0048500(signal recognition particle)	ko03060(Protein export)	1685	1704	1695	0.666667	7	(((.(((((-(((((((((..&..))))))))).))))).)))	UCCAACAGC-UUCUUGGGCGU&AAGCUCAAGAAAGCUGUGGGA	0	0	NA	NA	NA	1	14.9194	4	0.935537	Output/DS2/cleaveLand_result/t_plot/ama-miR396-3p_arahy.Tifrunner.gnm2.ann1.9WV3XJ.2_1695_TPlot.pdf	0	14.9194	-Inf	down	0.0001122	0.000135089
ama-miR396-3p	arahy.Tifrunner.gnm2.ann1.B0LHRU.1	arahy.Tifrunner.gnm2.ann1.B0LHRU	RH33	probable DEAD-box ATP-dependent RNA helicase 48-like [Glycine max]	NA	NA	750	770	761	0.671916	5	((((.(((((((.(((((((.&.))))))).))))))).))))	UUCUUCAGCUUUGUUGAGCUC&AAGCUCAAGAAAGCUGUGGGA	0	0	NA	NA	NA	1	14.9194	4	0.882239	Output/DS2/cleaveLand_result/t_plot/ama-miR396-3p_arahy.Tifrunner.gnm2.ann1.B0LHRU.1_761_TPlot.pdf	0	14.9194	-Inf	down	0.0001122	0.000135089
ama-miR396-3p	arahy.Tifrunner.gnm2.ann1.FJ0G75.1	arahy.Tifrunner.gnm2.ann1.FJ0G75	-	subtilisin-like serine protease 3	GO:0004252(serine-type endopeptidase activity);GO:0005618(cell wall);GO:0006508(proteolysis);GO:0016020(membrane);GO:0042802(identical protein binding);GO:0043086(negative regulation of catalytic activity)	NA	830	849	840	0.692913	4.5	..((((((-((((((((((((&)))))))))))).))))))..	CGCCGCAG-UUUCUUGGGCUU&AAGCUCAAGAAAGCUGUGGGA	1	19.286	4	0.774554	Output/DS1/cleaveLand_result/t_plot/ama-miR396-3p_arahy.Tifrunner.gnm2.ann1.FJ0G75.1_840_TPlot.pdf	0	0	NA	NA	NA	19.286	0	Inf	up	1.1252e-05	1.82352e-05
ama-miR396-3p	arahy.Tifrunner.gnm2.ann1.GB6XSM.1	arahy.Tifrunner.gnm2.ann1.GB6XSM	CCR4-4	carbon catabolite repressor-like protein	NA	ko03018(RNA degradation)	1452	1474	1465	0.774278	4	..(((..((((((((((((((((&))))))))))))))))--)))..	AACCAAUCAGCUUUCUUGAGCUU&AAGCUCAAGAAAGCUG--UGGGA	0	0	NA	NA	NA	1	14.9194	4	0.0296788	Output/DS2/cleaveLand_result/t_plot/ama-miR396-3p_arahy.Tifrunner.gnm2.ann1.GB6XSM.1_1465_TPlot.pdf	0	14.9194	-Inf	down	0.0001122	0.000135089
ama-miR396-3p	arahy.Tifrunner.gnm2.ann1.IVQU0N.1	arahy.Tifrunner.gnm2.ann1.IVQU0N	GPX2	glutathione peroxidase 2	GO:0004602(glutathione peroxidase activity);GO:0006979(response to oxidative stress);GO:0055114(oxidation-reduction process)	ko00590(Arachidonic acid metabolism);ko00480(Glutathione metabolism)	720	740	731	0.674541	5.5	(((((((((.((((((((((.&.)))))))))).)))))))))	UCUUACAGUCUUCUUGAGUUG&AAGCUCAAGAAAGCUGUGGGA	1	19.286	4	0.873211	Output/DS1/cleaveLand_result/t_plot/ama-miR396-3p_arahy.Tifrunner.gnm2.ann1.IVQU0N.1_731_TPlot.pdf	0	0	NA	NA	NA	19.286	0	Inf	up	1.1252e-05	1.82352e-05
ama-miR396-3p	arahy.Tifrunner.gnm2.ann1.J6NIZK.1	arahy.Tifrunner.gnm2.ann1.J6NIZK	-	Nuclear pore complex protein Nup214	NA	NA	467	488	478	0.677165	5.5	(((((.((((((((.((((((.&.))))))-)))))))).)))))	UUCCAGAGCUUUCUAUGAGUUC&AAGCUCA-AGAAAGCUGUGGGA	23	443.579	2	0.663125	Output/DS1/cleaveLand_result/t_plot/ama-miR396-3p_arahy.Tifrunner.gnm2.ann1.J6NIZK.1_478_TPlot.pdf	40	596.774	2	0.656327	Output/DS2/cleaveLand_result/t_plot/ama-miR396-3p_arahy.Tifrunner.gnm2.ann1.J6NIZK.1_478_TPlot.pdf	443.579	596.774	-0.427996	down	2.0259e-06	5.52367e-06
ama-miR396-3p	arahy.Tifrunner.gnm2.ann1.LZK65C.1	arahy.Tifrunner.gnm2.ann1.LZK65C	GPX2	glutathione peroxidase 2	GO:0004602(glutathione peroxidase activity);GO:0006979(response to oxidative stress);GO:0055114(oxidation-reduction process)	ko00590(Arachidonic acid metabolism);ko00480(Glutathione metabolism)	723	743	734	0.650919	6	((((((((..((((((((((.&.))))))))))..))))))))	UCUUACAGGCUUCUUGAGUUG&AAGCUCAAGAAAGCUGUGGGA	1	19.286	4	0.99474	Output/DS1/cleaveLand_result/t_plot/ama-miR396-3p_arahy.Tifrunner.gnm2.ann1.LZK65C.1_734_TPlot.pdf	0	0	NA	NA	NA	19.286	0	Inf	up	1.1252e-05	1.82352e-05
ama-miR396-3p	arahy.Tifrunner.gnm2.ann1.ND36BV.1	arahy.Tifrunner.gnm2.ann1.ND36BV	-	Nuclear pore complex protein Nup214	NA	NA	463	484	474	0.677165	5.5	(((((.((((((((.((((((.&.))))))-)))))))).)))))	UUCCAGAGCUUUCUAUGAGUUC&AAGCUCA-AGAAAGCUGUGGGA	24	462.865	2	0.636874	Output/DS1/cleaveLand_result/t_plot/ama-miR396-3p_arahy.Tifrunner.gnm2.ann1.ND36BV.1_474_TPlot.pdf	38	566.936	2	0.630056	Output/DS2/cleaveLand_result/t_plot/ama-miR396-3p_arahy.Tifrunner.gnm2.ann1.ND36BV.1_474_TPlot.pdf	462.865	566.936	-0.292594	down	0.0011791	0.00141086
ama-miR396-3p	arahy.Tifrunner.gnm2.ann1.QBKP7Q.1	arahy.Tifrunner.gnm2.ann1.QBKP7Q	RH33	probable DEAD-box ATP-dependent RNA helicase 48-like [Glycine max]	NA	NA	801	821	812	0.671916	5	((((.(((((((.(((((((.&.))))))).))))))).))))	UUCUUCAGCUUUGUUGAGCUC&AAGCUCAAGAAAGCUGUGGGA	0	0	NA	NA	NA	2	29.8387	3	0.493489	Output/DS2/cleaveLand_result/t_plot/ama-miR396-3p_arahy.Tifrunner.gnm2.ann1.QBKP7Q.1_812_TPlot.pdf	0	29.8387	-Inf	down	4.6941e-08	1.33078e-07
ama-miR396-3p	arahy.Tifrunner.gnm2.ann1.RB8GEU.1	arahy.Tifrunner.gnm2.ann1.RB8GEU	CCR4-4	carbon catabolite repressor-like protein	NA	ko03018(RNA degradation)	1452	1474	1465	0.774278	4	..(((..((((((((((((((((&))))))))))))))))--)))..	AACCAAUCAGCUUUCUUGAGCUU&AAGCUCAAGAAAGCUG--UGGGA	0	0	NA	NA	NA	1	14.9194	4	0.0584768	Output/DS2/cleaveLand_result/t_plot/ama-miR396-3p_arahy.Tifrunner.gnm2.ann1.RB8GEU.1_1465_TPlot.pdf	0	14.9194	-Inf	down	0.0001122	0.000135089
ama-miR396-3p	arahy.Tifrunner.gnm2.ann1.TRA7C7.1	arahy.Tifrunner.gnm2.ann1.TRA7C7	-	serine/threonine-protein kinase TIO-like [Glycine max]	GO:0000155(phosphorelay sensor kinase activity);GO:0000160(phosphorelay signal transduction system);GO:0004672(protein kinase activity);GO:0004674(protein serine/threonine kinase activity);GO:0004871(signal transducer activity);GO:0005524(ATP binding);GO:0006468(protein phosphorylation);GO:0007165(signal transduction)	NA	1692	1712	1702	0.661417	5.5	(((.(((((-(((((.((((((&))))))-))))).))))).)))	UCUGACAGC-UUCUUAGAGCUU&AAGCUC-AAGAAAGCUGUGGGA	2	38.5721	2	0.894719	Output/DS1/cleaveLand_result/t_plot/ama-miR396-3p_arahy.Tifrunner.gnm2.ann1.TRA7C7.1_1702_TPlot.pdf	0	0	NA	NA	NA	38.5721	0	Inf	up	5.2749e-10	2.00681e-09
ama-miR396-3p	arahy.Tifrunner.gnm2.ann1.Y91V86.2	arahy.Tifrunner.gnm2.ann1.Y91V86	-	phosphoenolpyruvate carboxylase 1	GO:0003824(catalytic activity);GO:0006099(tricarboxylic acid cycle);GO:0008964(phosphoenolpyruvate carboxylase activity);GO:0015977(carbon fixation)	NA	1547	1566	1557	0.650919	7	(((((.(((.-(((((((((.&.)))))))))..))).)))))	UCCUGGAGCC-UCUUGAGCUA&AAGCUCAAGAAAGCUGUGGGA	0	0	NA	NA	NA	2	29.8387	2	0.93448	Output/DS2/cleaveLand_result/t_plot/ama-miR396-3p_arahy.Tifrunner.gnm2.ann1.Y91V86.2_1557_TPlot.pdf	0	29.8387	-Inf	down	4.6941e-08	1.33078e-07
ama-miR396-3p	arahy.Tifrunner.gnm2.ann1.YNP00W.1	arahy.Tifrunner.gnm2.ann1.YNP00W	-	DCD (Development and Cell Death) domain protein	NA	NA	462	483	474	0.661417	5.5	(((((-(((((..((((((((((&))))))))))--))))).)))))	UCCCA-AGUUUCGUCUUGAGCUU&AAGCUCAAGA--AAGCUGUGGGA	2	38.5721	3	0.574512	Output/DS1/cleaveLand_result/t_plot/ama-miR396-3p_arahy.Tifrunner.gnm2.ann1.YNP00W.1_474_TPlot.pdf	27	402.823	2	0.88616	Output/DS2/cleaveLand_result/t_plot/ama-miR396-3p_arahy.Tifrunner.gnm2.ann1.YNP00W.1_474_TPlot.pdf	38.5721	402.823	-3.38452	down	2.371e-67	2.20313e-65
aof-miR160b	arahy.Tifrunner.gnm2.ann1.09KNS5.1	arahy.Tifrunner.gnm2.ann1.09KNS5	-	photosystem II oxygen-evolving enhancer protein	GO:0005509(calcium ion binding);GO:0009279(cell outer membrane);GO:0009523(photosystem II);GO:0009654(photosystem II oxygen evolving complex);GO:0015979(photosynthesis);GO:0016021(integral component of membrane);GO:0019898(extrinsic component of membrane);GO:0042549(photosystem II stabilization)	NA	929	949	939	0.662791	5	((((((-(((((.((((((.((&)).))))))-))))).))))))	UGGCAU-CAGGGAAACCAGACA&UGCCUGGUU-CCCUGUAUGCCA	175	3375.06	2	0.968309	Output/DS1/cleaveLand_result/t_plot/aof-miR160b_arahy.Tifrunner.gnm2.ann1.09KNS5.1_939_TPlot.pdf	100	1491.94	2	0.966235	Output/DS2/cleaveLand_result/t_plot/aof-miR160b_arahy.Tifrunner.gnm2.ann1.09KNS5.1_939_TPlot.pdf	3375.06	1491.94	1.17773	up	0	0
aof-miR160b	arahy.Tifrunner.gnm2.ann1.22510N.1	arahy.Tifrunner.gnm2.ann1.22510N	ARF10	auxin response factor 16	GO:0003677(DNA binding);GO:0005634(nucleus);GO:0009725(response to hormone);GO:0046983(protein dimerization activity)	ko04075(Plant hormone signal transduction)	1907	1927	1918	0.923256	2	..(((((((((((((((((((&)))))))))))))))))))..	AAGCAUACAGGGAACCAGGCA&UGCCUGGUUCCCUGUAUGCCA	30	578.581	0	0.00363174	Output/DS1/cleaveLand_result/t_plot/aof-miR160b_arahy.Tifrunner.gnm2.ann1.22510N.1_1918_TPlot.pdf	63	939.92	0	0.00391177	Output/DS2/cleaveLand_result/t_plot/aof-miR160b_arahy.Tifrunner.gnm2.ann1.22510N.1_1918_TPlot.pdf	578.581	939.92	-0.700019	down	1.7556e-20	3.08492e-19
aof-miR160b	arahy.Tifrunner.gnm2.ann1.22Q2RH.1	arahy.Tifrunner.gnm2.ann1.22Q2RH	GSVIVT00026920001	probable polygalacturonase-like [Glycine max]	GO:0004650(polygalacturonase activity);GO:0005975(carbohydrate metabolic process)	ko00040(Pentose and glucuronate interconversions)	1692	1710	1703	0.686047	7	.(((((.(((((--(((((((&)))))))..))))).))))).	GGGCGUCCGGGG--CCAGGCA&UGCCUGGUUCCCUGUAUGCCA	1	19.286	4	0.979625	Output/DS1/cleaveLand_result/t_plot/aof-miR160b_arahy.Tifrunner.gnm2.ann1.22Q2RH.1_1703_TPlot.pdf	0	0	NA	NA	NA	19.286	0	Inf	up	1.1252e-05	1.82352e-05
aof-miR160b	arahy.Tifrunner.gnm2.ann1.3266V7.1	arahy.Tifrunner.gnm2.ann1.3266V7	-	Unknown protein	NA	NA	320	342	333	0.693023	6.5	((((..(((((((((.(.(((((&))))).).)))))))))--))))	UGGUGGAUACAGGGAUCGAGGCA&UGCCUGGUUCCCUGUAU--GCCA	6	115.716	2	0.865643	Output/DS1/cleaveLand_result/t_plot/aof-miR160b_arahy.Tifrunner.gnm2.ann1.3266V7.1_333_TPlot.pdf	2	29.8387	2	0.860598	Output/DS2/cleaveLand_result/t_plot/aof-miR160b_arahy.Tifrunner.gnm2.ann1.3266V7.1_333_TPlot.pdf	115.716	29.8387	1.95533	up	1.092e-12	7.75754e-12
aof-miR160b	arahy.Tifrunner.gnm2.ann1.5J6DAC.1	arahy.Tifrunner.gnm2.ann1.5J6DAC	nxt3	ras GTPase-activating protein-binding protein 2-like isoform X2 [Glycine max]	GO:0000166(nucleotide binding);GO:0003676(nucleic acid binding);GO:0005622(intracellular);GO:0006810(transport)	NA	1908	1927	1918	0.737209	5.5	(((((.-((((((((((((((&))))))))))))))..)))))	UGGUGG-UAGGGGACCGGGCA&UGCCUGGUUCCCUGUAUGCCA	0	0	NA	NA	NA	2	29.8387	3	0.344812	Output/DS2/cleaveLand_result/t_plot/aof-miR160b_arahy.Tifrunner.gnm2.ann1.5J6DAC.1_1918_TPlot.pdf	0	29.8387	-Inf	down	4.6941e-08	1.33078e-07
aof-miR160b	arahy.Tifrunner.gnm2.ann1.7DXU0K.1	arahy.Tifrunner.gnm2.ann1.7DXU0K	ARF18	auxin response factor 10	GO:0003677(DNA binding);GO:0005634(nucleus);GO:0009725(response to hormone);GO:0046983(protein dimerization activity)	ko04075(Plant hormone signal transduction)	2262	2282	2273	1	2	.((((((((((((((((((((&)))))))))))))))))))).	AGGCAUACAGGGAGCCAGGCA&UGCCUGGUUCCCUGUAUGCCA	189	3645.06	0	0.00251569	Output/DS1/cleaveLand_result/t_plot/aof-miR160b_arahy.Tifrunner.gnm2.ann1.7DXU0K.1_2273_TPlot.pdf	327	4878.63	0	0.00270978	Output/DS2/cleaveLand_result/t_plot/aof-miR160b_arahy.Tifrunner.gnm2.ann1.7DXU0K.1_2273_TPlot.pdf	3645.06	4878.63	-0.420534	down	6.9261e-41	3.75919e-39
aof-miR160b	arahy.Tifrunner.gnm2.ann1.7DXU0K.2	arahy.Tifrunner.gnm2.ann1.7DXU0K	ARF18	auxin response factor 10	GO:0003677(DNA binding);GO:0005634(nucleus);GO:0009725(response to hormone);GO:0046983(protein dimerization activity)	ko04075(Plant hormone signal transduction)	2248	2268	2259	1	2	.((((((((((((((((((((&)))))))))))))))))))).	AGGCAUACAGGGAGCCAGGCA&UGCCUGGUUCCCUGUAUGCCA	208	4011.49	0	0.00111887	Output/DS1/cleaveLand_result/t_plot/aof-miR160b_arahy.Tifrunner.gnm2.ann1.7DXU0K.2_2259_TPlot.pdf	321	4789.11	0	0.00120525	Output/DS2/cleaveLand_result/t_plot/aof-miR160b_arahy.Tifrunner.gnm2.ann1.7DXU0K.2_2259_TPlot.pdf	4011.49	4789.11	-0.255619	down	9.7763e-17	1.19907e-15
aof-miR160b	arahy.Tifrunner.gnm2.ann1.7DXU0K.3	arahy.Tifrunner.gnm2.ann1.7DXU0K	ARF18	auxin response factor 10	GO:0003677(DNA binding);GO:0005634(nucleus);GO:0009725(response to hormone);GO:0046983(protein dimerization activity)	ko04075(Plant hormone signal transduction)	2262	2282	2273	1	2	.((((((((((((((((((((&)))))))))))))))))))).	AGGCAUACAGGGAGCCAGGCA&UGCCUGGUUCCCUGUAUGCCA	182	3510.06	0	0.00055959	Output/DS1/cleaveLand_result/t_plot/aof-miR160b_arahy.Tifrunner.gnm2.ann1.7DXU0K.3_2273_TPlot.pdf	312	4654.84	0	0.000602808	Output/DS2/cleaveLand_result/t_plot/aof-miR160b_arahy.Tifrunner.gnm2.ann1.7DXU0K.3_2273_TPlot.pdf	3510.06	4654.84	-0.407237	down	6.2951e-37	2.94829e-35
aof-miR160b	arahy.Tifrunner.gnm2.ann1.A5SP47.1	arahy.Tifrunner.gnm2.ann1.A5SP47	-	Uncharacterised conserved protein UCP015417, vWA	NA	NA	324	343	335	0.706977	6	.((((((((.((((((-((((&)))).)))))).)))))))).	AGGCGUACGCGGAACC-GGCA&UGCCUGGUUCCCUGUAUGCCA	1	19.286	4	0.945613	Output/DS1/cleaveLand_result/t_plot/aof-miR160b_arahy.Tifrunner.gnm2.ann1.A5SP47.1_335_TPlot.pdf	0	0	NA	NA	NA	19.286	0	Inf	up	1.1252e-05	1.82352e-05
aof-miR160b	arahy.Tifrunner.gnm2.ann1.B9QMIW.1	arahy.Tifrunner.gnm2.ann1.B9QMIW	COL4	zinc finger protein CONSTANS-LIKE 4-like [Glycine max]	GO:0005515(protein binding);GO:0005622(intracellular);GO:0008270(zinc ion binding)	ko04712(Circadian rhythm - plant)	1267	1289	1280	0.720465	7	.(((....(.(((((((((((((&))))))))))))).)--..))).	CGGUGGAGGGAGGGAACCAGGCA&UGCCUGGUUCCCUGU--AUGCCA	7	135.002	2	0.693286	Output/DS1/cleaveLand_result/t_plot/aof-miR160b_arahy.Tifrunner.gnm2.ann1.B9QMIW.1_1280_TPlot.pdf	7	104.436	2	0.686557	Output/DS2/cleaveLand_result/t_plot/aof-miR160b_arahy.Tifrunner.gnm2.ann1.B9QMIW.1_1280_TPlot.pdf	135.002	104.436	0.370371	up	0.048211	0.0540721
aof-miR160b	arahy.Tifrunner.gnm2.ann1.F3RJIU.1	arahy.Tifrunner.gnm2.ann1.F3RJIU	ARF10	auxin response factor 16	GO:0003677(DNA binding);GO:0005634(nucleus);GO:0009725(response to hormone)	ko04075(Plant hormone signal transduction)	1517	1537	1528	1	2	.((((((((((((((((((((&)))))))))))))))))))).	AGGCAUACAGGGAGCCAGGCA&UGCCUGGUUCCCUGUAUGCCA	67	1292.16	0	0.000279834	Output/DS1/cleaveLand_result/t_plot/aof-miR160b_arahy.Tifrunner.gnm2.ann1.F3RJIU.1_1528_TPlot.pdf	188	2804.84	0	0.00030145	Output/DS2/cleaveLand_result/t_plot/aof-miR160b_arahy.Tifrunner.gnm2.ann1.F3RJIU.1_1528_TPlot.pdf	1292.16	2804.84	-1.11813	down	0	0
aof-miR160b	arahy.Tifrunner.gnm2.ann1.UC9EW5.2	arahy.Tifrunner.gnm2.ann1.UC9EW5	-	nucleolar protein 10-like [Glycine max]	GO:0005515(protein binding);GO:0005634(nucleus)	NA	3526	3547	3537	0.669767	6	.((.(((.(((((((((.((((&))))-))))))))).))).)).	GGGAAUAGAGGGAACCGUGGCA&UGCC-UGGUUCCCUGUAUGCCA	1	19.286	4	0.99694	Output/DS1/cleaveLand_result/t_plot/aof-miR160b_arahy.Tifrunner.gnm2.ann1.UC9EW5.2_3537_TPlot.pdf	0	0	NA	NA	NA	19.286	0	Inf	up	1.1252e-05	1.82352e-05
aof-miR160b	arahy.Tifrunner.gnm2.ann1.VV0ABD.1	arahy.Tifrunner.gnm2.ann1.VV0ABD	RRA3	Nucleotide-diphospho-sugar transferase family protein	NA	ko00514(Other types of O-glycan biosynthesis)	1268	1287	1278	0.690698	5.5	.((-(((((.(((((((((((&))))))))))).))))).)).	AGG-AUGCAUGGGACCAGGCA&UGCCUGGUUCCCUGUAUGCCA	0	0	NA	NA	NA	1	14.9194	4	0.962521	Output/DS2/cleaveLand_result/t_plot/aof-miR160b_arahy.Tifrunner.gnm2.ann1.VV0ABD.1_1278_TPlot.pdf	0	14.9194	-Inf	down	0.0001122	0.000135089
aof-miR160b	arahy.Tifrunner.gnm2.ann1.WQVL7P.1	arahy.Tifrunner.gnm2.ann1.WQVL7P	ARF10	auxin response factor 10	GO:0003677(DNA binding);GO:0005634(nucleus);GO:0009725(response to hormone);GO:0046983(protein dimerization activity)	ko04075(Plant hormone signal transduction)	2159	2179	2170	0.923256	2	..(((((((((((((((((((&)))))))))))))))))))..	AAGCAUACAGGGAACCAGGCA&UGCCUGGUUCCCUGUAUGCCA	36	694.297	0	0.00391056	Output/DS1/cleaveLand_result/t_plot/aof-miR160b_arahy.Tifrunner.gnm2.ann1.WQVL7P.1_2170_TPlot.pdf	82	1223.39	0	0.00421204	Output/DS2/cleaveLand_result/t_plot/aof-miR160b_arahy.Tifrunner.gnm2.ann1.WQVL7P.1_2170_TPlot.pdf	694.297	1223.39	-0.817256	down	1.2243e-33	4.85333e-32
aof-miR160b	arahy.Tifrunner.gnm2.ann1.XL0EPP.1	arahy.Tifrunner.gnm2.ann1.XL0EPP	RRA3	Nucleotide-diphospho-sugar transferase family protein	NA	ko00514(Other types of O-glycan biosynthesis)	1279	1298	1289	0.690698	5.5	.((-(((((.(((((((((((&))))))))))).))))).)).	AGG-AUGCAUGGGACCAGGCA&UGCCUGGUUCCCUGUAUGCCA	1	19.286	4	0.975867	Output/DS1/cleaveLand_result/t_plot/aof-miR160b_arahy.Tifrunner.gnm2.ann1.XL0EPP.1_1289_TPlot.pdf	0	0	NA	NA	NA	19.286	0	Inf	up	1.1252e-05	1.82352e-05
aof-miR160b	arahy.Tifrunner.gnm2.ann1.ZS9VWH.1	arahy.Tifrunner.gnm2.ann1.ZS9VWH	COL4	zinc finger protein CONSTANS-LIKE 4-like [Glycine max]	GO:0005515(protein binding);GO:0005622(intracellular);GO:0008270(zinc ion binding)	ko04712(Circadian rhythm - plant)	1239	1261	1252	0.720465	7	.(((....(.(((((((((((((&))))))))))))).)--..))).	CGGUGGAGGGAGGGAACCAGGCA&UGCCUGGUUCCCUGU--AUGCCA	10	192.86	2	0.698986	Output/DS1/cleaveLand_result/t_plot/aof-miR160b_arahy.Tifrunner.gnm2.ann1.ZS9VWH.1_1252_TPlot.pdf	8	119.355	2	0.692276	Output/DS2/cleaveLand_result/t_plot/aof-miR160b_arahy.Tifrunner.gnm2.ann1.ZS9VWH.1_1252_TPlot.pdf	192.86	119.355	0.692299	up	3.1781e-05	5.11057e-05
aof-miR169b	arahy.Tifrunner.gnm2.ann1.27DD66.1	arahy.Tifrunner.gnm2.ann1.27DD66	-	ATP-dependent zinc metalloprotease FTSH protein	GO:0000166(nucleotide binding);GO:0004222(metalloendopeptidase activity);GO:0005524(ATP binding);GO:0006508(proteolysis);GO:0017111(nucleoside-triphosphatase activity)	NA	2586	2606	2598	0.679688	5.5	..((((((.(((((-(((((((&))))))).)))))-))))))..	UUGCAAGUGCAUCC-UGGCUUG&UAAGCCAAGGAUG-ACUUGCCU	1	19.286	4	0.976671	Output/DS1/cleaveLand_result/t_plot/aof-miR169b_arahy.Tifrunner.gnm2.ann1.27DD66.1_2598_TPlot.pdf	0	0	NA	NA	NA	19.286	0	Inf	up	1.1252e-05	1.82352e-05
aof-miR169b	arahy.Tifrunner.gnm2.ann1.4G7KVK.1	arahy.Tifrunner.gnm2.ann1.4G7KVK	NAD-ME2	NAD-dependent malic enzyme 2	GO:0004470(malic enzyme activity);GO:0004471(malate dehydrogenase(decarboxylating)(NAD+) activity);GO:0006108(malate metabolic process);GO:0051287(NAD binding);GO:0055114(oxidation-reduction process)	ko00620(Pyruvate metabolism);ko00710(Carbon fixation in photosynthetic organisms)	947	968	959	0.700521	6.5	.(((-((((..((((((((((((&))))))))))))--)))).))).	CGGU-AGUCGAAUCCUUGGCUUA&UAAGCCAAGGAU--GACUUGCCU	0	0	NA	NA	NA	1	14.9194	4	0.882239	Output/DS2/cleaveLand_result/t_plot/aof-miR169b_arahy.Tifrunner.gnm2.ann1.4G7KVK.1_959_TPlot.pdf	0	14.9194	-Inf	down	0.0001122	0.000135089
aof-miR169b	arahy.Tifrunner.gnm2.ann1.7ID4BS.1	arahy.Tifrunner.gnm2.ann1.7ID4BS	CALS10	callose synthase 5	GO:0006075((1->3)-beta-D-glucan biosynthetic process);GO:0016020(membrane)	NA	4640	4663	4654	0.653646	6.5	.((-(((....((((((((((((((&))))))))))))))----))).)).	UGG-AAGUGUUUCAUCCUUGGCUUG&UAAGCCAAGGAUGA----CUUGCCU	0	0	NA	NA	NA	1	14.9194	4	0.996831	Output/DS2/cleaveLand_result/t_plot/aof-miR169b_arahy.Tifrunner.gnm2.ann1.7ID4BS.1_4654_TPlot.pdf	0	14.9194	-Inf	down	0.0001122	0.000135089
aof-miR169b	arahy.Tifrunner.gnm2.ann1.7ID4BS.2	arahy.Tifrunner.gnm2.ann1.7ID4BS	CALS10	callose synthase 5	GO:0006075((1->3)-beta-D-glucan biosynthetic process);GO:0016020(membrane)	NA	4547	4570	4561	0.653646	6.5	.((-(((....((((((((((((((&))))))))))))))----))).)).	UGG-AAGUGUUUCAUCCUUGGCUUG&UAAGCCAAGGAUGA----CUUGCCU	0	0	NA	NA	NA	1	14.9194	4	0.996316	Output/DS2/cleaveLand_result/t_plot/aof-miR169b_arahy.Tifrunner.gnm2.ann1.7ID4BS.2_4561_TPlot.pdf	0	14.9194	-Inf	down	0.0001122	0.000135089
aof-miR169b	arahy.Tifrunner.gnm2.ann1.AU34HA.1	arahy.Tifrunner.gnm2.ann1.AU34HA	-	rhodanese/cell cycle control phosphatase superfamily protein	NA	NA	660	679	670	0.6875	6	((((-(((.((.(((((((((&))))))))).)).))).))))	GGGC-AGUGGUGCUUGGCUUG&UAAGCCAAGGAUGACUUGCCU	2	38.5721	2	0.846789	Output/DS1/cleaveLand_result/t_plot/aof-miR169b_arahy.Tifrunner.gnm2.ann1.AU34HA.1_670_TPlot.pdf	2	29.8387	3	0.601163	Output/DS2/cleaveLand_result/t_plot/aof-miR169b_arahy.Tifrunner.gnm2.ann1.AU34HA.1_670_TPlot.pdf	38.5721	29.8387	0.370371	up	0.29101	0.309815
aof-miR169b	arahy.Tifrunner.gnm2.ann1.AU34HA.2	arahy.Tifrunner.gnm2.ann1.AU34HA	-	rhodanese/cell cycle control phosphatase superfamily protein	NA	NA	660	679	670	0.6875	6	((((-(((.((.(((((((((&))))))))).)).))).))))	GGGC-AGUGGUGCUUGGCUUG&UAAGCCAAGGAUGACUUGCCU	0	0	NA	NA	NA	2	29.8387	3	0.59748	Output/DS2/cleaveLand_result/t_plot/aof-miR169b_arahy.Tifrunner.gnm2.ann1.AU34HA.2_670_TPlot.pdf	0	29.8387	-Inf	down	4.6941e-08	1.33078e-07
aof-miR169b	arahy.Tifrunner.gnm2.ann1.BW67JI.3	arahy.Tifrunner.gnm2.ann1.BW67JI	CALS10	callose synthase 5	GO:0006075((1->3)-beta-D-glucan biosynthetic process);GO:0016020(membrane)	NA	4463	4486	4477	0.653646	6.5	.((-(((....((((((((((((((&))))))))))))))----))).)).	UGG-AAGUGUUUCAUCCUUGGCUUG&UAAGCCAAGGAUGA----CUUGCCU	0	0	NA	NA	NA	1	14.9194	4	0.995845	Output/DS2/cleaveLand_result/t_plot/aof-miR169b_arahy.Tifrunner.gnm2.ann1.BW67JI.3_4477_TPlot.pdf	0	14.9194	-Inf	down	0.0001122	0.000135089
aof-miR169b	arahy.Tifrunner.gnm2.ann1.F45QZ4.1	arahy.Tifrunner.gnm2.ann1.F45QZ4	-	acyl-CoA synthetase 5	GO:0003824(catalytic activity);GO:0008152(metabolic process)	NA	1648	1668	1658	0.695312	6.5	(((((((((-((((((.((((.&.))))-)))))).)))))))))	GGGUGAGUC-UCCUUGUGCUUU&UAAGC-CAAGGAUGACUUGCCU	1	19.286	4	0.941803	Output/DS1/cleaveLand_result/t_plot/aof-miR169b_arahy.Tifrunner.gnm2.ann1.F45QZ4.1_1658_TPlot.pdf	2	29.8387	3	0.537972	Output/DS2/cleaveLand_result/t_plot/aof-miR169b_arahy.Tifrunner.gnm2.ann1.F45QZ4.1_1658_TPlot.pdf	19.286	29.8387	-0.629629	down	0.13216	0.14423
aof-miR169b	arahy.Tifrunner.gnm2.ann1.G7GJBK.1	arahy.Tifrunner.gnm2.ann1.G7GJBK	CG1	zinc finger CCCH domain-containing protein 16 isoform X2 [Glycine max]	GO:0046872(metal ion binding)	ko03013(RNA transport)	1094	1114	1104	0.65625	6	..((-((((((((.(((((((.&.)))))))-)))))))).))..	CAGC-AGUCAUCCUUUGGCUUC&UAAGCCAA-GGAUGACUUGCCU	1	19.286	4	0.995988	Output/DS1/cleaveLand_result/t_plot/aof-miR169b_arahy.Tifrunner.gnm2.ann1.G7GJBK.1_1104_TPlot.pdf	1	14.9194	4	0.992634	Output/DS2/cleaveLand_result/t_plot/aof-miR169b_arahy.Tifrunner.gnm2.ann1.G7GJBK.1_1104_TPlot.pdf	19.286	14.9194	0.370371	up	0.45529	0.462821
aof-miR169b	arahy.Tifrunner.gnm2.ann1.HCE13Z.4	arahy.Tifrunner.gnm2.ann1.HCE13Z	POD1	protein POLLEN DEFECTIVE IN GUIDANCE 1-like isoform X1 [Glycine max]	NA	NA	1480	1500	1491	0.655729	6	((((((...((((((((((((&))))))))))))...))))))	AGGCAGAGGGUCCUUGGUUUG&UAAGCCAAGGAUGACUUGCCU	0	0	NA	NA	NA	1	14.9194	4	0.995717	Output/DS2/cleaveLand_result/t_plot/aof-miR169b_arahy.Tifrunner.gnm2.ann1.HCE13Z.4_1491_TPlot.pdf	0	14.9194	-Inf	down	0.0001122	0.000135089
aof-miR169b	arahy.Tifrunner.gnm2.ann1.K2TKXN.1	arahy.Tifrunner.gnm2.ann1.K2TKXN	FTSHI1	ATP-dependent zinc metalloprotease FTSH protein	GO:0000166(nucleotide binding);GO:0004222(metalloendopeptidase activity);GO:0005524(ATP binding);GO:0006508(proteolysis);GO:0017111(nucleoside-triphosphatase activity)	NA	2599	2619	2611	0.679688	5.5	..((((((.(((((-(((((((&))))))).)))))-))))))..	UUGCAAGUGCAUCC-UGGCUUG&UAAGCCAAGGAUG-ACUUGCCU	4	77.1441	2	0.882177	Output/DS1/cleaveLand_result/t_plot/aof-miR169b_arahy.Tifrunner.gnm2.ann1.K2TKXN.1_2611_TPlot.pdf	0	0	NA	NA	NA	77.1441	0	Inf	up	1.5869e-18	2.23416e-17
aof-miR169b	arahy.Tifrunner.gnm2.ann1.K8VWCH.1	arahy.Tifrunner.gnm2.ann1.K8VWCH	NFYA3	CCAAT-binding transcription factor	GO:0003677(DNA binding);GO:0003700(sequence-specific DNA binding transcription factor activity);GO:0016602(CCAAT-binding factor complex)	NA	1128	1148	1139	0.848958	2	.(((((.((((((((((((((&)))))))))))))).))))).	UGGCAAAUCAUCCUUGGCUUA&UAAGCCAAGGAUGACUUGCCU	4	77.1441	1	0.00145198	Output/DS1/cleaveLand_result/t_plot/aof-miR169b_arahy.Tifrunner.gnm2.ann1.K8VWCH.1_1139_TPlot.pdf	0	0	NA	NA	NA	77.1441	0	Inf	up	1.5869e-18	2.23416e-17
aof-miR169b	arahy.Tifrunner.gnm2.ann1.NM7RU6.2	arahy.Tifrunner.gnm2.ann1.NM7RU6	-	NAD-dependent malic enzyme 2	GO:0004470(malic enzyme activity);GO:0004471(malate dehydrogenase(decarboxylating)(NAD+) activity);GO:0006108(malate metabolic process);GO:0051287(NAD binding);GO:0055114(oxidation-reduction process)	NA	936	957	948	0.700521	6.5	.(((-((((..((((((((((((&))))))))))))--)))).))).	CGGU-AGUCGAAUCCUUGGCUUA&UAAGCCAAGGAU--GACUUGCCU	0	0	NA	NA	NA	1	14.9194	4	0.895609	Output/DS2/cleaveLand_result/t_plot/aof-miR169b_arahy.Tifrunner.gnm2.ann1.NM7RU6.2_948_TPlot.pdf	0	14.9194	-Inf	down	0.0001122	0.000135089
aof-miR169b	arahy.Tifrunner.gnm2.ann1.NM7RU6.3	arahy.Tifrunner.gnm2.ann1.NM7RU6	-	NAD-dependent malic enzyme 2	GO:0004470(malic enzyme activity);GO:0004471(malate dehydrogenase(decarboxylating)(NAD+) activity);GO:0006108(malate metabolic process);GO:0051287(NAD binding);GO:0055114(oxidation-reduction process)	NA	936	957	948	0.700521	6.5	.(((-((((..((((((((((((&))))))))))))--)))).))).	CGGU-AGUCGAAUCCUUGGCUUA&UAAGCCAAGGAU--GACUUGCCU	1	19.286	4	0.906513	Output/DS1/cleaveLand_result/t_plot/aof-miR169b_arahy.Tifrunner.gnm2.ann1.NM7RU6.3_948_TPlot.pdf	0	0	NA	NA	NA	19.286	0	Inf	up	1.1252e-05	1.82352e-05
aof-miR169b	arahy.Tifrunner.gnm2.ann1.R3AU9F.1	arahy.Tifrunner.gnm2.ann1.R3AU9F	-	rhodanese/cell cycle control phosphatase superfamily protein	NA	NA	774	793	784	0.6875	6	((((-(((.((.(((((((((&))))))))).)).))).))))	GGGC-AGUGGUGCUUGGCUUG&UAAGCCAAGGAUGACUUGCCU	1	19.286	4	0.963771	Output/DS1/cleaveLand_result/t_plot/aof-miR169b_arahy.Tifrunner.gnm2.ann1.R3AU9F.1_784_TPlot.pdf	1	14.9194	4	0.947794	Output/DS2/cleaveLand_result/t_plot/aof-miR169b_arahy.Tifrunner.gnm2.ann1.R3AU9F.1_784_TPlot.pdf	19.286	14.9194	0.370371	up	0.45529	0.462821
aof-miR169b	arahy.Tifrunner.gnm2.ann1.R7WU7D.1	arahy.Tifrunner.gnm2.ann1.R7WU7D	AAE7	acyl-CoA synthetase 5	GO:0003824(catalytic activity);GO:0008152(metabolic process)	NA	1652	1672	1662	0.695312	6.5	(((((((((-((((((.((((.&.))))-)))))).)))))))))	GGGUGAGUC-UCCUUGUGCUUU&UAAGC-CAAGGAUGACUUGCCU	1	19.286	4	0.950866	Output/DS1/cleaveLand_result/t_plot/aof-miR169b_arahy.Tifrunner.gnm2.ann1.R7WU7D.1_1662_TPlot.pdf	8	119.355	2	0.805811	Output/DS2/cleaveLand_result/t_plot/aof-miR169b_arahy.Tifrunner.gnm2.ann1.R7WU7D.1_1662_TPlot.pdf	19.286	119.355	-2.62963	down	1.9122e-17	2.36783e-16
aof-miR169b	arahy.Tifrunner.gnm2.ann1.X5FAHR.1	arahy.Tifrunner.gnm2.ann1.X5FAHR	TIR1	protein TRANSPORT INHIBITOR RESPONSE 1-like isoform X1 [Glycine max]	GO:0005515(protein binding)	ko04075(Plant hormone signal transduction)	574	597	588	0.760417	6	.(((((((...(((((((((((((&)))))))))))))---))))))).	UGGCGGGUGCGUAUCCUUGGCUUG&UAAGCCAAGGAUG---ACUUGCCU	0	0	NA	NA	NA	2	29.8387	3	0.241005	Output/DS2/cleaveLand_result/t_plot/aof-miR169b_arahy.Tifrunner.gnm2.ann1.X5FAHR.1_588_TPlot.pdf	0	29.8387	-Inf	down	4.6941e-08	1.33078e-07
aof-miR393a	arahy.Tifrunner.gnm2.ann1.3X0QME.1	arahy.Tifrunner.gnm2.ann1.3X0QME	AFB2	transport inhibitor response 1-like protein-like [Glycine max]	GO:0005515(protein binding)	ko04075(Plant hormone signal transduction)	2580	2601	2592	0.914062	1	(((.((((((((((((((((((&)))))))))))))))))).)))	GAAACAAUGCGAUCCCUUUGGA&UCCAAAGGGAUCGCAUUGAUUC	1421	27405.5	0	0.000279834	Output/DS1/cleaveLand_result/t_plot/aof-miR393a_arahy.Tifrunner.gnm2.ann1.3X0QME.1_2592_TPlot.pdf	1188	17724.2	0	0.00030145	Output/DS2/cleaveLand_result/t_plot/aof-miR393a_arahy.Tifrunner.gnm2.ann1.3X0QME.1_2592_TPlot.pdf	27405.5	17724.2	0.628742	up	0	0
aof-miR393a	arahy.Tifrunner.gnm2.ann1.9IV7G6.1	arahy.Tifrunner.gnm2.ann1.9IV7G6	-	Glycine dehydrogenase decarboxylating protein	GO:0003824(catalytic activity);GO:0004375(glycine dehydrogenase(decarboxylating) activity);GO:0006544(glycine metabolic process);GO:0006546(glycine catabolic process);GO:0030170(pyridoxal phosphate binding);GO:0055114(oxidation-reduction process)	NA	1830	1850	1840	0.677083	5.5	(((((--(((((((((((.((((&))))-)))))))))))..)))))	GAGUC--UGCGAUUCCUUCUGGA&UCCA-AAGGGAUCGCAUUGAUUC	2	38.5721	3	0.36633	Output/DS1/cleaveLand_result/t_plot/aof-miR393a_arahy.Tifrunner.gnm2.ann1.9IV7G6.1_1840_TPlot.pdf	1	14.9194	4	0.850143	Output/DS2/cleaveLand_result/t_plot/aof-miR393a_arahy.Tifrunner.gnm2.ann1.9IV7G6.1_1840_TPlot.pdf	38.5721	14.9194	1.37037	up	0.0012206	0.00142858
aof-miR393a	arahy.Tifrunner.gnm2.ann1.C3G91V.1	arahy.Tifrunner.gnm2.ann1.C3G91V	GDI1	RAB GDP dissociation inhibitor 2	GO:0005093(Rab GDP-dissociation inhibitor activity);GO:0015031(protein transport)	NA	349	371	362	0.6875	6	((((.((((((((((.(((((((&))))))).))))))))))-))))	GAGUACGAUGUGAUCGUUUUGGG&UCCAAAGGGAUCGCAUUG-AUUC	2	38.5721	3	0.298716	Output/DS1/cleaveLand_result/t_plot/aof-miR393a_arahy.Tifrunner.gnm2.ann1.C3G91V.1_362_TPlot.pdf	0	0	NA	NA	NA	38.5721	0	Inf	up	5.2749e-10	2.00681e-09
aof-miR393a	arahy.Tifrunner.gnm2.ann1.NN0MCR.2	arahy.Tifrunner.gnm2.ann1.NN0MCR	TIR1	transport inhibitor response 1-like protein-like [Glycine max]	GO:0005515(protein binding)	ko04075(Plant hormone signal transduction)	1666	1687	1678	0.661458	7	(((((((((.((((.((.((((&)))).)).)))).)))))))))	GAGUCGAUGAGGUCGCUGUGGA&UCCAAAGGGAUCGCAUUGAUUC	0	0	NA	NA	NA	1	14.9194	4	0.898707	Output/DS2/cleaveLand_result/t_plot/aof-miR393a_arahy.Tifrunner.gnm2.ann1.NN0MCR.2_1678_TPlot.pdf	0	14.9194	-Inf	down	0.0001122	0.000135089
aof-miR393a	arahy.Tifrunner.gnm2.ann1.Y9S2IA.1	arahy.Tifrunner.gnm2.ann1.Y9S2IA	AFB2	transport inhibitor response 1-like protein-like [Glycine max]	GO:0005515(protein binding)	ko04075(Plant hormone signal transduction)	2598	2619	2610	0.914062	1	(((.((((((((((((((((((&)))))))))))))))))).)))	GAAACAAUGCGAUCCCUUUGGA&UCCAAAGGGAUCGCAUUGAUUC	1153	22236.8	0	0.00055959	Output/DS1/cleaveLand_result/t_plot/aof-miR393a_arahy.Tifrunner.gnm2.ann1.Y9S2IA.1_2610_TPlot.pdf	887	13233.5	0	0.000602808	Output/DS2/cleaveLand_result/t_plot/aof-miR393a_arahy.Tifrunner.gnm2.ann1.Y9S2IA.1_2610_TPlot.pdf	22236.8	13233.5	0.748757	up	0	0
aof-miR393a	arahy.Tifrunner.gnm2.ann1.ZE2ILJ.1	arahy.Tifrunner.gnm2.ann1.ZE2ILJ	TIR1	protein TRANSPORT INHIBITOR RESPONSE 1-like isoform X3 [Glycine max]	GO:0005515(protein binding)	ko04075(Plant hormone signal transduction)	1642	1663	1654	0.653646	7	(((((((((.((((.((.((((&)))).)).)))).)))))))))	GAGUCGAUGAGGUCGCUGUGGA&UCCAAAGGGAUCGCAUUGAUUC	0	0	NA	NA	NA	1	14.9194	4	0.935537	Output/DS2/cleaveLand_result/t_plot/aof-miR393a_arahy.Tifrunner.gnm2.ann1.ZE2ILJ.1_1654_TPlot.pdf	0	14.9194	-Inf	down	0.0001122	0.000135089
aof-miR393a	arahy.Tifrunner.gnm2.ann1.ZE2ILJ.3	arahy.Tifrunner.gnm2.ann1.ZE2ILJ	TIR1	protein TRANSPORT INHIBITOR RESPONSE 1-like isoform X3 [Glycine max]	GO:0005515(protein binding)	ko04075(Plant hormone signal transduction)	1730	1751	1742	0.653646	7	(((((((((.((((.((.((((&)))).)).)))).)))))))))	GAGUCGAUGAGGUCGCUGUGGA&UCCAAAGGGAUCGCAUUGAUUC	0	0	NA	NA	NA	1	14.9194	4	0.929439	Output/DS2/cleaveLand_result/t_plot/aof-miR393a_arahy.Tifrunner.gnm2.ann1.ZE2ILJ.3_1742_TPlot.pdf	0	14.9194	-Inf	down	0.0001122	0.000135089
aof-miR5139b	arahy.Tifrunner.gnm2.ann1.4XS3FZ.1	arahy.Tifrunner.gnm2.ann1.4XS3FZ	ERF1A	ethylene-responsive transcription factor 1A-like [Glycine max]	GO:0003677(DNA binding);GO:0003700(sequence-specific DNA binding transcription factor activity)	NA	755	774	765	0.663239	5.5	(((((.(((-((((((((((.&.)))))))))).))).)))))	UGGUGACAG-GUCAGGUUGAG&AUCAACCUGGCUCUGAUACCA	1	19.286	4	0.985477	Output/DS1/cleaveLand_result/t_plot/aof-miR5139b_arahy.Tifrunner.gnm2.ann1.4XS3FZ.1_765_TPlot.pdf	1	14.9194	4	0.976856	Output/DS2/cleaveLand_result/t_plot/aof-miR5139b_arahy.Tifrunner.gnm2.ann1.4XS3FZ.1_765_TPlot.pdf	19.286	14.9194	0.370371	up	0.45529	0.462821
aof-miR5139b	arahy.Tifrunner.gnm2.ann1.5I7RSC.1	arahy.Tifrunner.gnm2.ann1.5I7RSC	CEL1	endoglucanase 8-like [Glycine max]	GO:0003824(catalytic activity);GO:0005975(carbohydrate metabolic process)	ko00500(Starch and sucrose metabolism)	2661	2680	2670	0.686375	6.5	(((--(((((((((.(((((((&)))))))-)))))))))..)))	UGG--UCGGAGCCGUGGUUGGU&AUCAACC-UGGCUCUGAUACCA	3	57.8581	2	0.821981	Output/DS1/cleaveLand_result/t_plot/aof-miR5139b_arahy.Tifrunner.gnm2.ann1.5I7RSC.1_2670_TPlot.pdf	0	0	NA	NA	NA	57.8581	0	Inf	up	2.8149e-14	2.06278e-13
aof-miR5139b	arahy.Tifrunner.gnm2.ann1.6WF1IF.1	arahy.Tifrunner.gnm2.ann1.6WF1IF	-	Unknown protein	NA	NA	141	162	153	0.655527	6.5	(((((...(((((.((((((((&)))))))).)))))-..)))))	UGGUGAAGAGAGUGAGGUUGAU&AUCAACCUGGCUCU-GAUACCA	1	19.286	4	0.992867	Output/DS1/cleaveLand_result/t_plot/aof-miR5139b_arahy.Tifrunner.gnm2.ann1.6WF1IF.1_153_TPlot.pdf	0	0	NA	NA	NA	19.286	0	Inf	up	1.1252e-05	1.82352e-05
aof-miR5139b	arahy.Tifrunner.gnm2.ann1.AKP9LA.1	arahy.Tifrunner.gnm2.ann1.AKP9LA	SYN4	sister chromatid cohesion 1 protein 1-like isoform X2 [Glycine max]	GO:0000228(nuclear chromosome);GO:0005515(protein binding)	NA	395	415	406	0.691517	6.5	.(((.((((((((((((.(((&))).)))))))))))).))).	CGGUUUCGGAGCUGGGUCGAU&AUCAACCUGGCUCUGAUACCA	1	19.286	4	0.952502	Output/DS1/cleaveLand_result/t_plot/aof-miR5139b_arahy.Tifrunner.gnm2.ann1.AKP9LA.1_406_TPlot.pdf	0	0	NA	NA	NA	19.286	0	Inf	up	1.1252e-05	1.82352e-05
aof-miR5139b	arahy.Tifrunner.gnm2.ann1.BR1VS7.1	arahy.Tifrunner.gnm2.ann1.BR1VS7	-	Phosphoglycerate mutase family protein	NA	NA	517	535	526	0.667866	5.5	(((..--(((((((((((((.&.)))))))))))))....)))	UGGCU--GGAGCCAGGUUGAC&AUCAACCUGGCUCUGAUACCA	3	57.8581	2	0.890694	Output/DS1/cleaveLand_result/t_plot/aof-miR5139b_arahy.Tifrunner.gnm2.ann1.BR1VS7.1_526_TPlot.pdf	0	0	NA	NA	NA	57.8581	0	Inf	up	2.8149e-14	2.06278e-13
aof-miR5139b	arahy.Tifrunner.gnm2.ann1.CPS2RS.1	arahy.Tifrunner.gnm2.ann1.CPS2RS	CS4	jasmonic acid carboxyl methyltransferase	GO:0008168(methyltransferase activity)	NA	731	753	742	0.701799	6	((((.(((((((.(.(((((((.&.)))))))-)-))))))).))))	UGGUCUCAGAGCACAAGGUUGAG&AUCAACCU-G-GCUCUGAUACCA	0	0	NA	NA	NA	1	14.9194	4	0.867157	Output/DS2/cleaveLand_result/t_plot/aof-miR5139b_arahy.Tifrunner.gnm2.ann1.CPS2RS.1_742_TPlot.pdf	0	14.9194	-Inf	down	0.0001122	0.000135089
aof-miR5139b	arahy.Tifrunner.gnm2.ann1.IC24VR.1	arahy.Tifrunner.gnm2.ann1.IC24VR	-	uncharacterized protein LOC100818172 isoform X1 [Glycine max]	NA	NA	7983	8001	7993	0.650386	6.5	.((((-(((((-((((((((.&.)))))))).))))).)))).	GGGUG-CAGGG-CAGGUUGAG&AUCAACCUGGCUCUGAUACCA	4	77.1441	2	0.959557	Output/DS1/cleaveLand_result/t_plot/aof-miR5139b_arahy.Tifrunner.gnm2.ann1.IC24VR.1_7993_TPlot.pdf	3	44.7581	2	0.957103	Output/DS2/cleaveLand_result/t_plot/aof-miR5139b_arahy.Tifrunner.gnm2.ann1.IC24VR.1_7993_TPlot.pdf	77.1441	44.7581	0.785408	up	0.0033532	0.003818
aof-miR5139b	arahy.Tifrunner.gnm2.ann1.J4U887.1	arahy.Tifrunner.gnm2.ann1.J4U887	-	ATP sulfurylase 1	GO:0000103(sulfate assimilation);GO:0004781(sulfate adenylyltransferase(ATP) activity)	NA	575	595	586	0.688946	7	...((((((((((((((.((.&.)).))))))))))))))...	CUUUGUCGGAGCCAGGUCGAG&AUCAACCUGGCUCUGAUACCA	0	0	NA	NA	NA	1	14.9194	4	0.935537	Output/DS2/cleaveLand_result/t_plot/aof-miR5139b_arahy.Tifrunner.gnm2.ann1.J4U887.1_586_TPlot.pdf	0	14.9194	-Inf	down	0.0001122	0.000135089
aof-miR5139b	arahy.Tifrunner.gnm2.ann1.KUZ5B2.1	arahy.Tifrunner.gnm2.ann1.KUZ5B2	-	Thioredoxin superfamily protein	GO:0006662(glycerol ether metabolic process);GO:0015035(protein disulfide oxidoreductase activity);GO:0045454(cell redox homeostasis)	NA	838	857	849	0.652442	6	(((...((((((((((-((((&)))).))))))))))...)))	UGGCAACAGAGCCGGG-UGAU&AUCAACCUGGCUCUGAUACCA	2	38.5721	3	0.705903	Output/DS1/cleaveLand_result/t_plot/aof-miR5139b_arahy.Tifrunner.gnm2.ann1.KUZ5B2.1_849_TPlot.pdf	1	14.9194	4	0.993852	Output/DS2/cleaveLand_result/t_plot/aof-miR5139b_arahy.Tifrunner.gnm2.ann1.KUZ5B2.1_849_TPlot.pdf	38.5721	14.9194	1.37037	up	0.0012206	0.00142858
aof-miR5139b	arahy.Tifrunner.gnm2.ann1.RBIZ8B.1	arahy.Tifrunner.gnm2.ann1.RBIZ8B	SYN4	sister chromatid cohesion 1 protein 4	GO:0000228(nuclear chromosome);GO:0005515(protein binding)	NA	395	415	406	0.691517	6.5	.(((.((((((((((((.(((&))).)))))))))))).))).	CGGUUUCGGAGCUGGGUCGAU&AUCAACCUGGCUCUGAUACCA	2	38.5721	2	0.804475	Output/DS1/cleaveLand_result/t_plot/aof-miR5139b_arahy.Tifrunner.gnm2.ann1.RBIZ8B.1_406_TPlot.pdf	0	0	NA	NA	NA	38.5721	0	Inf	up	5.2749e-10	2.00681e-09
aof-miR5139b	arahy.Tifrunner.gnm2.ann1.TDMJ0N.1	arahy.Tifrunner.gnm2.ann1.TDMJ0N	-	uncharacterized protein LOC100818172 isoform X1 [Glycine max]	NA	NA	7990	8008	8000	0.650386	6.5	.((((-(((((-((((((((.&.)))))))).))))).)))).	GGGUG-CAGGG-CAGGUUGAG&AUCAACCUGGCUCUGAUACCA	2	38.5721	2	0.963862	Output/DS1/cleaveLand_result/t_plot/aof-miR5139b_arahy.Tifrunner.gnm2.ann1.TDMJ0N.1_8000_TPlot.pdf	4	59.6774	2	0.96159	Output/DS2/cleaveLand_result/t_plot/aof-miR5139b_arahy.Tifrunner.gnm2.ann1.TDMJ0N.1_8000_TPlot.pdf	38.5721	59.6774	-0.629629	down	0.033229	0.0373661
aof-miR5139b	arahy.Tifrunner.gnm2.ann1.WN4J7U.1	arahy.Tifrunner.gnm2.ann1.WN4J7U	-	uncharacterized protein LOC100782706 isoform X1 [Glycine max]	NA	NA	1376	1397	1388	0.70437	7	.((-(((((((..(((((((((.&.)))))))))--))))))).)).	AGG-AUCAGAGGACCAGGUUGAG&AUCAACCUGG--CUCUGAUACCA	1	19.286	4	0.877432	Output/DS1/cleaveLand_result/t_plot/aof-miR5139b_arahy.Tifrunner.gnm2.ann1.WN4J7U.1_1388_TPlot.pdf	0	0	NA	NA	NA	19.286	0	Inf	up	1.1252e-05	1.82352e-05
aof-miR5139b	arahy.Tifrunner.gnm2.ann1.Z70S0B.2	arahy.Tifrunner.gnm2.ann1.Z70S0B	LIG1	DNA ligase 1	GO:0003677(DNA binding);GO:0003909(DNA ligase activity);GO:0003910(DNA ligase(ATP) activity);GO:0005524(ATP binding);GO:0006260(DNA replication);GO:0006281(DNA repair);GO:0006310(DNA recombination);GO:0051103(DNA ligation involved in DNA repair)	ko03030(DNA replication);ko03410(Base excision repair);ko03420(Nucleotide excision repair);ko03430(Mismatch repair)	847	867	858	0.676093	7	..((((((((((.(((.((((&)))).))).))))))))))..	CAGUAUCAGGGCGAGGGUGAU&AUCAACCUGGCUCUGAUACCA	1	19.286	4	0.974177	Output/DS1/cleaveLand_result/t_plot/aof-miR5139b_arahy.Tifrunner.gnm2.ann1.Z70S0B.2_858_TPlot.pdf	0	0	NA	NA	NA	19.286	0	Inf	up	1.1252e-05	1.82352e-05
aof-miR5139b	arahy.Tifrunner.gnm2.ann1.ZW7540.1	arahy.Tifrunner.gnm2.ann1.ZW7540	-	ethylene-responsive transcription factor 1A-like [Glycine max]	GO:0003677(DNA binding);GO:0003700(sequence-specific DNA binding transcription factor activity)	NA	755	774	765	0.663239	5.5	(((((.(((-((((((((((.&.)))))))))).))).)))))	UGGUGACAG-GUCAGGUUGAG&AUCAACCUGGCUCUGAUACCA	6	115.716	2	0.915941	Output/DS1/cleaveLand_result/t_plot/aof-miR5139b_arahy.Tifrunner.gnm2.ann1.ZW7540.1_765_TPlot.pdf	1	14.9194	4	0.981257	Output/DS2/cleaveLand_result/t_plot/aof-miR5139b_arahy.Tifrunner.gnm2.ann1.ZW7540.1_765_TPlot.pdf	115.716	14.9194	2.95533	up	1.1526e-18	1.88026e-17
aqc-miR159	arahy.Tifrunner.gnm2.ann1.4RT16T.2	arahy.Tifrunner.gnm2.ann1.4RT16T	GAM1	MYB transcription factor MYB98 [Glycine max]	GO:0003677(DNA binding);GO:0003682(chromatin binding)	NA	1721	1741	1732	0.845361	3.5	((((((((((((((.(((((.&.))))).))))))))))))))	UGGAGCUCCCUUCACUCCAAU&UUUGGACUGAAGGGAGCUCUA	7	135.002	0	0.000279834	Output/DS1/cleaveLand_result/t_plot/aqc-miR159_arahy.Tifrunner.gnm2.ann1.4RT16T.2_1732_TPlot.pdf	24	358.065	0	0.00030145	Output/DS2/cleaveLand_result/t_plot/aqc-miR159_arahy.Tifrunner.gnm2.ann1.4RT16T.2_1732_TPlot.pdf	135.002	358.065	-1.40724	down	9.4914e-24	2.1917e-22
aqc-miR159	arahy.Tifrunner.gnm2.ann1.4W5VYJ.1	arahy.Tifrunner.gnm2.ann1.4W5VYJ	wdr82-b	WD repeat-containing protein 5-like [Glycine max]	GO:0005515(protein binding)	ko03015(mRNA surveillance pathway)	1074	1095	1086	0.796392	3.5	(((.((((((((((((((((((&))))))))))))))))))-)))	UAGAAGCUUCUUUCAGUCCAGA&UUUGGACUGAAGGGAGCU-CUA	2	38.5721	2	0.186454	Output/DS1/cleaveLand_result/t_plot/aqc-miR159_arahy.Tifrunner.gnm2.ann1.4W5VYJ.1_1086_TPlot.pdf	2	29.8387	2	0.183366	Output/DS2/cleaveLand_result/t_plot/aqc-miR159_arahy.Tifrunner.gnm2.ann1.4W5VYJ.1_1086_TPlot.pdf	38.5721	29.8387	0.370371	up	0.29101	0.309815
aqc-miR159	arahy.Tifrunner.gnm2.ann1.MYH7VN.1	arahy.Tifrunner.gnm2.ann1.MYH7VN	GAM1	MYB transcription factor MYB64 [Glycine max]	GO:0003677(DNA binding);GO:0003682(chromatin binding)	NA	1047	1067	1058	0.845361	3.5	((((((((((((((.(((((.&.))))).))))))))))))))	UGGAGCUCCCUUCACUCCAAU&UUUGGACUGAAGGGAGCUCUA	0	0	NA	NA	NA	1	14.9194	4	0.0584768	Output/DS2/cleaveLand_result/t_plot/aqc-miR159_arahy.Tifrunner.gnm2.ann1.MYH7VN.1_1058_TPlot.pdf	0	14.9194	-Inf	down	0.0001122	0.000135089
aqc-miR159	arahy.Tifrunner.gnm2.ann1.PEX4VV.1	arahy.Tifrunner.gnm2.ann1.PEX4VV	RPS16	filament-like plant protein 7-like isoform X2 [Glycine max]	NA	ko03010(Ribosome)	1975	1995	1986	0.685567	6	...((((((((((.(((((((&))))))).))))))))))...	UUUGGCUCUCUUCUGUCCAAA&UUUGGACUGAAGGGAGCUCUA	0	0	NA	NA	NA	4	59.6774	2	0.899928	Output/DS2/cleaveLand_result/t_plot/aqc-miR159_arahy.Tifrunner.gnm2.ann1.PEX4VV.1_1986_TPlot.pdf	0	59.6774	-Inf	down	1.1165e-14	1.0628e-13
aqc-miR159	arahy.Tifrunner.gnm2.ann1.Q7TVYL.1	arahy.Tifrunner.gnm2.ann1.Q7TVYL	PAP13	Plastid-lipid associated protein PAP / fibrillin family protein	GO:0005198(structural molecule activity);GO:0009507(chloroplast)	NA	413	432	424	0.713918	4.5	((((((.((((((((-(((((&))))).)))))))).))))))	UGGAGCGCCUUUCAG-CCAAA&UUUGGACUGAAGGGAGCUCUA	1	19.286	4	0.921072	Output/DS1/cleaveLand_result/t_plot/aqc-miR159_arahy.Tifrunner.gnm2.ann1.Q7TVYL.1_424_TPlot.pdf	0	0	NA	NA	NA	19.286	0	Inf	up	1.1252e-05	1.82352e-05
aqc-miR159	arahy.Tifrunner.gnm2.ann1.W65EFT.2	arahy.Tifrunner.gnm2.ann1.W65EFT	wdr82-b	WD repeat-containing protein 5-like [Glycine max]	GO:0005515(protein binding)	ko03015(mRNA surveillance pathway)	1047	1068	1059	0.796392	3.5	(((.((((((((((((((((((&))))))))))))))))))-)))	UAGAAGCUUCUUUCAGUCCAGA&UUUGGACUGAAGGGAGCU-CUA	0	0	NA	NA	NA	1	14.9194	4	0.2375	Output/DS2/cleaveLand_result/t_plot/aqc-miR159_arahy.Tifrunner.gnm2.ann1.W65EFT.2_1059_TPlot.pdf	0	14.9194	-Inf	down	0.0001122	0.000135089
aqc-miR159	arahy.Tifrunner.gnm2.ann1.YX4B4M.1	arahy.Tifrunner.gnm2.ann1.YX4B4M	TOC64	amidase 1-like isoform X1 [Glycine max]	GO:0005515(protein binding)	ko00330(Arginine and proline metabolism);ko00360(Phenylalanine metabolism);ko00380(Tryptophan metabolism)	910	928	920	0.662371	6.5	.(((((((((--(((((((((&)))))))))..))))))))).	AAGAGCUCUC--CAGUCUAAA&UUUGGACUGAAGGGAGCUCUA	0	0	NA	NA	NA	1	14.9194	4	0.995021	Output/DS2/cleaveLand_result/t_plot/aqc-miR159_arahy.Tifrunner.gnm2.ann1.YX4B4M.1_920_TPlot.pdf	0	14.9194	-Inf	down	0.0001122	0.000135089
aqc-miR167	arahy.Tifrunner.gnm2.ann1.2W1XFU.1	arahy.Tifrunner.gnm2.ann1.2W1XFU	3PCR	protochlorophyllide oxidoreductase A	GO:0008152(metabolic process);GO:0016491(oxidoreductase activity);GO:0016630(protochlorophyllide reductase activity);GO:0055114(oxidation-reduction process)	ko00860(Porphyrin and chlorophyll metabolism)	854	873	864	0.696658	5.5	.(((-(.((((((((((((((&)))))))))))))).).))).	GGGA-CUUGCUGGUGGCUUGA&UCAAGCUGCCAGCAUGAUCUA	2	38.5721	3	0.47508	Output/DS1/cleaveLand_result/t_plot/aqc-miR167_arahy.Tifrunner.gnm2.ann1.2W1XFU.1_864_TPlot.pdf	0	0	NA	NA	NA	38.5721	0	Inf	up	5.2749e-10	2.00681e-09
aqc-miR167	arahy.Tifrunner.gnm2.ann1.37S2BM.1	arahy.Tifrunner.gnm2.ann1.37S2BM	CHL	lipocalin-like domain protein	NA	NA	882	902	892	0.66838	6.5	...((((-((((((((((.(((&)))-)))))))))).))))...	ACAGUCA-GCUGGCAGCUAUGA&UCA-AGCUGCCAGCAUGAUCUA	0	0	NA	NA	NA	1	14.9194	4	0.993271	Output/DS2/cleaveLand_result/t_plot/aqc-miR167_arahy.Tifrunner.gnm2.ann1.37S2BM.1_892_TPlot.pdf	0	14.9194	-Inf	down	0.0001122	0.000135089
aqc-miR167	arahy.Tifrunner.gnm2.ann1.3ZKN46.2	arahy.Tifrunner.gnm2.ann1.3ZKN46	-	DEAD-box ATP-dependent RNA helicase	GO:0003676(nucleic acid binding);GO:0004386(helicase activity);GO:0005524(ATP binding);GO:0008026(ATP-dependent helicase activity)	NA	523	542	534	0.701799	6.5	.(((((((((.(((-(((((.&.))))).))).))))))))).	AAGGUCAUGCGGGC-GCUUGG&UCAAGCUGCCAGCAUGAUCUA	2	38.5721	3	0.414849	Output/DS1/cleaveLand_result/t_plot/aqc-miR167_arahy.Tifrunner.gnm2.ann1.3ZKN46.2_534_TPlot.pdf	0	0	NA	NA	NA	38.5721	0	Inf	up	5.2749e-10	2.00681e-09
aqc-miR167	arahy.Tifrunner.gnm2.ann1.46S9P8.1	arahy.Tifrunner.gnm2.ann1.46S9P8	-	ENTH/VHS/GAT family protein	GO:0005622(intracellular);GO:0006886(intracellular protein transport)	NA	2416	2436	2427	0.66581	7	.((((((.(((((((((.((.&.)).))))))))).)))))).	CAGGUCGAGCUGGUAGCAUGU&UCAAGCUGCCAGCAUGAUCUA	0	0	NA	NA	NA	2	29.8387	2	0.957885	Output/DS2/cleaveLand_result/t_plot/aqc-miR167_arahy.Tifrunner.gnm2.ann1.46S9P8.1_2427_TPlot.pdf	0	29.8387	-Inf	down	4.6941e-08	1.33078e-07
aqc-miR167	arahy.Tifrunner.gnm2.ann1.4BPU9Y.1	arahy.Tifrunner.gnm2.ann1.4BPU9Y	UAF30	SWIB/MDM2 domain superfamily protein	GO:0005515(protein binding)	NA	484	505	495	0.742931	5	.((((((.(((((((.((((((&))))))-))))))).)))))).	GAGAUCAAGUUGGCAUGCUUGA&UCAAGC-UGCCAGCAUGAUCUA	2	38.5721	3	0.229489	Output/DS1/cleaveLand_result/t_plot/aqc-miR167_arahy.Tifrunner.gnm2.ann1.4BPU9Y.1_495_TPlot.pdf	2	29.8387	2	0.484664	Output/DS2/cleaveLand_result/t_plot/aqc-miR167_arahy.Tifrunner.gnm2.ann1.4BPU9Y.1_495_TPlot.pdf	38.5721	29.8387	0.370371	up	0.29101	0.309815
aqc-miR167	arahy.Tifrunner.gnm2.ann1.5QB4T4.2	arahy.Tifrunner.gnm2.ann1.5QB4T4	-	sugar transporter 2	GO:0016021(integral component of membrane);GO:0022857(transmembrane transporter activity);GO:0055085(transmembrane transport)	NA	1151	1170	1161	0.678663	6.5	.(((.-(((((((.(((((((&))))))).)))))))..))).	GGGAA-GUGCUGGGAGCUUGG&UCAAGCUGCCAGCAUGAUCUA	1	19.286	4	0.988541	Output/DS1/cleaveLand_result/t_plot/aqc-miR167_arahy.Tifrunner.gnm2.ann1.5QB4T4.2_1161_TPlot.pdf	0	0	NA	NA	NA	19.286	0	Inf	up	1.1252e-05	1.82352e-05
aqc-miR167	arahy.Tifrunner.gnm2.ann1.61HMI4.1	arahy.Tifrunner.gnm2.ann1.61HMI4	-	DEAD-box ATP-dependent RNA helicase	GO:0003676(nucleic acid binding);GO:0004386(helicase activity);GO:0005524(ATP binding);GO:0008026(ATP-dependent helicase activity)	NA	1680	1701	1691	0.66838	7	((((((.((((((..((((((.&.))))))-.)))))).))))))	UGGGUCUUGCUGGGGAGCUUGU&UCAAGCU-GCCAGCAUGAUCUA	2	38.5721	2	0.951211	Output/DS1/cleaveLand_result/t_plot/aqc-miR167_arahy.Tifrunner.gnm2.ann1.61HMI4.1_1691_TPlot.pdf	5	74.5968	2	0.948429	Output/DS2/cleaveLand_result/t_plot/aqc-miR167_arahy.Tifrunner.gnm2.ann1.61HMI4.1_1691_TPlot.pdf	38.5721	74.5968	-0.951558	down	0.00070793	0.000848216
aqc-miR167	arahy.Tifrunner.gnm2.ann1.6MXT9H.1	arahy.Tifrunner.gnm2.ann1.6MXT9H	ARF8	auxin response factor 8	GO:0003677(DNA binding);GO:0005634(nucleus);GO:0009725(response to hormone);GO:0046983(protein dimerization activity)	ko04075(Plant hormone signal transduction)	3249	3269	3260	0.874036	2	(((((((.((((((((((((.&.)))))))))))).)))))))	UAGAUCAGGCUGGCAGCUUGU&UCAAGCUGCCAGCAUGAUCUA	45	867.871	0	0.00055959	Output/DS1/cleaveLand_result/t_plot/aqc-miR167_arahy.Tifrunner.gnm2.ann1.6MXT9H.1_3260_TPlot.pdf	57	850.404	0	0.000602808	Output/DS2/cleaveLand_result/t_plot/aqc-miR167_arahy.Tifrunner.gnm2.ann1.6MXT9H.1_3260_TPlot.pdf	867.871	850.404	0.0293336	up	0.67333	0.678235
aqc-miR167	arahy.Tifrunner.gnm2.ann1.BGY2GF.1	arahy.Tifrunner.gnm2.ann1.BGY2GF	NOB1	RNA-binding protein NOB1	NA	ko03008(Ribosome biogenesis in eukaryotes)	1045	1065	1056	0.681234	7	.((((((((.((((.(((.((&)).))).)))).)))))))).	AAGAUCAUGGUGGCUGCUGGA&UCAAGCUGCCAGCAUGAUCUA	0	0	NA	NA	NA	1	14.9194	4	0.977543	Output/DS2/cleaveLand_result/t_plot/aqc-miR167_arahy.Tifrunner.gnm2.ann1.BGY2GF.1_1056_TPlot.pdf	0	14.9194	-Inf	down	0.0001122	0.000135089
aqc-miR167	arahy.Tifrunner.gnm2.ann1.BT5S0A.1	arahy.Tifrunner.gnm2.ann1.BT5S0A	-	unknown protein	NA	NA	2261	2282	2272	0.748072	5.5	.((((((((((((((((.((((&))))-)))))))))))))))).	GAGAUUAUGCUGGUAGUGUUGA&UCAA-GCUGCCAGCAUGAUCUA	1	19.286	4	0.661557	Output/DS1/cleaveLand_result/t_plot/aqc-miR167_arahy.Tifrunner.gnm2.ann1.BT5S0A.1_2272_TPlot.pdf	5	74.5968	2	0.445272	Output/DS2/cleaveLand_result/t_plot/aqc-miR167_arahy.Tifrunner.gnm2.ann1.BT5S0A.1_2272_TPlot.pdf	19.286	74.5968	-1.95156	down	1.1393e-08	4.19828e-08
aqc-miR167	arahy.Tifrunner.gnm2.ann1.CC10Q4.1	arahy.Tifrunner.gnm2.ann1.CC10Q4	-	OTU-like cysteine protease family protein	NA	NA	1194	1213	1204	0.712082	4.5	((((.-(((((((((((((((&)))))))))))))))..))))	UAGGG-AUGCUGGUGGCUUGA&UCAAGCUGCCAGCAUGAUCUA	0	0	NA	NA	NA	1	14.9194	4	0.825779	Output/DS2/cleaveLand_result/t_plot/aqc-miR167_arahy.Tifrunner.gnm2.ann1.CC10Q4.1_1204_TPlot.pdf	0	14.9194	-Inf	down	0.0001122	0.000135089
aqc-miR167	arahy.Tifrunner.gnm2.ann1.D1ZW30.1	arahy.Tifrunner.gnm2.ann1.D1ZW30	-	lipocalin-like domain protein	NA	NA	882	902	892	0.66838	6.5	...((((-((((((((((.(((&)))-)))))))))).))))...	ACAGUCA-GCUGGCAGCUAUGA&UCA-AGCUGCCAGCAUGAUCUA	1	19.286	4	0.994916	Output/DS1/cleaveLand_result/t_plot/aqc-miR167_arahy.Tifrunner.gnm2.ann1.D1ZW30.1_892_TPlot.pdf	0	0	NA	NA	NA	19.286	0	Inf	up	1.1252e-05	1.82352e-05
aqc-miR167	arahy.Tifrunner.gnm2.ann1.EIIH6H.1	arahy.Tifrunner.gnm2.ann1.EIIH6H	ARF8	auxin response factor 8	GO:0003677(DNA binding);GO:0005634(nucleus);GO:0009725(response to hormone);GO:0046983(protein dimerization activity)	ko04075(Plant hormone signal transduction)	2379	2399	2390	0.874036	2	(((((((.((((((((((((.&.)))))))))))).)))))))	UAGAUCAGGCUGGCAGCUUGU&UCAAGCUGCCAGCAUGAUCUA	42	810.013	0	0.000279834	Output/DS1/cleaveLand_result/t_plot/aqc-miR167_arahy.Tifrunner.gnm2.ann1.EIIH6H.1_2390_TPlot.pdf	59	880.242	0	0.00030145	Output/DS2/cleaveLand_result/t_plot/aqc-miR167_arahy.Tifrunner.gnm2.ann1.EIIH6H.1_2390_TPlot.pdf	810.013	880.242	-0.119955	down	0.087464	0.0979081
aqc-miR167	arahy.Tifrunner.gnm2.ann1.IGP217.1	arahy.Tifrunner.gnm2.ann1.IGP217	-	unknown protein	NA	NA	1097	1117	1108	0.650386	7	((((-(((.(((((((((..((&))..)))))))))-))).))))	UGGG-CAUCGCUGGCAGCAGGA&UCAAGCUGCCAGC-AUGAUCUA	0	0	NA	NA	NA	1	14.9194	4	0.998508	Output/DS2/cleaveLand_result/t_plot/aqc-miR167_arahy.Tifrunner.gnm2.ann1.IGP217.1_1108_TPlot.pdf	0	14.9194	-Inf	down	0.0001122	0.000135089
aqc-miR167	arahy.Tifrunner.gnm2.ann1.MF5MQE.1	arahy.Tifrunner.gnm2.ann1.MF5MQE	NOB1	RNA-binding protein NOB1	NA	ko03008(Ribosome biogenesis in eukaryotes)	1000	1020	1011	0.681234	7	.((((((((.((((.(((.((&)).))).)))).)))))))).	AAGAUCAUGGUGGCUGCUGGA&UCAAGCUGCCAGCAUGAUCUA	0	0	NA	NA	NA	1	14.9194	4	0.979484	Output/DS2/cleaveLand_result/t_plot/aqc-miR167_arahy.Tifrunner.gnm2.ann1.MF5MQE.1_1011_TPlot.pdf	0	14.9194	-Inf	down	0.0001122	0.000135089
aqc-miR167	arahy.Tifrunner.gnm2.ann1.MJPM8B.1	arahy.Tifrunner.gnm2.ann1.MJPM8B	UAF30	SWIB/MDM2 domain superfamily protein	GO:0005515(protein binding)	NA	484	505	495	0.742931	5	.((((((.(((((((.((((((&))))))-))))))).)))))).	GAGAUCAAGUUGGCAUGCUUGA&UCAAGC-UGCCAGCAUGAUCUA	0	0	NA	NA	NA	2	29.8387	3	0.294816	Output/DS2/cleaveLand_result/t_plot/aqc-miR167_arahy.Tifrunner.gnm2.ann1.MJPM8B.1_495_TPlot.pdf	0	29.8387	-Inf	down	4.6941e-08	1.33078e-07
aqc-miR167	arahy.Tifrunner.gnm2.ann1.MU7GXS.1	arahy.Tifrunner.gnm2.ann1.MU7GXS	PAE10	protein notum homolog isoform X1 [Glycine max]	NA	NA	886	908	899	0.658098	7	.((((.(..((((((((((((((&))))))))))))))-.)-)))).	CGGAUGCUCUGCUGGUGGCUUGG&UCAAGCUGCCAGCA-UG-AUCUA	1	19.286	4	0.998642	Output/DS1/cleaveLand_result/t_plot/aqc-miR167_arahy.Tifrunner.gnm2.ann1.MU7GXS.1_899_TPlot.pdf	1	14.9194	4	0.997191	Output/DS2/cleaveLand_result/t_plot/aqc-miR167_arahy.Tifrunner.gnm2.ann1.MU7GXS.1_899_TPlot.pdf	19.286	14.9194	0.370371	up	0.45529	0.462821
aqc-miR167	arahy.Tifrunner.gnm2.ann1.NB74KP.1	arahy.Tifrunner.gnm2.ann1.NB74KP	NOB1	RNA-binding protein NOB1	NA	ko03008(Ribosome biogenesis in eukaryotes)	1246	1266	1257	0.681234	7	.((((((((.((((.(((.((&)).))).)))).)))))))).	AAGAUCAUGGUGGCUGCUGGA&UCAAGCUGCCAGCAUGAUCUA	4	77.1441	2	0.909391	Output/DS1/cleaveLand_result/t_plot/aqc-miR167_arahy.Tifrunner.gnm2.ann1.NB74KP.1_1257_TPlot.pdf	2	29.8387	2	0.905306	Output/DS2/cleaveLand_result/t_plot/aqc-miR167_arahy.Tifrunner.gnm2.ann1.NB74KP.1_1257_TPlot.pdf	77.1441	29.8387	1.37037	up	4.7924e-06	1.2912e-05
aqc-miR167	arahy.Tifrunner.gnm2.ann1.PA1DXY.1	arahy.Tifrunner.gnm2.ann1.PA1DXY	TSB	tryptophan synthase beta chain	GO:0000162(tryptophan biosynthetic process);GO:0004834(tryptophan synthase activity);GO:0006568(tryptophan metabolic process)	ko00260(Glycine, serine and threonine metabolism);ko00400(Phenylalanine, tyrosine and tryptophan biosynthesis)	957	976	967	0.650386	6.5	.(((-((((((((((((.((.&.)).)))))))))))).))).	CAGA-CGUGCUGGUAGCGUGC&UCAAGCUGCCAGCAUGAUCUA	2	38.5721	3	0.784596	Output/DS1/cleaveLand_result/t_plot/aqc-miR167_arahy.Tifrunner.gnm2.ann1.PA1DXY.1_967_TPlot.pdf	0	0	NA	NA	NA	38.5721	0	Inf	up	5.2749e-10	2.00681e-09
aqc-miR167	arahy.Tifrunner.gnm2.ann1.S4AEC7.1	arahy.Tifrunner.gnm2.ann1.S4AEC7	-	protochlorophyllide oxidoreductase A	GO:0008152(metabolic process);GO:0016491(oxidoreductase activity);GO:0016630(protochlorophyllide reductase activity);GO:0055114(oxidation-reduction process)	NA	854	873	864	0.696658	5.5	.(((-(.((((((((((((((&)))))))))))))).).))).	GGGA-CUUGCUGGUGGCUUGA&UCAAGCUGCCAGCAUGAUCUA	6	115.716	2	0.808108	Output/DS1/cleaveLand_result/t_plot/aqc-miR167_arahy.Tifrunner.gnm2.ann1.S4AEC7.1_864_TPlot.pdf	0	0	NA	NA	NA	115.716	0	Inf	up	5.4658e-27	1.51516e-25
aqc-miR167	arahy.Tifrunner.gnm2.ann1.SY27G3.1	arahy.Tifrunner.gnm2.ann1.SY27G3	-	carbamoyl-phosphate synthase large chain	GO:0003824(catalytic activity);GO:0005524(ATP binding);GO:0006807(nitrogen compound metabolic process);GO:0008152(metabolic process);GO:0046872(metal ion binding)	NA	3775	3796	3787	0.683805	5.5	.(((.(((((((((((.(((((&))))).)))))))))))-))).	GGGAUUCAUGUUGGCACCUUGA&UCAAGCUGCCAGCAUGA-UCUA	3	57.8581	2	0.894719	Output/DS1/cleaveLand_result/t_plot/aqc-miR167_arahy.Tifrunner.gnm2.ann1.SY27G3.1_3787_TPlot.pdf	0	0	NA	NA	NA	57.8581	0	Inf	up	2.8149e-14	2.06278e-13
aqc-miR167	arahy.Tifrunner.gnm2.ann1.TA8PHU.1	arahy.Tifrunner.gnm2.ann1.TA8PHU	PP2B12	phloem protein 2-B5	GO:0005515(protein binding)	NA	868	889	880	0.66581	6.5	((((.(((((.(((((((((((&)))))))))))-))))).))))	UGGAACAUGUGUGGUGGCUUGA&UCAAGCUGCCA-GCAUGAUCUA	1	19.286	4	0.997503	Output/DS1/cleaveLand_result/t_plot/aqc-miR167_arahy.Tifrunner.gnm2.ann1.TA8PHU.1_880_TPlot.pdf	0	0	NA	NA	NA	19.286	0	Inf	up	1.1252e-05	1.82352e-05
aqc-miR167	arahy.Tifrunner.gnm2.ann1.TXU7QT.1	arahy.Tifrunner.gnm2.ann1.TXU7QT	ARF6	auxin response factor 6	GO:0003677(DNA binding);GO:0005634(nucleus);GO:0009725(response to hormone);GO:0046983(protein dimerization activity)	ko04075(Plant hormone signal transduction)	3576	3596	3587	0.8509	3	.((((((.((((((((((((.&.)))))))))))).)))))).	GAGAUCAGGCUGGCAGCUUGU&UCAAGCUGCCAGCAUGAUCUA	69	1330.74	0	0.00251569	Output/DS1/cleaveLand_result/t_plot/aqc-miR167_arahy.Tifrunner.gnm2.ann1.TXU7QT.1_3587_TPlot.pdf	148	2208.07	0	0.00270978	Output/DS2/cleaveLand_result/t_plot/aqc-miR167_arahy.Tifrunner.gnm2.ann1.TXU7QT.1_3587_TPlot.pdf	1330.74	2208.07	-0.730558	down	2.6094e-49	1.80406e-47
aqc-miR167	arahy.Tifrunner.gnm2.ann1.TZ3SVZ.1	arahy.Tifrunner.gnm2.ann1.TZ3SVZ	ARF8	auxin response factor 8	GO:0003677(DNA binding);GO:0005634(nucleus);GO:0009725(response to hormone);GO:0046983(protein dimerization activity)	ko04075(Plant hormone signal transduction)	2595	2615	2606	0.874036	2	(((((((.((((((((((((.&.)))))))))))).)))))))	UAGAUCAGGCUGGCAGCUUGU&UCAAGCUGCCAGCAUGAUCUA	46	887.157	0	0.000839268	Output/DS1/cleaveLand_result/t_plot/aqc-miR167_arahy.Tifrunner.gnm2.ann1.TZ3SVZ.1_2606_TPlot.pdf	67	999.597	0	0.000904076	Output/DS2/cleaveLand_result/t_plot/aqc-miR167_arahy.Tifrunner.gnm2.ann1.TZ3SVZ.1_2606_TPlot.pdf	887.157	999.597	-0.172157	down	0.009603	0.010901
aqc-miR167	arahy.Tifrunner.gnm2.ann1.TZ3SVZ.2	arahy.Tifrunner.gnm2.ann1.TZ3SVZ	ARF8	auxin response factor 8	GO:0003677(DNA binding);GO:0005634(nucleus);GO:0009725(response to hormone);GO:0046983(protein dimerization activity)	ko04075(Plant hormone signal transduction)	2382	2402	2393	0.874036	2	(((((((.((((((((((((.&.)))))))))))).)))))))	UAGAUCAGGCUGGCAGCUUGU&UCAAGCUGCCAGCAUGAUCUA	40	771.441	0	0.00139839	Output/DS1/cleaveLand_result/t_plot/aqc-miR167_arahy.Tifrunner.gnm2.ann1.TZ3SVZ.2_2393_TPlot.pdf	56	835.484	0	0.00150634	Output/DS2/cleaveLand_result/t_plot/aqc-miR167_arahy.Tifrunner.gnm2.ann1.TZ3SVZ.2_2393_TPlot.pdf	771.441	835.484	-0.115056	down	0.10998	0.122864
aqc-miR167	arahy.Tifrunner.gnm2.ann1.TZ3SVZ.3	arahy.Tifrunner.gnm2.ann1.TZ3SVZ	ARF8	auxin response factor 8	GO:0003677(DNA binding);GO:0005634(nucleus);GO:0009725(response to hormone);GO:0046983(protein dimerization activity)	ko04075(Plant hormone signal transduction)	2367	2387	2378	0.874036	2	(((((((.((((((((((((.&.)))))))))))).)))))))	UAGAUCAGGCUGGCAGCUUGU&UCAAGCUGCCAGCAUGAUCUA	41	790.727	0	0.00111887	Output/DS1/cleaveLand_result/t_plot/aqc-miR167_arahy.Tifrunner.gnm2.ann1.TZ3SVZ.3_2378_TPlot.pdf	55	820.565	0	0.00120525	Output/DS2/cleaveLand_result/t_plot/aqc-miR167_arahy.Tifrunner.gnm2.ann1.TZ3SVZ.3_2378_TPlot.pdf	790.727	820.565	-0.0534372	down	0.45711	0.46463
aqc-miR167	arahy.Tifrunner.gnm2.ann1.W3VFTF.1	arahy.Tifrunner.gnm2.ann1.W3VFTF	TOM1L2	ENTH/VHS/GAT family protein	GO:0005622(intracellular);GO:0006886(intracellular protein transport)	NA	2447	2467	2458	0.66581	7	.((((((.(((((((((.((.&.)).))))))))).)))))).	CAGGUCGAGCUGGUAGCAUGU&UCAAGCUGCCAGCAUGAUCUA	0	0	NA	NA	NA	1	14.9194	4	0.993852	Output/DS2/cleaveLand_result/t_plot/aqc-miR167_arahy.Tifrunner.gnm2.ann1.W3VFTF.1_2458_TPlot.pdf	0	14.9194	-Inf	down	0.0001122	0.000135089
aqc-miR167	arahy.Tifrunner.gnm2.ann1.WV5AXR.1	arahy.Tifrunner.gnm2.ann1.WV5AXR	MTACP2	acyl carrier protein 5	GO:0006633(fatty acid biosynthetic process)	ko00190(Oxidative phosphorylation)	433	452	444	0.650386	5.5	.((((((((.(((((-(((((&))))).))))).)))))))).	GAGAUCGUGAUGGCA-CUUGA&UCAAGCUGCCAGCAUGAUCUA	1	19.286	4	0.999355	Output/DS1/cleaveLand_result/t_plot/aqc-miR167_arahy.Tifrunner.gnm2.ann1.WV5AXR.1_444_TPlot.pdf	8	119.355	2	0.981612	Output/DS2/cleaveLand_result/t_plot/aqc-miR167_arahy.Tifrunner.gnm2.ann1.WV5AXR.1_444_TPlot.pdf	19.286	119.355	-2.62963	down	1.9122e-17	2.36783e-16
aqc-miR167	arahy.Tifrunner.gnm2.ann1.XR6FWD.1	arahy.Tifrunner.gnm2.ann1.XR6FWD	MTACP2	acyl carrier protein 5	GO:0006633(fatty acid biosynthetic process)	ko00190(Oxidative phosphorylation)	432	451	443	0.650386	5.5	.((((((((.(((((-(((((&))))).))))).)))))))).	GAGAUCGUGAUGGCA-CUUGA&UCAAGCUGCCAGCAUGAUCUA	3	57.8581	2	0.980541	Output/DS1/cleaveLand_result/t_plot/aqc-miR167_arahy.Tifrunner.gnm2.ann1.XR6FWD.1_443_TPlot.pdf	7	104.436	2	0.979082	Output/DS2/cleaveLand_result/t_plot/aqc-miR167_arahy.Tifrunner.gnm2.ann1.XR6FWD.1_443_TPlot.pdf	57.8581	104.436	-0.852022	down	0.00025588	0.000307633
aqc-miR167	arahy.Tifrunner.gnm2.ann1.Y4HLQF.1	arahy.Tifrunner.gnm2.ann1.Y4HLQF	NOB1	RNA-binding protein NOB1	NA	ko03008(Ribosome biogenesis in eukaryotes)	1226	1246	1237	0.681234	7	.((((((((.((((.(((.((&)).))).)))).)))))))).	AAGAUCAUGGUGGCUGCUGGA&UCAAGCUGCCAGCAUGAUCUA	1	19.286	4	0.984977	Output/DS1/cleaveLand_result/t_plot/aqc-miR167_arahy.Tifrunner.gnm2.ann1.Y4HLQF.1_1237_TPlot.pdf	3	44.7581	1	0.0349398	Output/DS2/cleaveLand_result/t_plot/aqc-miR167_arahy.Tifrunner.gnm2.ann1.Y4HLQF.1_1237_TPlot.pdf	19.286	44.7581	-1.21459	down	0.0014578	0.00168582
aqc-miR167	arahy.Tifrunner.gnm2.ann1.Y4HLQF.2	arahy.Tifrunner.gnm2.ann1.Y4HLQF	NOB1	RNA-binding protein NOB1	NA	ko03008(Ribosome biogenesis in eukaryotes)	1182	1202	1193	0.681234	7	.((((((((.((((.(((.((&)).))).)))).)))))))).	AAGAUCAUGGUGGCUGCUGGA&UCAAGCUGCCAGCAUGAUCUA	1	19.286	4	0.98446	Output/DS1/cleaveLand_result/t_plot/aqc-miR167_arahy.Tifrunner.gnm2.ann1.Y4HLQF.2_1193_TPlot.pdf	1	14.9194	4	0.975419	Output/DS2/cleaveLand_result/t_plot/aqc-miR167_arahy.Tifrunner.gnm2.ann1.Y4HLQF.2_1193_TPlot.pdf	19.286	14.9194	0.370371	up	0.45529	0.462821
aqc-miR167	arahy.Tifrunner.gnm2.ann1.YGB7WG.2	arahy.Tifrunner.gnm2.ann1.YGB7WG	yidA	haloacid dehalogenase-like hydrolase	GO:0004222(metalloendopeptidase activity);GO:0006364(rRNA processing);GO:0008152(metabolic process);GO:0016787(hydrolase activity)	NA	606	627	617	0.699229	6	(((((.((((((((.(((((((&)))))))-)))))))).)))))	UAGAUGAUGUUGGCGGGUUUGA&UCAAGCU-GCCAGCAUGAUCUA	0	0	NA	NA	NA	2	29.8387	2	0.779095	Output/DS2/cleaveLand_result/t_plot/aqc-miR167_arahy.Tifrunner.gnm2.ann1.YGB7WG.2_617_TPlot.pdf	0	29.8387	-Inf	down	4.6941e-08	1.33078e-07
aqc-miR167	arahy.Tifrunner.gnm2.ann1.ZA5ISV.1	arahy.Tifrunner.gnm2.ann1.ZA5ISV	Os07g0301200	DEAD-box ATP-dependent RNA helicase	GO:0003676(nucleic acid binding);GO:0004386(helicase activity);GO:0005524(ATP binding);GO:0008026(ATP-dependent helicase activity)	NA	1680	1701	1691	0.66838	7	((((((.((((((..((((((.&.))))))-.)))))).))))))	UGGGUCUUGCUGGGGAGCUUGU&UCAAGCU-GCCAGCAUGAUCUA	1	19.286	4	0.994559	Output/DS1/cleaveLand_result/t_plot/aqc-miR167_arahy.Tifrunner.gnm2.ann1.ZA5ISV.1_1691_TPlot.pdf	4	59.6774	2	0.941334	Output/DS2/cleaveLand_result/t_plot/aqc-miR167_arahy.Tifrunner.gnm2.ann1.ZA5ISV.1_1691_TPlot.pdf	19.286	59.6774	-1.62963	down	5.4797e-06	1.45445e-05
aqc-miR171f	arahy.Tifrunner.gnm2.ann1.1WY19I.1	arahy.Tifrunner.gnm2.ann1.1WY19I	-	Major facilitator superfamily protein	NA	NA	506	528	518	0.732955	5.5	((((.((((((((.((((((((.&.))))))))-))))))))-))))	GAUGUUUGGCAUGUGCUCAAUUU&UAAUUGAGC-CGUGCCAA-UAUC	1	19.286	4	0.474428	Output/DS1/cleaveLand_result/t_plot/aqc-miR171f_arahy.Tifrunner.gnm2.ann1.1WY19I.1_518_TPlot.pdf	0	0	NA	NA	NA	19.286	0	Inf	up	1.1252e-05	1.82352e-05
aqc-miR171f	arahy.Tifrunner.gnm2.ann1.7K8RK5.1	arahy.Tifrunner.gnm2.ann1.7K8RK5	-	Prenylcysteine oxidase-like	GO:0030328(prenylcysteine catabolic process);GO:0055114(oxidation-reduction process)	NA	876	896	887	0.664773	6	((((((((((((.(((.((((&)))).))).))))))))))))	GAUGUUGGCAUGUCUCCAUUG&UAAUUGAGCCGUGCCAAUAUC	1	19.286	4	0.918354	Output/DS1/cleaveLand_result/t_plot/aqc-miR171f_arahy.Tifrunner.gnm2.ann1.7K8RK5.1_887_TPlot.pdf	0	0	NA	NA	NA	19.286	0	Inf	up	1.1252e-05	1.82352e-05
aqc-miR171f	arahy.Tifrunner.gnm2.ann1.GB6ZUZ.1	arahy.Tifrunner.gnm2.ann1.GB6ZUZ	ALIS3	LEM3 (ligand-effect modulator 3) family protein / CDC50 family protein	GO:0016020(membrane)	NA	1089	1108	1099	0.693182	7	((((..-((((((((((((..&..))))))))))))...))))	GGUGGU-GCACGGCUCAAUGA&UAAUUGAGCCGUGCCAAUAUC	1	19.286	4	0.809662	Output/DS1/cleaveLand_result/t_plot/aqc-miR171f_arahy.Tifrunner.gnm2.ann1.GB6ZUZ.1_1099_TPlot.pdf	4	59.6774	3	0.362633	Output/DS2/cleaveLand_result/t_plot/aqc-miR171f_arahy.Tifrunner.gnm2.ann1.GB6ZUZ.1_1099_TPlot.pdf	19.286	59.6774	-1.62963	down	5.4797e-06	1.45445e-05
aqc-miR171f	arahy.Tifrunner.gnm2.ann1.M8JYJC.1	arahy.Tifrunner.gnm2.ann1.M8JYJC	-	bZIP transcription factor bZIP109 isoform X1 [Glycine max]	NA	NA	393	412	404	0.698864	5	...((((((((((-(((((((&))))))).))))))))))...	UGAAUUGGCACGG-UCAAUUA&UAAUUGAGCCGUGCCAAUAUC	1	19.286	4	0.76679	Output/DS1/cleaveLand_result/t_plot/aqc-miR171f_arahy.Tifrunner.gnm2.ann1.M8JYJC.1_404_TPlot.pdf	1	14.9194	4	0.726242	Output/DS2/cleaveLand_result/t_plot/aqc-miR171f_arahy.Tifrunner.gnm2.ann1.M8JYJC.1_404_TPlot.pdf	19.286	14.9194	0.370371	up	0.45529	0.462821
aqc-miR171f	arahy.Tifrunner.gnm2.ann1.PUF87X.1	arahy.Tifrunner.gnm2.ann1.PUF87X	-	bZIP transcription factor bZIP109 isoform X1 [Glycine max]	NA	NA	1030	1049	1041	0.698864	5	...((((((((((-(((((((&))))))).))))))))))...	UGAAUUGGCACGG-UCAAUUA&UAAUUGAGCCGUGCCAAUAUC	0	0	NA	NA	NA	1	14.9194	4	0.734367	Output/DS2/cleaveLand_result/t_plot/aqc-miR171f_arahy.Tifrunner.gnm2.ann1.PUF87X.1_1041_TPlot.pdf	0	14.9194	-Inf	down	0.0001122	0.000135089
aqc-miR171f	arahy.Tifrunner.gnm2.ann1.R1TXIV.2	arahy.Tifrunner.gnm2.ann1.R1TXIV	DYNLL2	Dynein light chain type 1 family protein	GO:0005875(microtubule associated complex);GO:0007017(microtubule-based process)	NA	858	878	869	0.6875	5	(((..((((((((((.(((((&))))).))))))))))..)))	GAUUAUGGCGCGGCUAAAUUA&UAAUUGAGCCGUGCCAAUAUC	1	19.286	4	0.822124	Output/DS1/cleaveLand_result/t_plot/aqc-miR171f_arahy.Tifrunner.gnm2.ann1.R1TXIV.2_869_TPlot.pdf	0	0	NA	NA	NA	19.286	0	Inf	up	1.1252e-05	1.82352e-05
aqc-miR171f	arahy.Tifrunner.gnm2.ann1.S44JZV.1	arahy.Tifrunner.gnm2.ann1.S44JZV	-	bZIP transcription factor bZIP109 isoform X1 [Glycine max]	NA	NA	516	535	527	0.698864	5	...((((((((((-(((((((&))))))).))))))))))...	UGAAUUGGCACGG-UCAAUUA&UAAUUGAGCCGUGCCAAUAUC	1	19.286	4	0.75876	Output/DS1/cleaveLand_result/t_plot/aqc-miR171f_arahy.Tifrunner.gnm2.ann1.S44JZV.1_527_TPlot.pdf	2	29.8387	2	0.53857	Output/DS2/cleaveLand_result/t_plot/aqc-miR171f_arahy.Tifrunner.gnm2.ann1.S44JZV.1_527_TPlot.pdf	19.286	29.8387	-0.629629	down	0.13216	0.14423
aqc-miR171f	arahy.Tifrunner.gnm2.ann1.VPDB1U.2	arahy.Tifrunner.gnm2.ann1.VPDB1U	LOXA	seed linoleate 9S-lipoxygenase	GO:0005506(iron ion binding);GO:0005515(protein binding);GO:0016165(linoleate 13S-lipoxygenase activity);GO:0046872(metal ion binding);GO:0055114(oxidation-reduction process)	ko00591(Linoleic acid metabolism)	424	442	433	0.676136	7	((((-((((-(((((((((((&))))))))))).)))).))))	GAUG-UGGC-UGGCUCGGUUG&UAAUUGAGCCGUGCCAAUAUC	2	38.5721	3	0.375441	Output/DS1/cleaveLand_result/t_plot/aqc-miR171f_arahy.Tifrunner.gnm2.ann1.VPDB1U.2_433_TPlot.pdf	0	0	NA	NA	NA	38.5721	0	Inf	up	5.2749e-10	2.00681e-09
aqc-miR171f	arahy.Tifrunner.gnm2.ann1.W20RPM.1	arahy.Tifrunner.gnm2.ann1.W20RPM	ALIS3	LEM3 (ligand-effect modulator 3) family protein / CDC50 family protein	GO:0016020(membrane)	NA	1087	1106	1097	0.693182	7	((((..-((((((((((((..&..))))))))))))...))))	GGUGGU-GCACGGCUCAAUGA&UAAUUGAGCCGUGCCAAUAUC	0	0	NA	NA	NA	2	29.8387	3	0.350807	Output/DS2/cleaveLand_result/t_plot/aqc-miR171f_arahy.Tifrunner.gnm2.ann1.W20RPM.1_1097_TPlot.pdf	0	29.8387	-Inf	down	4.6941e-08	1.33078e-07
aqc-miR171f	arahy.Tifrunner.gnm2.ann1.XA42XU.1	arahy.Tifrunner.gnm2.ann1.XA42XU	At1g13860	probable methyltransferase PMT5-like [Glycine max]	GO:0008168(methyltransferase activity)	NA	2345	2365	2356	0.653409	7	..(((((((((.(((((((((&))))))))).)))))))))..	UUUGUUGGCACAGCUUGAUUG&UAAUUGAGCCGUGCCAAUAUC	0	0	NA	NA	NA	1	14.9194	4	0.925057	Output/DS2/cleaveLand_result/t_plot/aqc-miR171f_arahy.Tifrunner.gnm2.ann1.XA42XU.1_2356_TPlot.pdf	0	14.9194	-Inf	down	0.0001122	0.000135089
aqc-miR477e	arahy.Tifrunner.gnm2.ann1.0F5MQQ.1	arahy.Tifrunner.gnm2.ann1.0F5MQQ	At5g10290	ATP-binding/protein serine/threonine kinase [Glycine max]	GO:0004672(protein kinase activity);GO:0004674(protein serine/threonine kinase activity);GO:0005515(protein binding);GO:0005524(ATP binding);GO:0006468(protein phosphorylation)	NA	1509	1527	1518	0.682741	7	...((((((-(((((((((.&.))))))))).))))))...	UGAAAGCCC-UGGGGGAGAU&CUCUCCCUCAAGGGCUUCUA	0	0	NA	NA	NA	1	14.9194	4	0.999813	Output/DS2/cleaveLand_result/t_plot/aqc-miR477e_arahy.Tifrunner.gnm2.ann1.0F5MQQ.1_1518_TPlot.pdf	0	14.9194	-Inf	down	0.0001122	0.000135089
aqc-miR477e	arahy.Tifrunner.gnm2.ann1.206LHF.1	arahy.Tifrunner.gnm2.ann1.206LHF	BUBR1	mitotic checkpoint serine/threonine-protein kinase BUB1-like [Glycine max]	NA	NA	1032	1051	1042	0.677665	6	.(((((.((((((((((((.&.)))))))))))).))))).	AAGAGGGUUUUGGGGGAGAA&CUCUCCCUCAAGGGCUUCUA	1	19.286	4	0.999971	Output/DS1/cleaveLand_result/t_plot/aqc-miR477e_arahy.Tifrunner.gnm2.ann1.206LHF.1_1042_TPlot.pdf	0	0	NA	NA	NA	19.286	0	Inf	up	1.1252e-05	1.82352e-05
aqc-miR477e	arahy.Tifrunner.gnm2.ann1.2LG1YU.1	arahy.Tifrunner.gnm2.ann1.2LG1YU	BKI1	BRI1 kinase inhibitor 1-like [Glycine max]	NA	ko04075(Plant hormone signal transduction)	649	668	659	0.687817	6	.((((((((((.((((((((&)))))))).)))))))))).	AAGAGGCUUUUCAGGGGGAG&CUCUCCCUCAAGGGCUUCUA	2	38.5721	3	0.835226	Output/DS1/cleaveLand_result/t_plot/aqc-miR477e_arahy.Tifrunner.gnm2.ann1.2LG1YU.1_659_TPlot.pdf	0	0	NA	NA	NA	38.5721	0	Inf	up	5.2749e-10	2.00681e-09
aqc-miR477e	arahy.Tifrunner.gnm2.ann1.41KAT0.1	arahy.Tifrunner.gnm2.ann1.41KAT0	-	Ribose 5-phosphate isomerase B	GO:0005975(carbohydrate metabolic process);GO:0016853(isomerase activity)	NA	604	623	614	0.690355	5.5	..((((.(((-((((((((((&)))))))))).)))-))))..	AUGAAGAUCC-UGAGGGAGAG&CUCUCCCUCAAGGG-CUUCUA	0	0	NA	NA	NA	3	44.7581	3	0.887826	Output/DS2/cleaveLand_result/t_plot/aqc-miR477e_arahy.Tifrunner.gnm2.ann1.41KAT0.1_614_TPlot.pdf	0	44.7581	-Inf	down	2.2283e-11	1.27622e-10
aqc-miR477e	arahy.Tifrunner.gnm2.ann1.5A5JTD.1	arahy.Tifrunner.gnm2.ann1.5A5JTD	CYP95	Cyclophilin-like peptidyl-prolyl cis-trans isomerase family protein	GO:0003755(peptidyl-prolyl cis-trans isomerase activity);GO:0006457(protein folding)	NA	1638	1658	1649	0.715736	7	(((((((((..(((((((.((&)).)))))))-.)))))))))	UAGAAGCCCAGUGAGGGGUAG&CUCUCCCUCA-AGGGCUUCUA	0	0	NA	NA	NA	1	14.9194	4	0.985708	Output/DS2/cleaveLand_result/t_plot/aqc-miR477e_arahy.Tifrunner.gnm2.ann1.5A5JTD.1_1649_TPlot.pdf	0	14.9194	-Inf	down	0.0001122	0.000135089
aqc-miR477e	arahy.Tifrunner.gnm2.ann1.5A5JTD.2	arahy.Tifrunner.gnm2.ann1.5A5JTD	CYP95	Cyclophilin-like peptidyl-prolyl cis-trans isomerase family protein	GO:0003755(peptidyl-prolyl cis-trans isomerase activity);GO:0006457(protein folding)	NA	1521	1541	1532	0.715736	7	(((((((((..(((((((.((&)).)))))))-.)))))))))	UAGAAGCCCAGUGAGGGGUAG&CUCUCCCUCA-AGGGCUUCUA	1	19.286	4	0.99377	Output/DS1/cleaveLand_result/t_plot/aqc-miR477e_arahy.Tifrunner.gnm2.ann1.5A5JTD.2_1532_TPlot.pdf	0	0	NA	NA	NA	19.286	0	Inf	up	1.1252e-05	1.82352e-05
aqc-miR477e	arahy.Tifrunner.gnm2.ann1.5ADX0Q.1	arahy.Tifrunner.gnm2.ann1.5ADX0Q	SR34A	pre-mRNA-splicing factor SF2-like isoform X7 [Glycine max]	GO:0000166(nucleotide binding);GO:0003676(nucleic acid binding);GO:0005634(nucleus);GO:0006397(mRNA processing);GO:0046660(female sex differentiation)	ko03040(Spliceosome)	803	823	813	0.659898	6.5	((((((((((..((((((.((&)).))))))-.))))))))))	UAGAAGUCCUAAGAGGGAUAG&CUCUCCCUC-AAGGGCUUCUA	2	38.5721	3	0.949754	Output/DS1/cleaveLand_result/t_plot/aqc-miR477e_arahy.Tifrunner.gnm2.ann1.5ADX0Q.1_813_TPlot.pdf	0	0	NA	NA	NA	38.5721	0	Inf	up	5.2749e-10	2.00681e-09
aqc-miR477e	arahy.Tifrunner.gnm2.ann1.663RID.1	arahy.Tifrunner.gnm2.ann1.663RID	AOG	UDP-Glycosyltransferase superfamily protein	GO:0008152(metabolic process)	ko00906(Carotenoid biosynthesis)	1282	1301	1292	0.695431	7	.(((((((..((((((((((&))))))))))..))))))).	AAGAAGUUGAUGGGGGAGAG&CUCUCCCUCAAGGGCUUCUA	0	0	NA	NA	NA	2	29.8387	3	0.865186	Output/DS2/cleaveLand_result/t_plot/aqc-miR477e_arahy.Tifrunner.gnm2.ann1.663RID.1_1292_TPlot.pdf	0	29.8387	-Inf	down	4.6941e-08	1.33078e-07
aqc-miR477e	arahy.Tifrunner.gnm2.ann1.6W0K3P.1	arahy.Tifrunner.gnm2.ann1.6W0K3P	APX1	ascorbate peroxidase 1	GO:0004601(peroxidase activity);GO:0006979(response to oxidative stress);GO:0020037(heme binding);GO:0055114(oxidation-reduction process)	ko00053(Ascorbate and aldarate metabolism);ko00480(Glutathione metabolism)	993	1013	1003	0.659898	7	.(((((((((((((.((.(((&))).))-))))))))))))).	AAGGAGCUUUUGAGUGGUGAG&CUCUCC-CUCAAGGGCUUCUA	9	173.574	2	0.99956	Output/DS1/cleaveLand_result/t_plot/aqc-miR477e_arahy.Tifrunner.gnm2.ann1.6W0K3P.1_1003_TPlot.pdf	7	104.436	2	0.999493	Output/DS2/cleaveLand_result/t_plot/aqc-miR477e_arahy.Tifrunner.gnm2.ann1.6W0K3P.1_1003_TPlot.pdf	173.574	104.436	0.732941	up	3.3703e-05	5.4114e-05
aqc-miR477e	arahy.Tifrunner.gnm2.ann1.7CMH8M.1	arahy.Tifrunner.gnm2.ann1.7CMH8M	At2g26850	F-box family protein	GO:0005515(protein binding)	NA	1687	1706	1697	0.804569	5	....((((((((((((((((&))))))))))))))))....	UGCCGGUCCUUGAGGGAGAG&CUCUCCCUCAAGGGCUUCUA	1	19.286	4	0.456329	Output/DS1/cleaveLand_result/t_plot/aqc-miR477e_arahy.Tifrunner.gnm2.ann1.7CMH8M.1_1697_TPlot.pdf	5	74.5968	2	0.282131	Output/DS2/cleaveLand_result/t_plot/aqc-miR477e_arahy.Tifrunner.gnm2.ann1.7CMH8M.1_1697_TPlot.pdf	19.286	74.5968	-1.95156	down	1.1393e-08	4.19828e-08
aqc-miR477e	arahy.Tifrunner.gnm2.ann1.7GE6T4.1	arahy.Tifrunner.gnm2.ann1.7GE6T4	-	Pentatricopeptide repeat (PPR) superfamily protein	GO:0005515(protein binding)	NA	1955	1976	1967	0.662437	6.5	((((..(((((((((((((((.&.)))))))))))))))--))))	UAGAUAAGCUUUUGGGGGAGGC&CUCUCCCUCAAGGGCU--UCUA	2	38.5721	2	0.999479	Output/DS1/cleaveLand_result/t_plot/aqc-miR477e_arahy.Tifrunner.gnm2.ann1.7GE6T4.1_1967_TPlot.pdf	0	0	NA	NA	NA	38.5721	0	Inf	up	5.2749e-10	2.00681e-09
aqc-miR477e	arahy.Tifrunner.gnm2.ann1.7NR7Q4.2	arahy.Tifrunner.gnm2.ann1.7NR7Q4	-	RNA-binding protein 1-like [Glycine max]	GO:0000166(nucleotide binding);GO:0003676(nucleic acid binding)	NA	1483	1505	1494	0.670051	7	.((((.(((((((((.((.((((&))))-))-)))))))))-)))).	AAGAAGGCCUUUGAGAGGAAGAG&CUCU-CC-CUCAAGGGC-UUCUA	1	19.286	4	0.999991	Output/DS1/cleaveLand_result/t_plot/aqc-miR477e_arahy.Tifrunner.gnm2.ann1.7NR7Q4.2_1494_TPlot.pdf	0	0	NA	NA	NA	19.286	0	Inf	up	1.1252e-05	1.82352e-05
aqc-miR477e	arahy.Tifrunner.gnm2.ann1.8T2R0M.1	arahy.Tifrunner.gnm2.ann1.8T2R0M	CYP95	Cyclophilin-like peptidyl-prolyl cis-trans isomerase family protein	GO:0003755(peptidyl-prolyl cis-trans isomerase activity);GO:0006457(protein folding)	NA	1590	1610	1601	0.715736	7	(((((((((..(((((((.((&)).)))))))-.)))))))))	UAGAAGCCCAGUGAGGGGUAG&CUCUCCCUCA-AGGGCUUCUA	0	0	NA	NA	NA	1	14.9194	4	0.987331	Output/DS2/cleaveLand_result/t_plot/aqc-miR477e_arahy.Tifrunner.gnm2.ann1.8T2R0M.1_1601_TPlot.pdf	0	14.9194	-Inf	down	0.0001122	0.000135089
aqc-miR477e	arahy.Tifrunner.gnm2.ann1.D18R6M.1	arahy.Tifrunner.gnm2.ann1.D18R6M	-	uncharacterized protein LOC100775992 isoform 1 [Glycine max]	NA	NA	1387	1405	1396	0.728426	6.5	((((((((.-(((((((((.&.)))))))))..))))))))	UGGAAGCCG-UGGGGGAGAC&CUCUCCCUCAAGGGCUUCUA	1	19.286	4	0.949174	Output/DS1/cleaveLand_result/t_plot/aqc-miR477e_arahy.Tifrunner.gnm2.ann1.D18R6M.1_1396_TPlot.pdf	0	0	NA	NA	NA	19.286	0	Inf	up	1.1252e-05	1.82352e-05
aqc-miR477e	arahy.Tifrunner.gnm2.ann1.FI1VU9.1	arahy.Tifrunner.gnm2.ann1.FI1VU9	-	peroxisomal targeting signal 1 receptor	GO:0005515(protein binding)	NA	1450	1468	1460	0.725888	5	.(((((((((((-(((((((&))))))).))))))))))).	AAGGAGCUUUUG-GGGAGAG&CUCUCCCUCAAGGGCUUCUA	0	0	NA	NA	NA	1	14.9194	4	0.952306	Output/DS2/cleaveLand_result/t_plot/aqc-miR477e_arahy.Tifrunner.gnm2.ann1.FI1VU9.1_1460_TPlot.pdf	0	14.9194	-Inf	down	0.0001122	0.000135089
aqc-miR477e	arahy.Tifrunner.gnm2.ann1.FI1VU9.2	arahy.Tifrunner.gnm2.ann1.FI1VU9	-	peroxisomal targeting signal 1 receptor	GO:0005515(protein binding)	NA	1522	1540	1532	0.725888	5	.(((((((((((-(((((((&))))))).))))))))))).	AAGGAGCUUUUG-GGGAGAG&CUCUCCCUCAAGGGCUUCUA	1	19.286	4	0.964978	Output/DS1/cleaveLand_result/t_plot/aqc-miR477e_arahy.Tifrunner.gnm2.ann1.FI1VU9.2_1532_TPlot.pdf	1	14.9194	4	0.949343	Output/DS2/cleaveLand_result/t_plot/aqc-miR477e_arahy.Tifrunner.gnm2.ann1.FI1VU9.2_1532_TPlot.pdf	19.286	14.9194	0.370371	up	0.45529	0.462821
aqc-miR477e	arahy.Tifrunner.gnm2.ann1.HM81ZM.1	arahy.Tifrunner.gnm2.ann1.HM81ZM	UTR2	UDP-galactose transporter 2	GO:0055085(transmembrane transport)	NA	1441	1460	1451	0.662437	5	(((.((((((-((((((((((&)))))))))).))))))-)))	UGGCAGGUUC-UGAGGGAGAG&CUCUCCCUCAAGGGCUU-CUA	1	19.286	4	0.999999	Output/DS1/cleaveLand_result/t_plot/aqc-miR477e_arahy.Tifrunner.gnm2.ann1.HM81ZM.1_1451_TPlot.pdf	1	14.9194	4	0.999995	Output/DS2/cleaveLand_result/t_plot/aqc-miR477e_arahy.Tifrunner.gnm2.ann1.HM81ZM.1_1451_TPlot.pdf	19.286	14.9194	0.370371	up	0.45529	0.462821
aqc-miR477e	arahy.Tifrunner.gnm2.ann1.J7EN8P.1	arahy.Tifrunner.gnm2.ann1.J7EN8P	HUB1	E3 ubiquitin-protein ligase BRE1-like protein	GO:0005515(protein binding);GO:0008270(zinc ion binding)	NA	2055	2074	2065	0.685279	5.5	(((((((((.(((((.(((.&.))).))))).)))))))))	UGGAAGCCCGUGAGGCAGAA&CUCUCCCUCAAGGGCUUCUA	2	38.5721	3	0.857443	Output/DS1/cleaveLand_result/t_plot/aqc-miR477e_arahy.Tifrunner.gnm2.ann1.J7EN8P.1_2065_TPlot.pdf	1	14.9194	4	0.999698	Output/DS2/cleaveLand_result/t_plot/aqc-miR477e_arahy.Tifrunner.gnm2.ann1.J7EN8P.1_2065_TPlot.pdf	38.5721	14.9194	1.37037	up	0.0012206	0.00142858
aqc-miR477e	arahy.Tifrunner.gnm2.ann1.LQ8D4Y.1	arahy.Tifrunner.gnm2.ann1.LQ8D4Y	-	Unknown protein	NA	NA	634	650	641	0.664975	6	(((((((---((((((((((&))))))))))...)))))))	UAGAGGU---UGAGGGAGAG&CUCUCCCUCAAGGGCUUCUA	0	0	NA	NA	NA	2	29.8387	3	0.974696	Output/DS2/cleaveLand_result/t_plot/aqc-miR477e_arahy.Tifrunner.gnm2.ann1.LQ8D4Y.1_641_TPlot.pdf	0	29.8387	-Inf	down	4.6941e-08	1.33078e-07
aqc-miR477e	arahy.Tifrunner.gnm2.ann1.MX15H0.1	arahy.Tifrunner.gnm2.ann1.MX15H0	-	Photosystem II chlorophyll-binding protein CP43	GO:0009521(photosystem);GO:0009523(photosystem II);GO:0009767(photosynthetic electron transport chain);GO:0009772(photosynthetic electron transport in photosystem II);GO:0015979(photosynthesis);GO:0016020(membrane);GO:0016168(chlorophyll binding);GO:0030076(light-harvesting complex)	NA	1261	1280	1271	0.71066	7	((((((((((.((((((((.&.)))))))).))))))))))	UGGGGGUCCUGGGGGGAGGU&CUCUCCCUCAAGGGCUUCUA	1	19.286	4	0.995988	Output/DS1/cleaveLand_result/t_plot/aqc-miR477e_arahy.Tifrunner.gnm2.ann1.MX15H0.1_1271_TPlot.pdf	0	0	NA	NA	NA	19.286	0	Inf	up	1.1252e-05	1.82352e-05
aqc-miR477e	arahy.Tifrunner.gnm2.ann1.N2B8GP.1	arahy.Tifrunner.gnm2.ann1.N2B8GP	SR34A	pre-mRNA-splicing factor SF2-like isoform X6 [Glycine max]	GO:0000166(nucleotide binding);GO:0003676(nucleic acid binding)	ko03040(Spliceosome)	800	820	810	0.659898	6.5	((((((((((..((((((.((&)).))))))-.))))))))))	UAGAAGUCCUAAGAGGGAUAG&CUCUCCCUC-AAGGGCUUCUA	4	77.1441	2	0.999628	Output/DS1/cleaveLand_result/t_plot/aqc-miR477e_arahy.Tifrunner.gnm2.ann1.N2B8GP.1_810_TPlot.pdf	3	44.7581	3	0.979138	Output/DS2/cleaveLand_result/t_plot/aqc-miR477e_arahy.Tifrunner.gnm2.ann1.N2B8GP.1_810_TPlot.pdf	77.1441	44.7581	0.785408	up	0.0033532	0.003818
aqc-miR477e	arahy.Tifrunner.gnm2.ann1.PNMP4P.1	arahy.Tifrunner.gnm2.ann1.PNMP4P	HUB1	E3 ubiquitin-protein ligase BRE1-like protein	GO:0005515(protein binding);GO:0008270(zinc ion binding)	NA	2742	2761	2752	0.685279	5.5	(((((((((.(((((.(((.&.))).))))).)))))))))	UGGAAGCCCGUGAGGCAGAA&CUCUCCCUCAAGGGCUUCUA	2	38.5721	2	0.993321	Output/DS1/cleaveLand_result/t_plot/aqc-miR477e_arahy.Tifrunner.gnm2.ann1.PNMP4P.1_2752_TPlot.pdf	2	29.8387	3	0.914074	Output/DS2/cleaveLand_result/t_plot/aqc-miR477e_arahy.Tifrunner.gnm2.ann1.PNMP4P.1_2752_TPlot.pdf	38.5721	29.8387	0.370371	up	0.29101	0.309815
aqc-miR477e	arahy.Tifrunner.gnm2.ann1.R18LRK.1	arahy.Tifrunner.gnm2.ann1.R18LRK	APX1	ascorbate peroxidase 1	GO:0004601(peroxidase activity);GO:0006979(response to oxidative stress);GO:0020037(heme binding);GO:0055114(oxidation-reduction process)	ko00053(Ascorbate and aldarate metabolism);ko00480(Glutathione metabolism)	991	1011	1001	0.659898	7	.(((((((((((((.((.(((&))).))-))))))))))))).	AAGGAGCUUUUGAGUGGUGAG&CUCUCC-CUCAAGGGCUUCUA	11	212.146	2	0.999592	Output/DS1/cleaveLand_result/t_plot/aqc-miR477e_arahy.Tifrunner.gnm2.ann1.R18LRK.1_1001_TPlot.pdf	2	29.8387	3	0.978157	Output/DS2/cleaveLand_result/t_plot/aqc-miR477e_arahy.Tifrunner.gnm2.ann1.R18LRK.1_1001_TPlot.pdf	212.146	29.8387	2.8298	up	1.0038e-31	3.86064e-30
aqc-miR477e	arahy.Tifrunner.gnm2.ann1.R51DI5.1	arahy.Tifrunner.gnm2.ann1.R51DI5	-	putative GDP-L-fucose synthase 2-like [Glycine max]	GO:0003824(catalytic activity);GO:0042351('de novo' GDP-L-fucose biosynthetic process);GO:0044237(cellular metabolic process);GO:0050577(GDP-L-fucose synthase activity);GO:0050662(coenzyme binding)	NA	1102	1122	1113	0.748731	6	(((((((((.(((((((((..&..)))))))))-)))))))))	UGGAAGUCCAUUGAGGGAGUU&CUCUCCCUCAA-GGGCUUCUA	1	19.286	4	0.899964	Output/DS1/cleaveLand_result/t_plot/aqc-miR477e_arahy.Tifrunner.gnm2.ann1.R51DI5.1_1113_TPlot.pdf	0	0	NA	NA	NA	19.286	0	Inf	up	1.1252e-05	1.82352e-05
aqc-miR477e	arahy.Tifrunner.gnm2.ann1.S6MYLT.1	arahy.Tifrunner.gnm2.ann1.S6MYLT	TTM3	Unknown protein	NA	NA	519	537	529	0.835025	4.5	.(((((((((((-(((((((&))))))).))))))))))).	GGGAAGCCUUUG-GGGAGAG&CUCUCCCUCAAGGGCUUCUA	1	19.286	4	0.126655	Output/DS1/cleaveLand_result/t_plot/aqc-miR477e_arahy.Tifrunner.gnm2.ann1.S6MYLT.1_529_TPlot.pdf	1	14.9194	4	0.113534	Output/DS2/cleaveLand_result/t_plot/aqc-miR477e_arahy.Tifrunner.gnm2.ann1.S6MYLT.1_529_TPlot.pdf	19.286	14.9194	0.370371	up	0.45529	0.462821
aqc-miR477e	arahy.Tifrunner.gnm2.ann1.SB8Z2H.1	arahy.Tifrunner.gnm2.ann1.SB8Z2H	RNC1	Protein kinase superfamily protein	GO:0003723(RNA binding);GO:0004525(ribonuclease III activity);GO:0004672(protein kinase activity);GO:0004674(protein serine/threonine kinase activity);GO:0005524(ATP binding);GO:0006396(RNA processing);GO:0006468(protein phosphorylation)	ko03008(Ribosome biogenesis in eukaryotes);ko04712(Circadian rhythm - plant)	871	891	882	0.720812	6.5	...(((((((.((((((((((&))))))))))-)))))))...	GCCGGGUCCUAUGAGGGAGAG&CUCUCCCUCA-AGGGCUUCUA	2	38.5721	2	0.905927	Output/DS1/cleaveLand_result/t_plot/aqc-miR477e_arahy.Tifrunner.gnm2.ann1.SB8Z2H.1_882_TPlot.pdf	2	29.8387	3	0.685947	Output/DS2/cleaveLand_result/t_plot/aqc-miR477e_arahy.Tifrunner.gnm2.ann1.SB8Z2H.1_882_TPlot.pdf	38.5721	29.8387	0.370371	up	0.29101	0.309815
aqc-miR477e	arahy.Tifrunner.gnm2.ann1.WD2ETH.1	arahy.Tifrunner.gnm2.ann1.WD2ETH	MLP423	Polyketide cyclase/dehydrase and lipid transport superfamily protein	GO:0006952(defense response);GO:0009607(response to biotic stimulus)	NA	258	277	268	0.652284	6.5	..((((((((((((((.((.&.)).))))))))))))))..	UUGAGGUUCUUGAGGGUGAU&CUCUCCCUCAAGGGCUUCUA	3	57.8581	3	0.96816	Output/DS1/cleaveLand_result/t_plot/aqc-miR477e_arahy.Tifrunner.gnm2.ann1.WD2ETH.1_268_TPlot.pdf	0	0	NA	NA	NA	57.8581	0	Inf	up	2.8149e-14	2.06278e-13
aqc-miR477e	arahy.Tifrunner.gnm2.ann1.X7XT05.1	arahy.Tifrunner.gnm2.ann1.X7XT05	-	dihydrolipoyl dehydrogenase	GO:0004148(dihydrolipoyl dehydrogenase activity);GO:0016491(oxidoreductase activity);GO:0045454(cell redox homeostasis);GO:0050660(flavin adenine dinucleotide binding);GO:0055114(oxidation-reduction process)	NA	985	1004	995	0.675127	4.5	(((((.(((((((.((((((&)))))).))))))).)))))	UGGAAACCCUUGAUGGAGGG&CUCUCCCUCAAGGGCUUCUA	3	57.8581	3	0.897089	Output/DS1/cleaveLand_result/t_plot/aqc-miR477e_arahy.Tifrunner.gnm2.ann1.X7XT05.1_995_TPlot.pdf	0	0	NA	NA	NA	57.8581	0	Inf	up	2.8149e-14	2.06278e-13
aqc-miR477e	arahy.Tifrunner.gnm2.ann1.YL9UVR.1	arahy.Tifrunner.gnm2.ann1.YL9UVR	VPS2.3	charged multivesicular body protein	GO:0015031(protein transport)	ko04144(Endocytosis)	482	500	492	0.685279	4.5	.((((((((((-((((((((&)))))))).)))))))))).	AAGAGGUUCUU-AGGGAGAG&CUCUCCCUCAAGGGCUUCUA	2	38.5721	2	0.992664	Output/DS1/cleaveLand_result/t_plot/aqc-miR477e_arahy.Tifrunner.gnm2.ann1.YL9UVR.1_492_TPlot.pdf	0	0	NA	NA	NA	38.5721	0	Inf	up	5.2749e-10	2.00681e-09
aqc-miR477e	arahy.Tifrunner.gnm2.ann1.Z845V7.3	arahy.Tifrunner.gnm2.ann1.Z845V7	-	SPFH/band 7/PHB domain membrane-associated family protein	NA	NA	1731	1750	1741	0.659898	6	.(((((((.(((((((.(((&))).))))))).))))))).	AAGGAGUCAUUGAGGGUGAG&CUCUCCCUCAAGGGCUUCUA	1	19.286	4	0.999999	Output/DS1/cleaveLand_result/t_plot/aqc-miR477e_arahy.Tifrunner.gnm2.ann1.Z845V7.3_1741_TPlot.pdf	0	0	NA	NA	NA	19.286	0	Inf	up	1.1252e-05	1.82352e-05
ata-miR171b-5p	arahy.Tifrunner.gnm2.ann1.3KSC2Z.1	arahy.Tifrunner.gnm2.ann1.3KSC2Z	abhd17c	alpha/beta-hydrolase superfamily protein	NA	NA	893	913	904	0.751532	5	.(((...((((((((((((((&))))))))))))))...))).	AUUGUGGGAGCUAUGCCAACA&UGUUGGCAUGGCUCAAUCAAA	0	0	NA	NA	NA	4	59.6774	3	0.205308	Output/DS2/cleaveLand_result/t_plot/ata-miR171b-5p_arahy.Tifrunner.gnm2.ann1.3KSC2Z.1_904_TPlot.pdf	0	59.6774	-Inf	down	1.1165e-14	1.0628e-13
ata-miR171b-5p	arahy.Tifrunner.gnm2.ann1.51SZI1.1	arahy.Tifrunner.gnm2.ann1.51SZI1	-	uncharacterized protein LOC100813288 isoform X1 [Glycine max]	NA	NA	911	930	921	0.654596	5	(((((..-((((((((((((.&.))))))))))))...)))))	UUUGAAA-AGCUAUGCCAACG&UGUUGGCAUGGCUCAAUCAAA	0	0	NA	NA	NA	1	14.9194	4	0.999231	Output/DS2/cleaveLand_result/t_plot/ata-miR171b-5p_arahy.Tifrunner.gnm2.ann1.51SZI1.1_921_TPlot.pdf	0	14.9194	-Inf	down	0.0001122	0.000135089
ata-miR171b-5p	arahy.Tifrunner.gnm2.ann1.E3SGTC.1	arahy.Tifrunner.gnm2.ann1.E3SGTC	FAB1B	phosphatidylinositol-4-phosphate 5-kinase family protein	GO:0005524(ATP binding);GO:0016307(phosphatidylinositol phosphate kinase activity);GO:0044267(cellular protein metabolic process);GO:0046488(phosphatidylinositol metabolic process);GO:0046872(metal ion binding)	ko00562(Inositol phosphate metabolism);ko04070(Phosphatidylinositol signaling system);ko04145(Phagosome)	6426	6447	6438	0.690808	6	.(((((((.(((.((((((((.&.)))))))).)))-))))))).	CUUGAUUGAAGCAAUGCCGACU&UGUUGGCAUGGCU-CAAUCAAA	0	0	NA	NA	NA	1	14.9194	4	0.971422	Output/DS2/cleaveLand_result/t_plot/ata-miR171b-5p_arahy.Tifrunner.gnm2.ann1.E3SGTC.1_6438_TPlot.pdf	0	14.9194	-Inf	down	0.0001122	0.000135089
ata-miR171b-5p	arahy.Tifrunner.gnm2.ann1.GEGB9W.1	arahy.Tifrunner.gnm2.ann1.GEGB9W	IGHMBP2	DNA-binding protein SMUBP-2	GO:0000166(nucleotide binding);GO:0017111(nucleoside-triphosphatase activity)	NA	1522	1542	1532	0.660167	6.5	.((((((-((((((.((((((.&.))))))-)))))).)))))).	CUUGGUU-AGCCAUAGCCAGCC&UGUUGGC-AUGGCUCAAUCAAA	1	19.286	4	0.999096	Output/DS1/cleaveLand_result/t_plot/ata-miR171b-5p_arahy.Tifrunner.gnm2.ann1.GEGB9W.1_1532_TPlot.pdf	0	0	NA	NA	NA	19.286	0	Inf	up	1.1252e-05	1.82352e-05
ata-miR171b-5p	arahy.Tifrunner.gnm2.ann1.JCMX0M.1	arahy.Tifrunner.gnm2.ann1.JCMX0M	IGHMBP2	DNA-binding protein SMUBP-2	GO:0000166(nucleotide binding);GO:0017111(nucleoside-triphosphatase activity)	NA	1529	1549	1539	0.660167	6.5	.((((((-((((((.((((((.&.))))))-)))))).)))))).	CUUGGUU-AGCCAUAGCCAGCC&UGUUGGC-AUGGCUCAAUCAAA	1	19.286	4	0.999236	Output/DS1/cleaveLand_result/t_plot/ata-miR171b-5p_arahy.Tifrunner.gnm2.ann1.JCMX0M.1_1539_TPlot.pdf	0	0	NA	NA	NA	19.286	0	Inf	up	1.1252e-05	1.82352e-05
ata-miR171b-5p	arahy.Tifrunner.gnm2.ann1.LAND87.1	arahy.Tifrunner.gnm2.ann1.LAND87	-	T-complex protein 11	NA	NA	3779	3798	3790	0.651811	5	((((((((.(.((-(((((((&))))))).)).).))))))))	UUUGAUUGUGGCA-GCCAACA&UGUUGGCAUGGCUCAAUCAAA	2	38.5721	3	0.839931	Output/DS1/cleaveLand_result/t_plot/ata-miR171b-5p_arahy.Tifrunner.gnm2.ann1.LAND87.1_3790_TPlot.pdf	0	0	NA	NA	NA	38.5721	0	Inf	up	5.2749e-10	2.00681e-09
ata-miR171b-5p	arahy.Tifrunner.gnm2.ann1.LH23G4.1	arahy.Tifrunner.gnm2.ann1.LH23G4	-	alpha/beta-hydrolase superfamily protein	NA	NA	866	886	877	0.751532	5	.(((...((((((((((((((&))))))))))))))...))).	AUUGUGGGAGCUAUGCCAACA&UGUUGGCAUGGCUCAAUCAAA	0	0	NA	NA	NA	4	59.6774	2	0.357223	Output/DS2/cleaveLand_result/t_plot/ata-miR171b-5p_arahy.Tifrunner.gnm2.ann1.LH23G4.1_877_TPlot.pdf	0	59.6774	-Inf	down	1.1165e-14	1.0628e-13
ata-miR171b-5p	arahy.Tifrunner.gnm2.ann1.LH23G4.2	arahy.Tifrunner.gnm2.ann1.LH23G4	-	alpha/beta-hydrolase superfamily protein	NA	NA	866	886	877	0.751532	5	.(((...((((((((((((((&))))))))))))))...))).	AUUGUGGGAGCUAUGCCAACA&UGUUGGCAUGGCUCAAUCAAA	1	19.286	4	0.540994	Output/DS1/cleaveLand_result/t_plot/ata-miR171b-5p_arahy.Tifrunner.gnm2.ann1.LH23G4.2_877_TPlot.pdf	3	44.7581	3	0.190563	Output/DS2/cleaveLand_result/t_plot/ata-miR171b-5p_arahy.Tifrunner.gnm2.ann1.LH23G4.2_877_TPlot.pdf	19.286	44.7581	-1.21459	down	0.0014578	0.00168582
ata-miR171b-5p	arahy.Tifrunner.gnm2.ann1.NSD9NK.1	arahy.Tifrunner.gnm2.ann1.NSD9NK	-	Pentatricopeptide repeat (PPR) superfamily protein	NA	NA	3204	3225	3216	0.70195	6	.(((((...((((((((((((.&.))))))))))))-..))))).	AUUGAUAUCAGCCAUGCCGACC&UGUUGGCAUGGCU-CAAUCAAA	2	38.5721	2	0.846789	Output/DS1/cleaveLand_result/t_plot/ata-miR171b-5p_arahy.Tifrunner.gnm2.ann1.NSD9NK.1_3216_TPlot.pdf	0	0	NA	NA	NA	38.5721	0	Inf	up	5.2749e-10	2.00681e-09
ata-miR171b-5p	arahy.Tifrunner.gnm2.ann1.RTP5NH.1	arahy.Tifrunner.gnm2.ann1.RTP5NH	PERK3	receptor-like protein kinase 1	GO:0004672(protein kinase activity);GO:0005524(ATP binding);GO:0006468(protein phosphorylation)	NA	440	459	451	0.718663	7	...(((((((((-(((((((.&.))))))).)))))))))...	AGGGAUUGAGCC-UGCUAACC&UGUUGGCAUGGCUCAAUCAAA	3	57.8581	2	0.643623	Output/DS1/cleaveLand_result/t_plot/ata-miR171b-5p_arahy.Tifrunner.gnm2.ann1.RTP5NH.1_451_TPlot.pdf	0	0	NA	NA	NA	57.8581	0	Inf	up	2.8149e-14	2.06278e-13
ata-miR171b-5p	arahy.Tifrunner.gnm2.ann1.S8490G.1	arahy.Tifrunner.gnm2.ann1.S8490G	DOF3.6	DOF zinc finger protein 1	GO:0003677(DNA binding)	NA	380	400	391	0.693593	7	..((((.((((((.(((((((&))))))).)))))).))))..	GCUGAUCGAGCCAGGCUAGCA&UGUUGGCAUGGCUCAAUCAAA	1	19.286	4	0.978924	Output/DS1/cleaveLand_result/t_plot/ata-miR171b-5p_arahy.Tifrunner.gnm2.ann1.S8490G.1_391_TPlot.pdf	5	74.5968	2	0.877458	Output/DS2/cleaveLand_result/t_plot/ata-miR171b-5p_arahy.Tifrunner.gnm2.ann1.S8490G.1_391_TPlot.pdf	19.286	74.5968	-1.95156	down	1.1393e-08	4.19828e-08
ata-miR171b-5p	arahy.Tifrunner.gnm2.ann1.U3PLTU.1	arahy.Tifrunner.gnm2.ann1.U3PLTU	PERK3	receptor-like protein kinase 4	GO:0004672(protein kinase activity);GO:0005524(ATP binding);GO:0006468(protein phosphorylation)	NA	365	384	376	0.718663	7	...(((((((((-(((((((.&.))))))).)))))))))...	AGGGAUUGAGCC-UGCUAACC&UGUUGGCAUGGCUCAAUCAAA	1	19.286	4	0.828045	Output/DS1/cleaveLand_result/t_plot/ata-miR171b-5p_arahy.Tifrunner.gnm2.ann1.U3PLTU.1_376_TPlot.pdf	0	0	NA	NA	NA	19.286	0	Inf	up	1.1252e-05	1.82352e-05
ata-miR171b-5p	arahy.Tifrunner.gnm2.ann1.U3PLTU.2	arahy.Tifrunner.gnm2.ann1.U3PLTU	PERK3	receptor-like protein kinase 4	GO:0004672(protein kinase activity);GO:0005524(ATP binding);GO:0006468(protein phosphorylation)	NA	365	384	376	0.718663	7	...(((((((((-(((((((.&.))))))).)))))))))...	AGGGAUUGAGCC-UGCUAACC&UGUUGGCAUGGCUCAAUCAAA	1	19.286	4	0.789314	Output/DS1/cleaveLand_result/t_plot/ata-miR171b-5p_arahy.Tifrunner.gnm2.ann1.U3PLTU.2_376_TPlot.pdf	0	0	NA	NA	NA	19.286	0	Inf	up	1.1252e-05	1.82352e-05
ata-miR171b-5p	arahy.Tifrunner.gnm2.ann1.X03KN2.1	arahy.Tifrunner.gnm2.ann1.X03KN2	-	CCAAT/enhancer-binding protein zeta-like [Glycine max]	GO:0005488(binding)	NA	2743	2762	2753	0.660167	7	.(((((((-((.(((((((((&))))))))).)).))))))).	CUUGAUUG-GUGAUGCCGAUA&UGUUGGCAUGGCUCAAUCAAA	0	0	NA	NA	NA	3	44.7581	2	0.980206	Output/DS2/cleaveLand_result/t_plot/ata-miR171b-5p_arahy.Tifrunner.gnm2.ann1.X03KN2.1_2753_TPlot.pdf	0	44.7581	-Inf	down	2.2283e-11	1.27622e-10
ata-miR171b-5p	arahy.Tifrunner.gnm2.ann1.XMC2I2.3	arahy.Tifrunner.gnm2.ann1.XMC2I2	-	F-box/LRR-repeat protein At5g63520-like isoform X1 [Glycine max]	GO:0005515(protein binding)	NA	79	99	90	0.743733	6	...(((((.((((((((((.(&).)))))))))).)))))...	CUAGAUUGUGCCAUGCCAAGA&UGUUGGCAUGGCUCAAUCAAA	0	0	NA	NA	NA	1	14.9194	4	0.59499	Output/DS2/cleaveLand_result/t_plot/ata-miR171b-5p_arahy.Tifrunner.gnm2.ann1.XMC2I2.3_90_TPlot.pdf	0	14.9194	-Inf	down	0.0001122	0.000135089
ata-miR171b-5p	arahy.Tifrunner.gnm2.ann1.YFKM11.1	arahy.Tifrunner.gnm2.ann1.YFKM11	-	heat shock transcription factor A3	GO:0003700(sequence-specific DNA binding transcription factor activity);GO:0005634(nucleus);GO:0009408(response to heat);GO:0043565(sequence-specific DNA binding)	NA	1825	1846	1837	0.70195	6	.(((..(((.(((((((((((.&.)))))))))))-)))..))).	AUUGCAUGAGGCCAUGCCAACU&UGUUGGCAUGGC-UCAAUCAAA	0	0	NA	NA	NA	2	29.8387	3	0.59748	Output/DS2/cleaveLand_result/t_plot/ata-miR171b-5p_arahy.Tifrunner.gnm2.ann1.YFKM11.1_1837_TPlot.pdf	0	29.8387	-Inf	down	4.6941e-08	1.33078e-07
ata-miR171b-5p	arahy.Tifrunner.gnm2.ann1.YNH2A3.1	arahy.Tifrunner.gnm2.ann1.YNH2A3	-	T-complex protein 11	NA	NA	3778	3797	3789	0.651811	5	((((((((.(.((-(((((((&))))))).)).).))))))))	UUUGAUUGUGGCA-GCCAACA&UGUUGGCAUGGCUCAAUCAAA	1	19.286	4	0.99975	Output/DS1/cleaveLand_result/t_plot/ata-miR171b-5p_arahy.Tifrunner.gnm2.ann1.YNH2A3.1_3789_TPlot.pdf	2	29.8387	3	0.894816	Output/DS2/cleaveLand_result/t_plot/ata-miR171b-5p_arahy.Tifrunner.gnm2.ann1.YNH2A3.1_3789_TPlot.pdf	19.286	29.8387	-0.629629	down	0.13216	0.14423
ata-miR171b-5p	arahy.Tifrunner.gnm2.ann1.YUJY33.1	arahy.Tifrunner.gnm2.ann1.YUJY33	-	DCD (Development and Cell Death) domain protein	NA	NA	2257	2276	2268	0.693593	6	.(((((.((((((-(((((((&))))))).)))))).))))).	CUUGAUGGAGCCA-GUCAGCA&UGUUGGCAUGGCUCAAUCAAA	0	0	NA	NA	NA	1	14.9194	4	0.962521	Output/DS2/cleaveLand_result/t_plot/ata-miR171b-5p_arahy.Tifrunner.gnm2.ann1.YUJY33.1_2268_TPlot.pdf	0	14.9194	-Inf	down	0.0001122	0.000135089
ata-miR171b-5p	arahy.Tifrunner.gnm2.ann1.YWUF76.1	arahy.Tifrunner.gnm2.ann1.YWUF76	-	phosphatidylinositol-4-phosphate 5-kinase family protein	GO:0005524(ATP binding);GO:0016307(phosphatidylinositol phosphate kinase activity);GO:0044267(cellular protein metabolic process);GO:0046488(phosphatidylinositol metabolic process);GO:0046872(metal ion binding)	NA	6429	6450	6441	0.690808	6	.(((((((.(((.((((((((.&.)))))))).)))-))))))).	CUUGAUUGAAGCAAUGCCGACU&UGUUGGCAUGGCU-CAAUCAAA	0	0	NA	NA	NA	1	14.9194	4	0.970548	Output/DS2/cleaveLand_result/t_plot/ata-miR171b-5p_arahy.Tifrunner.gnm2.ann1.YWUF76.1_6441_TPlot.pdf	0	14.9194	-Inf	down	0.0001122	0.000135089
ata-miR393-5p	arahy.Tifrunner.gnm2.ann1.2FZ5KR.1	arahy.Tifrunner.gnm2.ann1.2FZ5KR	slr0305	SNARE associated Golgi protein family	NA	NA	1114	1135	1126	0.662921	6.5	((((((((.(((.(((((((((&))))))))).)))-))))))))	GUUAGUGCUGGUGCUUUUGGAA&UUCCAAAGGGAUC-GCAUUGAU	1	19.286	4	0.980304	Output/DS1/cleaveLand_result/t_plot/ata-miR393-5p_arahy.Tifrunner.gnm2.ann1.2FZ5KR.1_1126_TPlot.pdf	2	29.8387	3	0.655711	Output/DS2/cleaveLand_result/t_plot/ata-miR393-5p_arahy.Tifrunner.gnm2.ann1.2FZ5KR.1_1126_TPlot.pdf	19.286	29.8387	-0.629629	down	0.13216	0.14423
ata-miR393-5p	arahy.Tifrunner.gnm2.ann1.3X0QME.1	arahy.Tifrunner.gnm2.ann1.3X0QME	AFB2	transport inhibitor response 1-like protein-like [Glycine max]	GO:0005515(protein binding)	ko04075(Plant hormone signal transduction)	2582	2602	2593	0.941011	3	..((((((((((((((((((.&.))))))))))))))))))..	AACAAUGCGAUCCCUUUGGAU&UUCCAAAGGGAUCGCAUUGAU	18	347.149	2	0.0368236	Output/DS1/cleaveLand_result/t_plot/ata-miR393-5p_arahy.Tifrunner.gnm2.ann1.3X0QME.1_2593_TPlot.pdf	8	119.355	2	0.0361598	Output/DS2/cleaveLand_result/t_plot/ata-miR393-5p_arahy.Tifrunner.gnm2.ann1.3X0QME.1_2593_TPlot.pdf	347.149	119.355	1.5403	up	5.196e-26	1.37789e-24
ata-miR393-5p	arahy.Tifrunner.gnm2.ann1.4I97V1.1	arahy.Tifrunner.gnm2.ann1.4I97V1	-	N-terminal nucleophile aminohydrolases (Ntn hydrolases) superfamily protein	GO:0016787(hydrolase activity)	NA	910	929	920	0.679775	5	(((((..-((((((((((((.&.))))))))))))...)))))	AUCAAAA-GGUCCCUUUGGAU&UUCCAAAGGGAUCGCAUUGAU	1	19.286	4	0.933363	Output/DS1/cleaveLand_result/t_plot/ata-miR393-5p_arahy.Tifrunner.gnm2.ann1.4I97V1.1_920_TPlot.pdf	0	0	NA	NA	NA	19.286	0	Inf	up	1.1252e-05	1.82352e-05
ata-miR393-5p	arahy.Tifrunner.gnm2.ann1.4I97V1.3	arahy.Tifrunner.gnm2.ann1.4I97V1	-	N-terminal nucleophile aminohydrolases (Ntn hydrolases) superfamily protein	GO:0016787(hydrolase activity)	NA	1162	1181	1172	0.679775	5	(((((..-((((((((((((.&.))))))))))))...)))))	AUCAAAA-GGUCCCUUUGGAU&UUCCAAAGGGAUCGCAUUGAU	1	19.286	4	0.923699	Output/DS1/cleaveLand_result/t_plot/ata-miR393-5p_arahy.Tifrunner.gnm2.ann1.4I97V1.3_1172_TPlot.pdf	0	0	NA	NA	NA	19.286	0	Inf	up	1.1252e-05	1.82352e-05
ata-miR393-5p	arahy.Tifrunner.gnm2.ann1.58NQ7F.2	arahy.Tifrunner.gnm2.ann1.58NQ7F	RKS1	receptor-like serine/threonine kinase 2	GO:0004672(protein kinase activity);GO:0004674(protein serine/threonine kinase activity);GO:0005515(protein binding);GO:0005524(ATP binding);GO:0006468(protein phosphorylation);GO:0048544(recognition of pollen)	NA	920	940	931	0.654494	7	(((((((((((..((.(((((&))))).))..)))))))))))	GUCAAUGUGAUAACUAUGGAA&UUCCAAAGGGAUCGCAUUGAU	1	19.286	4	0.990326	Output/DS1/cleaveLand_result/t_plot/ata-miR393-5p_arahy.Tifrunner.gnm2.ann1.58NQ7F.2_931_TPlot.pdf	0	0	NA	NA	NA	19.286	0	Inf	up	1.1252e-05	1.82352e-05
ata-miR393-5p	arahy.Tifrunner.gnm2.ann1.8IM4PM.1	arahy.Tifrunner.gnm2.ann1.8IM4PM	TIR1	transport inhibitor response 1-like protein-like [Glycine max]	GO:0005515(protein binding)	ko04075(Plant hormone signal transduction)	1793	1813	1804	0.941011	3	..((((((((((((((((((.&.))))))))))))))))))..	GACAAUGCGAUCCCUUUGGAU&UUCCAAAGGGAUCGCAUUGAU	2	38.5721	3	0.0355608	Output/DS1/cleaveLand_result/t_plot/ata-miR393-5p_arahy.Tifrunner.gnm2.ann1.8IM4PM.1_1804_TPlot.pdf	4	59.6774	2	0.0879628	Output/DS2/cleaveLand_result/t_plot/ata-miR393-5p_arahy.Tifrunner.gnm2.ann1.8IM4PM.1_1804_TPlot.pdf	38.5721	59.6774	-0.629629	down	0.033229	0.0373661
ata-miR393-5p	arahy.Tifrunner.gnm2.ann1.8IM4PM.3	arahy.Tifrunner.gnm2.ann1.8IM4PM	TIR1	transport inhibitor response 1-like protein-like [Glycine max]	GO:0005515(protein binding)	ko04075(Plant hormone signal transduction)	1793	1813	1804	0.941011	3	..((((((((((((((((((.&.))))))))))))))))))..	GACAAUGCGAUCCCUUUGGAU&UUCCAAAGGGAUCGCAUUGAU	5	96.4302	2	0.0185845	Output/DS1/cleaveLand_result/t_plot/ata-miR393-5p_arahy.Tifrunner.gnm2.ann1.8IM4PM.3_1804_TPlot.pdf	1	14.9194	4	0.0296788	Output/DS2/cleaveLand_result/t_plot/ata-miR393-5p_arahy.Tifrunner.gnm2.ann1.8IM4PM.3_1804_TPlot.pdf	96.4302	14.9194	2.6923	up	1.1209e-14	1.0628e-13
ata-miR393-5p	arahy.Tifrunner.gnm2.ann1.B6YWYF.1	arahy.Tifrunner.gnm2.ann1.B6YWYF	At4g00590	N-terminal nucleophile aminohydrolases (Ntn hydrolases) superfamily protein	GO:0016787(hydrolase activity)	NA	997	1016	1007	0.679775	5	(((((..-((((((((((((.&.))))))))))))...)))))	AUCAAAA-GGUCCCUUUGGAU&UUCCAAAGGGAUCGCAUUGAU	1	19.286	4	0.931068	Output/DS1/cleaveLand_result/t_plot/ata-miR393-5p_arahy.Tifrunner.gnm2.ann1.B6YWYF.1_1007_TPlot.pdf	0	0	NA	NA	NA	19.286	0	Inf	up	1.1252e-05	1.82352e-05
ata-miR393-5p	arahy.Tifrunner.gnm2.ann1.B6YWYF.2	arahy.Tifrunner.gnm2.ann1.B6YWYF	At4g00590	N-terminal nucleophile aminohydrolases (Ntn hydrolases) superfamily protein	GO:0016787(hydrolase activity)	NA	1256	1275	1266	0.679775	5	(((((..-((((((((((((.&.))))))))))))...)))))	AUCAAAA-GGUCCCUUUGGAU&UUCCAAAGGGAUCGCAUUGAU	2	38.5721	2	0.755112	Output/DS1/cleaveLand_result/t_plot/ata-miR393-5p_arahy.Tifrunner.gnm2.ann1.B6YWYF.2_1266_TPlot.pdf	0	0	NA	NA	NA	38.5721	0	Inf	up	5.2749e-10	2.00681e-09
ata-miR393-5p	arahy.Tifrunner.gnm2.ann1.K86MNX.1	arahy.Tifrunner.gnm2.ann1.K86MNX	DUSP12	dual specificity protein phosphatase-related	GO:0004725(protein tyrosine phosphatase activity);GO:0006470(protein dephosphorylation);GO:0008138(protein tyrosine/serine/threonine phosphatase activity);GO:0016311(dephosphorylation);GO:0016791(phosphatase activity)	NA	1181	1203	1193	0.688202	7	.(((.((((((.(((.(((((((&)))))))-)))-)))))).))).	UUCAUUGCGAUGCCCGUUUGGGA&UUCCAAA-GGG-AUCGCAUUGAU	0	0	NA	NA	NA	3	44.7581	2	0.656327	Output/DS2/cleaveLand_result/t_plot/ata-miR393-5p_arahy.Tifrunner.gnm2.ann1.K86MNX.1_1193_TPlot.pdf	0	44.7581	-Inf	down	2.2283e-11	1.27622e-10
ata-miR393-5p	arahy.Tifrunner.gnm2.ann1.NB81DJ.1	arahy.Tifrunner.gnm2.ann1.NB81DJ	DUSP12	dual specificity protein phosphatase-related	GO:0004725(protein tyrosine phosphatase activity);GO:0006470(protein dephosphorylation);GO:0008138(protein tyrosine/serine/threonine phosphatase activity);GO:0016311(dephosphorylation);GO:0016791(phosphatase activity)	NA	1183	1205	1195	0.688202	7	.(((.((((((.(((.(((((((&)))))))-)))-)))))).))).	UUCAUUGCGAUGCCCGUUUGGGA&UUCCAAA-GGG-AUCGCAUUGAU	0	0	NA	NA	NA	1	14.9194	4	0.835967	Output/DS2/cleaveLand_result/t_plot/ata-miR393-5p_arahy.Tifrunner.gnm2.ann1.NB81DJ.1_1195_TPlot.pdf	0	14.9194	-Inf	down	0.0001122	0.000135089
ata-miR393-5p	arahy.Tifrunner.gnm2.ann1.Q0SER0.1	arahy.Tifrunner.gnm2.ann1.Q0SER0	-	SNARE associated Golgi protein family	NA	NA	1121	1142	1133	0.662921	6.5	((((((((.(((.(((((((((&))))))))).)))-))))))))	GUUAGUGCUGGUGCUUUUGGAA&UUCCAAAGGGAUC-GCAUUGAU	0	0	NA	NA	NA	3	44.7581	2	0.86809	Output/DS2/cleaveLand_result/t_plot/ata-miR393-5p_arahy.Tifrunner.gnm2.ann1.Q0SER0.1_1133_TPlot.pdf	0	44.7581	-Inf	down	2.2283e-11	1.27622e-10
ata-miR393-5p	arahy.Tifrunner.gnm2.ann1.QRCU7C.1	arahy.Tifrunner.gnm2.ann1.QRCU7C	-	uncharacterized protein LOC100776480 isoform X3 [Glycine max]	NA	NA	1268	1289	1280	0.72191	5	.((((((.((.(((((((((((&)))))))))))-)).)))))).	CUCAAUGGGAUUCCUUUUGGAA&UUCCAAAGGGA-UCGCAUUGAU	1	19.286	4	0.525188	Output/DS1/cleaveLand_result/t_plot/ata-miR393-5p_arahy.Tifrunner.gnm2.ann1.QRCU7C.1_1280_TPlot.pdf	0	0	NA	NA	NA	19.286	0	Inf	up	1.1252e-05	1.82352e-05
ata-miR393-5p	arahy.Tifrunner.gnm2.ann1.TT7F53.1	arahy.Tifrunner.gnm2.ann1.TT7F53	-	aldo/keto reductase family oxidoreductase	NA	NA	705	725	716	0.679775	5.5	(((((.((((((((((((((.&.)))))))))))))).)))))	AUUAGAGUGGUCUCUUUGGAC&UUCCAAAGGGAUCGCAUUGAU	1	19.286	4	0.935581	Output/DS1/cleaveLand_result/t_plot/ata-miR393-5p_arahy.Tifrunner.gnm2.ann1.TT7F53.1_716_TPlot.pdf	0	0	NA	NA	NA	19.286	0	Inf	up	1.1252e-05	1.82352e-05
ata-miR393-5p	arahy.Tifrunner.gnm2.ann1.WF9MFL.1	arahy.Tifrunner.gnm2.ann1.WF9MFL	-	uncharacterized protein LOC100801419 isoform X1 [Glycine max]	GO:0003677(DNA binding)	ko00906(Carotenoid biosynthesis)	403	425	415	0.668539	6.5	((((((.((((.(((((.(((((&)))))-))))).))))-))))))	AUCGAUGGCGAACCCUUCUGGGA&UUCCA-AAGGGAUCGC-AUUGAU	2	38.5721	2	0.843887	Output/DS1/cleaveLand_result/t_plot/ata-miR393-5p_arahy.Tifrunner.gnm2.ann1.WF9MFL.1_415_TPlot.pdf	3	44.7581	2	0.838472	Output/DS2/cleaveLand_result/t_plot/ata-miR393-5p_arahy.Tifrunner.gnm2.ann1.WF9MFL.1_415_TPlot.pdf	38.5721	44.7581	-0.214592	down	0.49798	0.502654
ata-miR393-5p	arahy.Tifrunner.gnm2.ann1.X5FAHR.1	arahy.Tifrunner.gnm2.ann1.X5FAHR	TIR1	protein TRANSPORT INHIBITOR RESPONSE 1-like isoform X1 [Glycine max]	GO:0005515(protein binding)	ko04075(Plant hormone signal transduction)	1793	1813	1804	0.941011	3	..((((((((((((((((((.&.))))))))))))))))))..	GACAAUGCGAUCCCUUUGGAU&UUCCAAAGGGAUCGCAUUGAU	0	0	NA	NA	NA	3	44.7581	3	0.0271993	Output/DS2/cleaveLand_result/t_plot/ata-miR393-5p_arahy.Tifrunner.gnm2.ann1.X5FAHR.1_1804_TPlot.pdf	0	44.7581	-Inf	down	2.2283e-11	1.27622e-10
ata-miR393-5p	arahy.Tifrunner.gnm2.ann1.X8XU5X.1	arahy.Tifrunner.gnm2.ann1.X8XU5X	-	uncharacterized protein LOC100801419 isoform X1 [Glycine max]	GO:0003677(DNA binding)	ko00906(Carotenoid biosynthesis)	457	479	469	0.668539	6.5	((((((.((((.(((((.(((((&)))))-))))).))))-))))))	AUCGAUGGCGAACCCUUCUGGGA&UUCCA-AAGGGAUCGC-AUUGAU	0	0	NA	NA	NA	1	14.9194	4	0.944552	Output/DS2/cleaveLand_result/t_plot/ata-miR393-5p_arahy.Tifrunner.gnm2.ann1.X8XU5X.1_469_TPlot.pdf	0	14.9194	-Inf	down	0.0001122	0.000135089
ata-miR393-5p	arahy.Tifrunner.gnm2.ann1.Y9S2IA.1	arahy.Tifrunner.gnm2.ann1.Y9S2IA	AFB2	transport inhibitor response 1-like protein-like [Glycine max]	GO:0005515(protein binding)	ko04075(Plant hormone signal transduction)	2600	2620	2611	0.941011	3	..((((((((((((((((((.&.))))))))))))))))))..	AACAAUGCGAUCCCUUUGGAU&UUCCAAAGGGAUCGCAUUGAU	10	192.86	2	0.0722913	Output/DS1/cleaveLand_result/t_plot/ata-miR393-5p_arahy.Tifrunner.gnm2.ann1.Y9S2IA.1_2611_TPlot.pdf	9	134.274	2	0.0710121	Output/DS2/cleaveLand_result/t_plot/ata-miR393-5p_arahy.Tifrunner.gnm2.ann1.Y9S2IA.1_2611_TPlot.pdf	192.86	134.274	0.522374	up	0.0011978	0.00142858
ata-miR395b-3p	arahy.Tifrunner.gnm2.ann1.07YC75.1	arahy.Tifrunner.gnm2.ann1.07YC75	-	dynamin-like 3	GO:0003924(GTPase activity);GO:0005525(GTP binding)	NA	1896	1914	1905	0.6625	7	..(((((.(((.(((((((&))))))).)))-)))))..	UUGUUCCUCCCCAGCACUU&AAGUGUUUGGG-GGAACUC	2	38.5721	2	1	Output/DS1/cleaveLand_result/t_plot/ata-miR395b-3p_arahy.Tifrunner.gnm2.ann1.07YC75.1_1905_TPlot.pdf	3	44.7581	2	1	Output/DS2/cleaveLand_result/t_plot/ata-miR395b-3p_arahy.Tifrunner.gnm2.ann1.07YC75.1_1905_TPlot.pdf	38.5721	44.7581	-0.214592	down	0.49798	0.502654
ata-miR395b-3p	arahy.Tifrunner.gnm2.ann1.0N85F7.1	arahy.Tifrunner.gnm2.ann1.0N85F7	-	HXXXD-type acyl-transferase family protein	NA	NA	1096	1114	1104	0.696875	6	(((((((((.((((((((.&.))))))))-)))))))))	GAGUUCCCUACAAAUAUUG&AAGUGUUUG-GGGGAACUC	2	38.5721	3	0.992299	Output/DS1/cleaveLand_result/t_plot/ata-miR395b-3p_arahy.Tifrunner.gnm2.ann1.0N85F7.1_1104_TPlot.pdf	3	44.7581	3	0.997923	Output/DS2/cleaveLand_result/t_plot/ata-miR395b-3p_arahy.Tifrunner.gnm2.ann1.0N85F7.1_1104_TPlot.pdf	38.5721	44.7581	-0.214592	down	0.49798	0.502654
ata-miR395b-3p	arahy.Tifrunner.gnm2.ann1.0QZJ5C.1	arahy.Tifrunner.gnm2.ann1.0QZJ5C	DRP1E	DYNAMIN-like 1E	GO:0003924(GTPase activity);GO:0005525(GTP binding)	ko04144(Endocytosis)	1778	1795	1786	0.74375	5	(((((((((((((.((((&)))).)))))))))))))	GAGUUCUUCCGAAGACUU&AAGUGUUUGGGGGAACUC	1	19.286	4	0.999774	Output/DS1/cleaveLand_result/t_plot/ata-miR395b-3p_arahy.Tifrunner.gnm2.ann1.0QZJ5C.1_1786_TPlot.pdf	0	0	NA	NA	NA	19.286	0	Inf	up	1.1252e-05	1.82352e-05
ata-miR395b-3p	arahy.Tifrunner.gnm2.ann1.0QZJ5C.2	arahy.Tifrunner.gnm2.ann1.0QZJ5C	DRP1E	DYNAMIN-like 1E	GO:0003924(GTPase activity);GO:0005525(GTP binding)	ko04144(Endocytosis)	1709	1726	1717	0.74375	5	(((((((((((((.((((&)))).)))))))))))))	GAGUUCUUCCGAAGACUU&AAGUGUUUGGGGGAACUC	1	19.286	4	0.999803	Output/DS1/cleaveLand_result/t_plot/ata-miR395b-3p_arahy.Tifrunner.gnm2.ann1.0QZJ5C.2_1717_TPlot.pdf	0	0	NA	NA	NA	19.286	0	Inf	up	1.1252e-05	1.82352e-05
ata-miR395b-3p	arahy.Tifrunner.gnm2.ann1.0Y513H.1	arahy.Tifrunner.gnm2.ann1.0Y513H	GR1	gamma response gene 1	NA	NA	76	91	84	0.6625	7	((((((((((--((((((&))))))..))))))))))	GGGUUUCCCU--GCACUU&AAGUGUUUGGGGGAACUC	0	0	NA	NA	NA	1	14.9194	4	1	Output/DS2/cleaveLand_result/t_plot/ata-miR395b-3p_arahy.Tifrunner.gnm2.ann1.0Y513H.1_84_TPlot.pdf	0	14.9194	-Inf	down	0.0001122	0.000135089
ata-miR395b-3p	arahy.Tifrunner.gnm2.ann1.157ZG7.1	arahy.Tifrunner.gnm2.ann1.157ZG7	-	WD repeat-containing protein 5-like [Glycine max]	GO:0005515(protein binding)	NA	867	885	876	0.7125	5.5	(((((((.((((((((((.&.))))))))))-)))))))	GGGUUCCAUCCAAACAUUC&AAGUGUUUGGG-GGAACUC	0	0	NA	NA	NA	2	29.8387	2	0.999858	Output/DS2/cleaveLand_result/t_plot/ata-miR395b-3p_arahy.Tifrunner.gnm2.ann1.157ZG7.1_876_TPlot.pdf	0	29.8387	-Inf	down	4.6941e-08	1.33078e-07
ata-miR395b-3p	arahy.Tifrunner.gnm2.ann1.18U4K7.1	arahy.Tifrunner.gnm2.ann1.18U4K7	-	ubiquitin-protein ligase, cullin 4	GO:0006511(ubiquitin-dependent protein catabolic process);GO:0031461(cullin-RING ubiquitin ligase complex);GO:0031625(ubiquitin protein ligase binding)	NA	2767	2784	2775	0.65	5.5	(((.((((((((((((((&)))))))))))))).)))	GGGCUCCUCCGAAUAUUU&AAGUGUUUGGGGGAACUC	1	19.286	4	1	Output/DS1/cleaveLand_result/t_plot/ata-miR395b-3p_arahy.Tifrunner.gnm2.ann1.18U4K7.1_2775_TPlot.pdf	0	0	NA	NA	NA	19.286	0	Inf	up	1.1252e-05	1.82352e-05
ata-miR395b-3p	arahy.Tifrunner.gnm2.ann1.1N2067.1	arahy.Tifrunner.gnm2.ann1.1N2067	-	DYNAMIN-like 1E	GO:0003924(GTPase activity);GO:0005525(GTP binding)	NA	1513	1530	1521	0.65	6	(((((((((((((.((((&)))).)))))))))))))	GAGUUCUUCCGGAAACUU&AAGUGUUUGGGGGAACUC	1	19.286	4	1	Output/DS1/cleaveLand_result/t_plot/ata-miR395b-3p_arahy.Tifrunner.gnm2.ann1.1N2067.1_1521_TPlot.pdf	6	89.5162	2	1	Output/DS2/cleaveLand_result/t_plot/ata-miR395b-3p_arahy.Tifrunner.gnm2.ann1.1N2067.1_1521_TPlot.pdf	19.286	89.5162	-2.21459	down	1.6606e-11	1.15014e-10
ata-miR395b-3p	arahy.Tifrunner.gnm2.ann1.1PEU5R.1	arahy.Tifrunner.gnm2.ann1.1PEU5R	FLN1	fructokinase-like 1	NA	ko00051(Fructose and mannose metabolism);ko00500(Starch and sucrose metabolism);ko00520(Amino sugar and nucleotide sugar metabolism)	507	524	515	0.7	7	((((((((((.((((.((&)).)))).))))))))))	GAGUUCCUCCCGACGGUU&AAGUGUUUGGGGGAACUC	2	38.5721	3	0.98986	Output/DS1/cleaveLand_result/t_plot/ata-miR395b-3p_arahy.Tifrunner.gnm2.ann1.1PEU5R.1_515_TPlot.pdf	0	0	NA	NA	NA	38.5721	0	Inf	up	5.2749e-10	2.00681e-09
ata-miR395b-3p	arahy.Tifrunner.gnm2.ann1.2NG6S0.1	arahy.Tifrunner.gnm2.ann1.2NG6S0	-	DNA binding protein, putative	GO:0003677(DNA binding);GO:0003700(sequence-specific DNA binding transcription factor activity);GO:0008289(lipid binding);GO:0043565(sequence-specific DNA binding)	NA	3208	3226	3216	0.74375	4.5	(((((((((((((.((((.&.))))-)))))))))))))	GAGUUUCCCCAAAUCAUUC&AAGUG-UUUGGGGGAACUC	0	0	NA	NA	NA	2	29.8387	3	0.883624	Output/DS2/cleaveLand_result/t_plot/ata-miR395b-3p_arahy.Tifrunner.gnm2.ann1.2NG6S0.1_3216_TPlot.pdf	0	29.8387	-Inf	down	4.6941e-08	1.33078e-07
ata-miR395b-3p	arahy.Tifrunner.gnm2.ann1.2Y4SM6.1	arahy.Tifrunner.gnm2.ann1.2Y4SM6	-	zinc ion-binding protein	GO:0005634(nucleus);GO:0008270(zinc ion binding)	NA	679	696	687	0.65625	7	.(((((((((.(((((..&..))))).))))))))).	CAGUUCCCUCCAACACCC&AAGUGUUUGGGGGAACUC	2	38.5721	2	1	Output/DS1/cleaveLand_result/t_plot/ata-miR395b-3p_arahy.Tifrunner.gnm2.ann1.2Y4SM6.1_687_TPlot.pdf	0	0	NA	NA	NA	38.5721	0	Inf	up	5.2749e-10	2.00681e-09
ata-miR395b-3p	arahy.Tifrunner.gnm2.ann1.2Y4SM6.2	arahy.Tifrunner.gnm2.ann1.2Y4SM6	-	zinc ion-binding protein	GO:0005634(nucleus);GO:0008270(zinc ion binding)	NA	679	696	687	0.65625	7	.(((((((((.(((((..&..))))).))))))))).	CAGUUCCCUCCAACACCC&AAGUGUUUGGGGGAACUC	0	0	NA	NA	NA	1	14.9194	4	1	Output/DS2/cleaveLand_result/t_plot/ata-miR395b-3p_arahy.Tifrunner.gnm2.ann1.2Y4SM6.2_687_TPlot.pdf	0	14.9194	-Inf	down	0.0001122	0.000135089
ata-miR395b-3p	arahy.Tifrunner.gnm2.ann1.3BP915.1	arahy.Tifrunner.gnm2.ann1.3BP915	-	proteasome subunit beta type-7-A protein	GO:0003677(DNA binding);GO:0003723(RNA binding);GO:0004175(endopeptidase activity);GO:0004298(threonine-type endopeptidase activity);GO:0005839(proteasome core complex);GO:0016787(hydrolase activity);GO:0046872(metal ion binding);GO:0051603(proteolysis involved in cellular protein catabolic process)	NA	3488	3505	3496	0.690625	6	..(((.(((((((((((.&.))))))))))).)))..	CUGUUGUCCCAAGCACUG&AAGUGUUUGGGGGAACUC	2	38.5721	3	0.995013	Output/DS1/cleaveLand_result/t_plot/ata-miR395b-3p_arahy.Tifrunner.gnm2.ann1.3BP915.1_3496_TPlot.pdf	0	0	NA	NA	NA	38.5721	0	Inf	up	5.2749e-10	2.00681e-09
ata-miR395b-3p	arahy.Tifrunner.gnm2.ann1.3FCU7M.1	arahy.Tifrunner.gnm2.ann1.3FCU7M	GYRA	DNA GYRASE A	GO:0003677(DNA binding);GO:0003916(DNA topoisomerase activity);GO:0003918(DNA topoisomerase type II(ATP-hydrolyzing) activity);GO:0005524(ATP binding);GO:0005694(chromosome);GO:0006259(DNA metabolic process);GO:0006265(DNA topological change)	NA	3187	3204	3195	0.6625	6.5	(((((((((((((((.((&)).)))))))))))))))	GGGUUCCUUUAAGCAGUU&AAGUGUUUGGGGGAACUC	1	19.286	4	1	Output/DS1/cleaveLand_result/t_plot/ata-miR395b-3p_arahy.Tifrunner.gnm2.ann1.3FCU7M.1_3195_TPlot.pdf	0	0	NA	NA	NA	19.286	0	Inf	up	1.1252e-05	1.82352e-05
ata-miR395b-3p	arahy.Tifrunner.gnm2.ann1.3FCU7M.2	arahy.Tifrunner.gnm2.ann1.3FCU7M	GYRA	DNA GYRASE A	GO:0003677(DNA binding);GO:0003916(DNA topoisomerase activity);GO:0003918(DNA topoisomerase type II(ATP-hydrolyzing) activity);GO:0005524(ATP binding);GO:0005694(chromosome);GO:0006259(DNA metabolic process);GO:0006265(DNA topological change)	NA	3094	3111	3102	0.6625	6.5	(((((((((((((((.((&)).)))))))))))))))	GGGUUCCUUUAAGCAGUU&AAGUGUUUGGGGGAACUC	2	38.5721	2	1	Output/DS1/cleaveLand_result/t_plot/ata-miR395b-3p_arahy.Tifrunner.gnm2.ann1.3FCU7M.2_3102_TPlot.pdf	0	0	NA	NA	NA	38.5721	0	Inf	up	5.2749e-10	2.00681e-09
ata-miR395b-3p	arahy.Tifrunner.gnm2.ann1.3M5WNQ.1	arahy.Tifrunner.gnm2.ann1.3M5WNQ	ANT1	Transmembrane amino acid transporter family protein	NA	NA	1739	1756	1747	0.6875	6.5	((((((((((((((((..&..))))))))))))))))	GAGUUUUCCUAAACAUAU&AAGUGUUUGGGGGAACUC	0	0	NA	NA	NA	3	44.7581	2	0.999999	Output/DS2/cleaveLand_result/t_plot/ata-miR395b-3p_arahy.Tifrunner.gnm2.ann1.3M5WNQ.1_1747_TPlot.pdf	0	44.7581	-Inf	down	2.2283e-11	1.27622e-10
ata-miR395b-3p	arahy.Tifrunner.gnm2.ann1.3S471Z.1	arahy.Tifrunner.gnm2.ann1.3S471Z	UNE12	transcription factor UNE12-like [Glycine max]	GO:0046983(protein dimerization activity)	ko04075(Plant hormone signal transduction);ko04712(Circadian rhythm - plant)	719	736	727	0.68125	6	.(((((((((((((((((&))))))))))))))))).	UGGUUUCCUUAGACGCUU&AAGUGUUUGGGGGAACUC	1	19.286	4	1	Output/DS1/cleaveLand_result/t_plot/ata-miR395b-3p_arahy.Tifrunner.gnm2.ann1.3S471Z.1_727_TPlot.pdf	0	0	NA	NA	NA	19.286	0	Inf	up	1.1252e-05	1.82352e-05
ata-miR395b-3p	arahy.Tifrunner.gnm2.ann1.456QL1.2	arahy.Tifrunner.gnm2.ann1.456QL1	-	T-complex protein 1 subunit beta-like [Glycine max]	GO:0005524(ATP binding);GO:0006457(protein folding);GO:0044267(cellular protein metabolic process);GO:0051082(unfolded protein binding)	NA	1564	1581	1572	0.7	7	..(((((((((((((((.&.)))))))))))))))..	GCGUUCUCUCGAGCACUC&AAGUGUUUGGGGGAACUC	1	19.286	4	1	Output/DS1/cleaveLand_result/t_plot/ata-miR395b-3p_arahy.Tifrunner.gnm2.ann1.456QL1.2_1572_TPlot.pdf	0	0	NA	NA	NA	19.286	0	Inf	up	1.1252e-05	1.82352e-05
ata-miR395b-3p	arahy.Tifrunner.gnm2.ann1.4BU7T8.1	arahy.Tifrunner.gnm2.ann1.4BU7T8	-	uncharacterized protein LOC100817236 [Glycine max]	NA	NA	895	912	903	0.715625	5	.((((((.((((((((((&)))))))))).)))))).	AAGUUCCACCAGACGCUU&AAGUGUUUGGGGGAACUC	1	19.286	4	1	Output/DS1/cleaveLand_result/t_plot/ata-miR395b-3p_arahy.Tifrunner.gnm2.ann1.4BU7T8.1_903_TPlot.pdf	0	0	NA	NA	NA	19.286	0	Inf	up	1.1252e-05	1.82352e-05
ata-miR395b-3p	arahy.Tifrunner.gnm2.ann1.4JTK6F.1	arahy.Tifrunner.gnm2.ann1.4JTK6F	PGLP1A	2-phosphoglycolate phosphatase 1	GO:0008152(metabolic process);GO:0016791(phosphatase activity)	ko00630(Glyoxylate and dicarboxylate metabolism)	573	589	581	0.665625	5	((((((((.-((((((((&))))))))..))))))))	GAGUUCCUG-AAACACUU&AAGUGUUUGGGGGAACUC	1	19.286	4	1	Output/DS1/cleaveLand_result/t_plot/ata-miR395b-3p_arahy.Tifrunner.gnm2.ann1.4JTK6F.1_581_TPlot.pdf	0	0	NA	NA	NA	19.286	0	Inf	up	1.1252e-05	1.82352e-05
ata-miR395b-3p	arahy.Tifrunner.gnm2.ann1.54CHXN.1	arahy.Tifrunner.gnm2.ann1.54CHXN	-	Protein of unknown function, DUF538	NA	NA	163	181	172	0.65625	6.5	(((.((((((((((((.(.&.).))))))))))))-)))	GGGCUUCUCCCAAACGGUG&AAGUGUUUGGGGGAA-CUC	1	19.286	4	1	Output/DS1/cleaveLand_result/t_plot/ata-miR395b-3p_arahy.Tifrunner.gnm2.ann1.54CHXN.1_172_TPlot.pdf	0	0	NA	NA	NA	19.286	0	Inf	up	1.1252e-05	1.82352e-05
ata-miR395b-3p	arahy.Tifrunner.gnm2.ann1.5JS7Y0.1	arahy.Tifrunner.gnm2.ann1.5JS7Y0	-	amidase 1	NA	NA	928	945	936	0.728125	7	((((((((((((((((..&..))))))))))))))))	GAGUUCUUCCAAAUGCAC&AAGUGUUUGGGGGAACUC	0	0	NA	NA	NA	2	29.8387	2	0.998091	Output/DS2/cleaveLand_result/t_plot/ata-miR395b-3p_arahy.Tifrunner.gnm2.ann1.5JS7Y0.1_936_TPlot.pdf	0	29.8387	-Inf	down	4.6941e-08	1.33078e-07
ata-miR395b-3p	arahy.Tifrunner.gnm2.ann1.5N4UPE.1	arahy.Tifrunner.gnm2.ann1.5N4UPE	NRS/ER	probable rhamnose biosynthetic enzyme 1-like isoform X3 [Glycine max]	GO:0008831(dTDP-4-dehydrorhamnose reductase activity);GO:0045226(extracellular polysaccharide biosynthetic process)	ko00520(Amino sugar and nucleotide sugar metabolism);ko00523(Polyketide sugar unit biosynthesis)	980	996	988	0.684375	5	((((((((((-(((.(((&))).))).))))))))))	GAGUUCCCUC-AACUCUU&AAGUGUUUGGGGGAACUC	2	38.5721	3	0.997325	Output/DS1/cleaveLand_result/t_plot/ata-miR395b-3p_arahy.Tifrunner.gnm2.ann1.5N4UPE.1_988_TPlot.pdf	1	14.9194	4	1	Output/DS2/cleaveLand_result/t_plot/ata-miR395b-3p_arahy.Tifrunner.gnm2.ann1.5N4UPE.1_988_TPlot.pdf	38.5721	14.9194	1.37037	up	0.0012206	0.00142858
ata-miR395b-3p	arahy.Tifrunner.gnm2.ann1.5R36BF.1	arahy.Tifrunner.gnm2.ann1.5R36BF	ycf2-A	Ycf2 [Glycine max]	GO:0005524(ATP binding);GO:0009507(chloroplast)	NA	581	598	589	0.734375	6.5	((((((((((((..(((.&.)))..))))))))))))	GGGUUCUCCCAAUAACUA&AAGUGUUUGGGGGAACUC	1	19.286	4	0.999961	Output/DS1/cleaveLand_result/t_plot/ata-miR395b-3p_arahy.Tifrunner.gnm2.ann1.5R36BF.1_589_TPlot.pdf	0	0	NA	NA	NA	19.286	0	Inf	up	1.1252e-05	1.82352e-05
ata-miR395b-3p	arahy.Tifrunner.gnm2.ann1.6M8E1A.1	arahy.Tifrunner.gnm2.ann1.6M8E1A	PGR3	Pentatricopeptide repeat (PPR) superfamily protein	GO:0005515(protein binding)	NA	2810	2827	2818	0.69375	6	((((((.(((((.((((.&.)))).))))).))))))	GAGUUCGCCCAACCAUUG&AAGUGUUUGGGGGAACUC	0	0	NA	NA	NA	1	14.9194	4	1	Output/DS2/cleaveLand_result/t_plot/ata-miR395b-3p_arahy.Tifrunner.gnm2.ann1.6M8E1A.1_2818_TPlot.pdf	0	14.9194	-Inf	down	0.0001122	0.000135089
ata-miR395b-3p	arahy.Tifrunner.gnm2.ann1.6MFS5J.1	arahy.Tifrunner.gnm2.ann1.6MFS5J	UGT709C2	UDP-Glycosyltransferase superfamily protein	GO:0008152(metabolic process)	NA	2129	2146	2137	0.653125	6	(((.-(((.(((((((((.&.)))))))))-)))..)))	GAGA-CCCACCAAACGCUC&AAGUGUUUGG-GGGAACUC	1	19.286	4	1	Output/DS1/cleaveLand_result/t_plot/ata-miR395b-3p_arahy.Tifrunner.gnm2.ann1.6MFS5J.1_2137_TPlot.pdf	0	0	NA	NA	NA	19.286	0	Inf	up	1.1252e-05	1.82352e-05
ata-miR395b-3p	arahy.Tifrunner.gnm2.ann1.6PI0D0.1	arahy.Tifrunner.gnm2.ann1.6PI0D0	-	Protein kinase superfamily protein	GO:0004672(protein kinase activity);GO:0004674(protein serine/threonine kinase activity);GO:0005524(ATP binding);GO:0006468(protein phosphorylation)	NA	721	738	729	0.675	6.5	((((((((..(((((((.&.)))))))..))))))))	GAGUUUCCAAAAGCACUG&AAGUGUUUGGGGGAACUC	1	19.286	4	1	Output/DS1/cleaveLand_result/t_plot/ata-miR395b-3p_arahy.Tifrunner.gnm2.ann1.6PI0D0.1_729_TPlot.pdf	0	0	NA	NA	NA	19.286	0	Inf	up	1.1252e-05	1.82352e-05
ata-miR395b-3p	arahy.Tifrunner.gnm2.ann1.6S4II0.1	arahy.Tifrunner.gnm2.ann1.6S4II0	-	subtilisin-like serine protease 2	GO:0004252(serine-type endopeptidase activity);GO:0006508(proteolysis);GO:0042802(identical protein binding);GO:0043086(negative regulation of catalytic activity)	NA	2244	2260	2251	0.80625	6.5	(((-((((((((((((..&..)))))))))))).)))	GGG-UCCCCCAGGCACAU&AAGUGUUUGGGGGAACUC	2	38.5721	2	0.656746	Output/DS1/cleaveLand_result/t_plot/ata-miR395b-3p_arahy.Tifrunner.gnm2.ann1.6S4II0.1_2251_TPlot.pdf	5	74.5968	2	0.649939	Output/DS2/cleaveLand_result/t_plot/ata-miR395b-3p_arahy.Tifrunner.gnm2.ann1.6S4II0.1_2251_TPlot.pdf	38.5721	74.5968	-0.951558	down	0.00070793	0.000848216
ata-miR395b-3p	arahy.Tifrunner.gnm2.ann1.734U7E.1	arahy.Tifrunner.gnm2.ann1.734U7E	ML4	RNA-binding protein, putative	GO:0000166(nucleotide binding);GO:0003676(nucleic acid binding)	NA	2997	3014	3005	0.76875	7	((((((((((((((((..&..))))))))))))))))	GAGUUCUCCUAAGCAUCA&AAGUGUUUGGGGGAACUC	1	19.286	4	0.977447	Output/DS1/cleaveLand_result/t_plot/ata-miR395b-3p_arahy.Tifrunner.gnm2.ann1.734U7E.1_3005_TPlot.pdf	0	0	NA	NA	NA	19.286	0	Inf	up	1.1252e-05	1.82352e-05
ata-miR395b-3p	arahy.Tifrunner.gnm2.ann1.74EE6B.2	arahy.Tifrunner.gnm2.ann1.74EE6B	SNL4	paired amphipathic helix SIN3-like protein	GO:0005634(nucleus)	NA	646	663	654	0.696875	6	...(((((((((((((((&)))))))))))))))...	AUUUUCUCCCGGACACUU&AAGUGUUUGGGGGAACUC	1	19.286	4	1	Output/DS1/cleaveLand_result/t_plot/ata-miR395b-3p_arahy.Tifrunner.gnm2.ann1.74EE6B.2_654_TPlot.pdf	0	0	NA	NA	NA	19.286	0	Inf	up	1.1252e-05	1.82352e-05
ata-miR395b-3p	arahy.Tifrunner.gnm2.ann1.7G1ZKD.2	arahy.Tifrunner.gnm2.ann1.7G1ZKD	PREP1	presequence protease 2	GO:0003824(catalytic activity);GO:0006508(proteolysis);GO:0046872(metal ion binding)	NA	979	997	987	0.678125	6	(((.((((((((((.(((.&.)))-)))))))))).)))	GAGCUCUCCCAAGCUACUC&AAGU-GUUUGGGGGAACUC	0	0	NA	NA	NA	2	29.8387	2	1	Output/DS2/cleaveLand_result/t_plot/ata-miR395b-3p_arahy.Tifrunner.gnm2.ann1.7G1ZKD.2_987_TPlot.pdf	0	29.8387	-Inf	down	4.6941e-08	1.33078e-07
ata-miR395b-3p	arahy.Tifrunner.gnm2.ann1.7UV203.1	arahy.Tifrunner.gnm2.ann1.7UV203	-	uncharacterized protein LOC100780609 isoform X4 [Glycine max]	NA	NA	1111	1128	1119	0.696875	6.5	.((((((((((((.((..&..)).)))))))))))).	AAGUUUCCCCAAAGACAG&AAGUGUUUGGGGGAACUC	0	0	NA	NA	NA	1	14.9194	4	1	Output/DS2/cleaveLand_result/t_plot/ata-miR395b-3p_arahy.Tifrunner.gnm2.ann1.7UV203.1_1119_TPlot.pdf	0	14.9194	-Inf	down	0.0001122	0.000135089
ata-miR395b-3p	arahy.Tifrunner.gnm2.ann1.85R7J6.1	arahy.Tifrunner.gnm2.ann1.85R7J6	-	RING-H2 finger protein 2B	GO:0005515(protein binding);GO:0008270(zinc ion binding)	NA	456	473	464	0.715625	7	..((((((((((..((((&))))..))))))))))..	CCGUUCCCCCGACGACUU&AAGUGUUUGGGGGAACUC	1	19.286	4	1	Output/DS1/cleaveLand_result/t_plot/ata-miR395b-3p_arahy.Tifrunner.gnm2.ann1.85R7J6.1_464_TPlot.pdf	0	0	NA	NA	NA	19.286	0	Inf	up	1.1252e-05	1.82352e-05
ata-miR395b-3p	arahy.Tifrunner.gnm2.ann1.A3FY7U.1	arahy.Tifrunner.gnm2.ann1.A3FY7U	RAP	aspartic proteinase A1	GO:0004190(aspartic-type endopeptidase activity);GO:0006508(proteolysis);GO:0006629(lipid metabolic process)	NA	1019	1037	1028	0.709375	5.5	(((((..((((((((((((&))))))))))))-.)))))	GGGUUGACCCUAAGCACUU&AAGUGUUUGGGG-GAACUC	1	19.286	4	1	Output/DS1/cleaveLand_result/t_plot/ata-miR395b-3p_arahy.Tifrunner.gnm2.ann1.A3FY7U.1_1028_TPlot.pdf	0	0	NA	NA	NA	19.286	0	Inf	up	1.1252e-05	1.82352e-05
ata-miR395b-3p	arahy.Tifrunner.gnm2.ann1.A3GNNU.1	arahy.Tifrunner.gnm2.ann1.A3GNNU	MDH1	lactate/malate dehydrogenase family protein	GO:0003824(catalytic activity);GO:0005975(carbohydrate metabolic process);GO:0006108(malate metabolic process);GO:0016491(oxidoreductase activity);GO:0016615(malate dehydrogenase activity);GO:0046554(malate dehydrogenase(NADP+) activity);GO:0055114(oxidation-reduction process)	ko00620(Pyruvate metabolism);ko00710(Carbon fixation in photosynthetic organisms)	283	300	291	0.765625	4.5	((((.(((((((((((..&..))))))))))).))))	GAGUGUCCCCAAACACCA&AAGUGUUUGGGGGAACUC	0	0	NA	NA	NA	1	14.9194	4	0.981257	Output/DS2/cleaveLand_result/t_plot/ata-miR395b-3p_arahy.Tifrunner.gnm2.ann1.A3GNNU.1_291_TPlot.pdf	0	14.9194	-Inf	down	0.0001122	0.000135089
ata-miR395b-3p	arahy.Tifrunner.gnm2.ann1.A6CKZL.1	arahy.Tifrunner.gnm2.ann1.A6CKZL	CG7185	Unknown protein	NA	ko03015(mRNA surveillance pathway)	301	319	310	0.6625	6.5	(((.(((((((((.((((.&.)))).)))))))))-)))	GGGCUUCCUCCAAUCGCUG&AAGUGUUUGGGGGAA-CUC	1	19.286	4	1	Output/DS1/cleaveLand_result/t_plot/ata-miR395b-3p_arahy.Tifrunner.gnm2.ann1.A6CKZL.1_310_TPlot.pdf	0	0	NA	NA	NA	19.286	0	Inf	up	1.1252e-05	1.82352e-05
ata-miR395b-3p	arahy.Tifrunner.gnm2.ann1.AKP9LA.1	arahy.Tifrunner.gnm2.ann1.AKP9LA	SYN4	sister chromatid cohesion 1 protein 1-like isoform X2 [Glycine max]	GO:0000228(nuclear chromosome);GO:0005515(protein binding)	NA	4108	4126	4117	0.721875	3.5	((((.((((((((((((((&))))))))))))))-))))	GGGUCUCCCCCAAACGUUU&AAGUGUUUGGGGGA-ACUC	4	77.1441	2	0.999297	Output/DS1/cleaveLand_result/t_plot/ata-miR395b-3p_arahy.Tifrunner.gnm2.ann1.AKP9LA.1_4117_TPlot.pdf	3	44.7581	2	0.999197	Output/DS2/cleaveLand_result/t_plot/ata-miR395b-3p_arahy.Tifrunner.gnm2.ann1.AKP9LA.1_4117_TPlot.pdf	77.1441	44.7581	0.785408	up	0.0033532	0.003818
ata-miR395b-3p	arahy.Tifrunner.gnm2.ann1.AM5T3N.1	arahy.Tifrunner.gnm2.ann1.AM5T3N	-	Unknown protein	NA	NA	22	38	30	0.68125	5	((((.(((((-((((((.&.)))))).))))).))))	GAGUACCCCC-AAUACUC&AAGUGUUUGGGGGAACUC	3	57.8581	2	1	Output/DS1/cleaveLand_result/t_plot/ata-miR395b-3p_arahy.Tifrunner.gnm2.ann1.AM5T3N.1_30_TPlot.pdf	3	44.7581	3	0.999767	Output/DS2/cleaveLand_result/t_plot/ata-miR395b-3p_arahy.Tifrunner.gnm2.ann1.AM5T3N.1_30_TPlot.pdf	57.8581	44.7581	0.370371	up	0.19593	0.211676
ata-miR395b-3p	arahy.Tifrunner.gnm2.ann1.AU34HA.2	arahy.Tifrunner.gnm2.ann1.AU34HA	-	rhodanese/cell cycle control phosphatase superfamily protein	NA	NA	1496	1513	1504	0.7	7	.((((((((((((((...&...)))))))))))))).	AAGUUCCCUCAAACAAGA&AAGUGUUUGGGGGAACUC	2	38.5721	2	0.999993	Output/DS1/cleaveLand_result/t_plot/ata-miR395b-3p_arahy.Tifrunner.gnm2.ann1.AU34HA.2_1504_TPlot.pdf	0	0	NA	NA	NA	38.5721	0	Inf	up	5.2749e-10	2.00681e-09
ata-miR395b-3p	arahy.Tifrunner.gnm2.ann1.B1R1KQ.1	arahy.Tifrunner.gnm2.ann1.B1R1KQ	EXPA6	Cell wall protein EXP2	GO:0005576(extracellular region);GO:0009664(plant-type cell wall organization)	NA	1112	1130	1121	0.740625	5.5	((((((((.((((.(((((&))))).))))-))))))))	GGGUUCCCUCCAAUUACUU&AAGUGUUUGG-GGGAACUC	2	38.5721	3	0.855363	Output/DS1/cleaveLand_result/t_plot/ata-miR395b-3p_arahy.Tifrunner.gnm2.ann1.B1R1KQ.1_1121_TPlot.pdf	2	29.8387	2	0.992677	Output/DS2/cleaveLand_result/t_plot/ata-miR395b-3p_arahy.Tifrunner.gnm2.ann1.B1R1KQ.1_1121_TPlot.pdf	38.5721	29.8387	0.370371	up	0.29101	0.309815
ata-miR395b-3p	arahy.Tifrunner.gnm2.ann1.B5M9YM.1	arahy.Tifrunner.gnm2.ann1.B5M9YM	Os03g0268000	serine/threonine protein phosphatase 2A	GO:0016787(hydrolase activity)	ko03015(mRNA surveillance pathway)	921	938	929	0.71875	7	(((((((((((((.((..&..)).)))))))))))))	GAGUUCCUCCAGAAACAU&AAGUGUUUGGGGGAACUC	1	19.286	4	0.999999	Output/DS1/cleaveLand_result/t_plot/ata-miR395b-3p_arahy.Tifrunner.gnm2.ann1.B5M9YM.1_929_TPlot.pdf	3	44.7581	2	0.999423	Output/DS2/cleaveLand_result/t_plot/ata-miR395b-3p_arahy.Tifrunner.gnm2.ann1.B5M9YM.1_929_TPlot.pdf	19.286	44.7581	-1.21459	down	0.0014578	0.00168582
ata-miR395b-3p	arahy.Tifrunner.gnm2.ann1.B5M9YM.2	arahy.Tifrunner.gnm2.ann1.B5M9YM	Os03g0268000	serine/threonine protein phosphatase 2A	GO:0016787(hydrolase activity)	ko03015(mRNA surveillance pathway)	921	938	929	0.71875	7	(((((((((((((.((..&..)).)))))))))))))	GAGUUCCUCCAGAAACAU&AAGUGUUUGGGGGAACUC	0	0	NA	NA	NA	1	14.9194	4	0.999996	Output/DS2/cleaveLand_result/t_plot/ata-miR395b-3p_arahy.Tifrunner.gnm2.ann1.B5M9YM.2_929_TPlot.pdf	0	14.9194	-Inf	down	0.0001122	0.000135089
ata-miR395b-3p	arahy.Tifrunner.gnm2.ann1.BFI5I2.1	arahy.Tifrunner.gnm2.ann1.BFI5I2	-	Heavy metal transport/detoxification superfamily protein	GO:0030001(metal ion transport);GO:0046872(metal ion binding)	NA	1704	1721	1712	0.678125	6	..((((((((.((((((.&.)))))).))))))))..	UUGUUCCUCCCAACACUG&AAGUGUUUGGGGGAACUC	4	77.1441	2	1	Output/DS1/cleaveLand_result/t_plot/ata-miR395b-3p_arahy.Tifrunner.gnm2.ann1.BFI5I2.1_1712_TPlot.pdf	0	0	NA	NA	NA	77.1441	0	Inf	up	1.5869e-18	2.23416e-17
ata-miR395b-3p	arahy.Tifrunner.gnm2.ann1.BMQ6HD.2	arahy.Tifrunner.gnm2.ann1.BMQ6HD	CG7185	RNA-binding (RRM/RBD/RNP motifs) family protein	GO:0000166(nucleotide binding);GO:0003676(nucleic acid binding)	ko03015(mRNA surveillance pathway)	298	316	307	0.6625	6.5	(((.(((((((((.((((.&.)))).)))))))))-)))	GGGCUUCCUCCAAUCGCUG&AAGUGUUUGGGGGAA-CUC	1	19.286	4	1	Output/DS1/cleaveLand_result/t_plot/ata-miR395b-3p_arahy.Tifrunner.gnm2.ann1.BMQ6HD.2_307_TPlot.pdf	0	0	NA	NA	NA	19.286	0	Inf	up	1.1252e-05	1.82352e-05
[truncated: 10,889 more rows]
