# Supplementary material for: Small RNA and Degradome Deep Sequencing Reveals the Roles of microRNAs in Peanut (Arachis hypogaea L.) Cold Response
Source: Front Plant Sci. 2022 Jun 2;13:920195. doi: 10.3389/fpls.2022.920195 (PMC9203150; doi:10.3389/fpls.2022.920195)
Supplement: Supplementary Table S4 — Primer information. [file Table_4.xlsx]

## Sheet: Table S3
Supplementary Table S4: Primer information
Gene ID	Primer sequence
Primers used for quantitative RT-PCR
ahy-miR396 precursor-F	TCTGTATTCTTCCACAGCTTTCT
ahy-miR396 precursor-R	GTCTGTATCTTCCCACAGCTTTA
ahy-miR167 precursor-F	TGCCAGCATGATCTGGTAAG
ahy-miR167 precursor-R	CTGCTAGATGACCTGATGGAAC
ahy-miR1511 precursor-F	AGGTCCTGCTTCATCAAGTG
ahy-miR1511 precursor-R	CATGGTATCAGAGCCTGGTTA
ahy-miR482 precursor-F	GGGAAGGCATGGGTATGG
ahy-miR482 precursor-R	GGGAGGTGTAGGGAAGAAATAG
ahy-miR2118 precursor-F	GGAGAAGAGCTTGAGGAAGTG
ahy-miR2118 precursor-R	AACAACACAACACTGAGAGAGA
ahy-miR156 precursor-F	TGGAAAGAAGGTGACAGAAGAA
ahy-miR156 precursor-R	AGGATGGTAGGTGACAGATAGA
ahy-miR162 precursor-F	ATCCTTTCCCTGCCTTGTG
ahy-miR162 precursor-R	AACCGGATGCAGAGGTTTATC
ahy-miR160 precursor-F	TATGCCTGGCTCCCTGTA
ahy-miR160 precursor-R	ATATGCATGGCTCCTCATACG
ahy-miR396-F	GCTGGCTTCCACAGCTTTCTTG
ahy-miR167-F	GTCCGTTAAAGCTGCCAGCATG
ahy-miR1511-F	CTCCGTAACCAGGCTCTGATAC
ahy-miR482-F	GTCCGTTCTTCCCTACACCTC
ahy-miR2118-F	GCGCTGTTGCCGATTCCACCC
ahy-miR156-F	CGTGCTCTGTGACAGAAGAAAGTG
ahy-miR162-F	CCGTTGCTCGATAAACCTCTGCATC
ahy-miR160-F	GTTCTGTGCCTGGCTCCCTGTATG
miRNA-qPCR-R	GTGCAGGGTCCGAGGT
AhARF10-F	TGTCCATCTGATAATGCTCCTG
AhARF10-R	CTGCAGTTTGTTGTTAAGGTAGAG
AhARF17-F	GAGTCAAACATTGTTGGGTTAT
AhARF17-R	CCCATATGCAGATGAGAGTTAT
AhDCL6-F	GCGTCTGGCACAACAGG
AhDCL6-R	CGGCAATAGCATGTCAGTGAA
AhDCL16-F	TGCTCGAGAGTATAGCTTCATT
AhDCL16-R	CAGGGCGAAGAATTGAATACC
AhGRF1-F	ATTGTGAGCGGCACATGA
AhGRF1-R	CATTCTTGGTGGTGGAGGAG
AhGRF4-F	CCACATGCATAGAGGTCGAAA
AhGRF4-R	GAAGATGATGAAACAACGCCTAAA
AhWDRL1-F	TTTGATAGCCGCTGAAGAATTA
AhWDRL1-R	CACAGAAGAACAGCCGTTAG
AhWDRL2-F	CCAGCTTTGAAACGGATGAAAT
AhWDRL2-R	CACAAGCCTCCACCAACA
AhSRF-F	TCATCAGGTGGTAGCTCTAGT
AhSRF-R	CTTCACCAGGAAGAATGCTACT
AhSP1L1-F	GATAATGGGTCGTGGTGTCAG
AhSP1L1-R	GCATTGTTGGCAGGTTCATTAG
AhDR1-F	GGCAGATAGTGTGATTTCCTTTG
AhDR1-R	CCTGTTATCCACGCCACATA
AhDR2-F	TGCATTTCCACCATGCATTAC
AhDR2-R	CAATGGCATTCATCCCATCATC
Actin FP	GTCATCGTCATCCTCTTCTC
Actin RP	CATTCCTGTTCCATTGTCAC
Probes used for small RNA northern blots
U6	AGGGGCCATGCTAATCTTCTC
ahy-miR396 probe	CAGTTCAAGAAAGCTGTGGAA
ahy-miR167 probe	CCAGATCATGCTGGCAGCTTTA
ahy-miR1511 probe	CATGGTATCAGAGCCTGGTT
ahy-miR482 probe	GTATGGGAGGTGTAGGGAAGA
ahy-miR2118 probe	AGGAATGGGTGGAATCGGCAA
ahy-miR156 probe	GTGCTCACTTTCTTCTGTCA
ahy-miR162 probe	CCGGATGCAGAGGTTTATCGA
ahy-miR160 probe	TGGCATACAGGGAGCCAGGCA
Primers used for cloning
ahy-miR396 precursor-F	TCTGTATTCTTCCACAGCTTTCT
ahy-miR396 precursor-R	GTCTGTATCTTCCCACAGCTTTA
ahy-miR167 precursor-F	TGCCAGCATGATCTGGTAAG
ahy-miR167 precursor-R	CTGCTAGATGACCTGATGGAAC
ahy-miR1511 precursor-F	AGGTCCTGCTTCATCAAGTG
ahy-miR1511 precursor-R	CATGGTATCAGAGCCTGGTTA
ahy-miR482 precursor-F	GGGAAGGCATGGGTATGG
ahy-miR482 precursor-R	GGGAGGTGTAGGGAAGAAATAG
ahy-miR2118 precursor-F	GGAGAAGAGCTTGAGGAAGTG
ahy-miR2118 precursor-R	AACAACACAACACTGAGAGAGA
ahy-miR156 precursor-F	TGGAAAGAAGGTGACAGAAGAA
ahy-miR156 precursor-R	AGGATGGTAGGTGACAGATAGA
ahy-miR162 precursor-F	ATCCTTTCCCTGCCTTGTG
ahy-miR162 precursor-R	AACCGGATGCAGAGGTTTATC
ahy-miR160 precursor-F	TATGCCTGGCTCCCTGTA
ahy-miR160 precursor-R	ATATGCATGGCTCCTCATACG
Universal primer
M13-F	TGTAAAACGACGGCCAGT
M13-R	CAGGAAACAGCTATGACC
35S-F	GTCTCAGAAGACCAAAGGGCAATTG
